# Supplementary material for: SARS-CoV-2 surveillance in Italy through phylogenomic inferences based on Hamming distances derived from pan-SNPs, -MNPs and -InDels
Source: BMC Genomics. 2021 Oct 30;22:782. doi: 10.1186/s12864-021-08112-0 (PMC8556844; doi:10.1186/s12864-021-08112-0)
Supplement: Supplementary file 1 — Additional file 1. Metadata and PANGO lineages of the dataset of SARS-CoV-2 samples isolated by IZSAM in provinces of the Abruzzo region (Italy), then shotgun sequenced and analyzed in GENPAT until April 2021 (n = 1592). [file 12864_2021_8112_MOESM1_ESM.csv]

GENPAT_ID	province	municipality	sampling_date	GENPAT_lineage	GISAID_path
2020.TE.26204.1.11	TERAMO	TERAMO	09/04/2020	B.1.1	hCoV-19/Italy/ABR-IZSGC-TE14162/2020
2020.TE.26204.1.12	TERAMO	TERAMO	09/04/2020	B.1.1	hCoV-19/Italy/ABR-IZSGC-TE14168/2020
2020.TE.26204.1.10	TERAMO	TERAMO	09/04/2020	B.1.1	hCoV-19/Italy/ABR-IZSGC-TE14297/2020
2020.TE.72773.1.5	L'AQUILA	SULMONA	10/04/2020	B.1.1	hCoV-19/Italy/ABR-IZSGC-TE15411/2020
2020.TE.84877.1.7	TERAMO	TERAMO	01/04/2020	B.1.1	hCoV-19/Italy/ABR-IZSGC-TE10002/2020
2020.TE.84877.1.8	L'AQUILA	SULMONA	02/04/2020	B.1.1	hCoV-19/Italy/ABR-IZSGC-TE10007/2020
2020.TE.108217.1.7	TERAMO	MARTINSICURO	22/07/2020	B.1.1	hCoV-19/Italy/ABR-IZSGC-TE100212/2020
2020.TE.72773.1.3	L'AQUILA	SULMONA	02/04/2020	B.1.1	hCoV-19/Italy/ABR-IZSGC-TE10151/2020
2020.TE.108217.1.8	L'AQUILA	PETTORANO SUL GIZIO	24/07/2020	B.1	hCoV-19/Italy/ABR-IZSGC-TE101570/2020
2020.TE.108217.1.9	L'AQUILA	PETTORANO SUL GIZIO	24/07/2020	B.1	hCoV-19/Italy/ABR-IZSGC-TE101571/2020
2020.TE.108217.1.10	L'AQUILA	PETTORANO SUL GIZIO	24/07/2020	B.1	hCoV-19/Italy/ABR-IZSGC-TE101572/2020
2020.TE.108217.1.11	L'AQUILA	PETTORANO SUL GIZIO	24/07/2020	B.1	hCoV-19/Italy/ABR-IZSGC-TE101574/2020
2020.TE.108217.1.12	L'AQUILA	PETTORANO SUL GIZIO	24/07/2020	B.1	hCoV-19/Italy/ABR-IZSGC-TE101575/2020
2020.TE.108217.1.13	L'AQUILA	PETTORANO SUL GIZIO	24/07/2020	B.1	hCoV-19/Italy/ABR-IZSGC-TE101576/2020
2020.TE.108217.1.14	CHIETI	VILLAMAGNA	24/07/2020	B.1.1.1	hCoV-19/Italy/ABR-IZSGC-TE101729/2020
2020.TE.6021.1.8	TERAMO	TERAMO	16/03/2020	B.1	hCoV-19/Italy/ABR-IZSGC-TE4836/2020
2020.TE.89540.1.11	CHIETI	VASTO	16/05/2020	B.1.5	hCoV-19/Italy/ABR-IZSGC-TE49273/2020
2020.TE.72773.1.19	CHIETI	VASTO	16/05/2020	B.1	hCoV-19/Italy/ABR-IZSGC-TE49461/2020
2020.TE.89540.1.13	CHIETI	VASTO	16/05/2020	B.1.5	hCoV-19/Italy/ABR-IZSGC-TE49480/2020
2020.TE.89540.1.12	CHIETI	VASTO	16/05/2020	B.1.5	hCoV-19/Italy/ABR-IZSGC-TE49482/2020
2020.TE.6021.1.18	TERAMO	CASTIGLIONE MESSER RAIMONDO	14/03/2020	B.1.1	hCoV-19/Italy/ABR-IZSGC-TE4959/2020
2020.TE.6021.1.19	TERAMO	PINETO	17/03/2020	B.1.1	hCoV-19/Italy/ABR-IZSGC-TE5040/2020
2020.TE.6021.1.23	TERAMO	CASTIGLIONE MESSER RAIMONDO	17/03/2020	B.1.1	hCoV-19/Italy/ABR-IZSGC-TE5052/2020
2020.TE.6021.1.24	TERAMO	CASTIGLIONE MESSER RAIMONDO	17/03/2020	B.1.1	hCoV-19/Italy/ABR-IZSGC-TE5056/2020
2020.TE.9044.1.2	TERAMO	CASTIGLIONE MESSER RAIMONDO	18/03/2020	B.1.1	hCoV-19/Italy/ABR-IZSGC-TE5148/2020
2020.TE.9044.1.4	TERAMO	NOTARESCO	18/03/2020	B.1.5	hCoV-19/Italy/ABR-IZSGC-TE5166/2020
2020.TE.9044.1.7	TERAMO	NOTARESCO	18/03/2020	B.1	hCoV-19/Italy/ABR-IZSGC-TE5173/2020
2020.TE.9044.1.9	L'AQUILA	L'AQUILA	18/03/2020	B.1.1	hCoV-19/Italy/ABR-IZSGC-TE5268/2020
2020.TE.9044.1.10	L'AQUILA	CASTEL DI SANGRO	19/03/2020	B.1	hCoV-19/Italy/ABR-IZSGC-TE5472/2020
2020.TE.21400.1.2	L'AQUILA	MAGLIANO DE' MARSI	19/03/2020	B.1.1	hCoV-19/Italy/ABR-IZSGC-TE5473/2020
2020.TE.9044.1.11	TERAMO	MONTEFINO	19/03/2020	B.1.1	hCoV-19/Italy/TE-IZSGC-TE5476/2020
2020.TE.9044.1.12	TERAMO	CASTIGLIONE MESSER RAIMONDO	19/03/2020	B.1.1	hCoV-19/Italy/ABR-IZSGC-TE5487/2020
2020.TE.9044.1.14	L'AQUILA	L'AQUILA	19/03/2020	B.1.1	hCoV-19/Italy/ABR-IZSGC-TE5512/2020
2020.TE.21400.1.10	PESCARA	PESCARA	17/03/2020	B.1.5	hCoV-19/Italy/ABR-IZSGC-TE5551/2020
2020.TE.21400.1.11	CHIETI	CHIETI	17/03/2020	B.1.1	hCoV-19/Italy/ABR-IZSGC-TE5553/2020
2020.TE.21400.1.7	TERAMO	ROSETO DEGLI ABRUZZI	20/03/2020	B.1.1	hCoV-19/Italy/ABR-IZSGC-TE5674/2020
2020.TE.21400.1.8	L'AQUILA	SAN BENEDETTO DEI MARSI	20/03/2020	B.1.5	hCoV-19/Italy/ABR-IZSGC-TE5687/2020
2020.TE.9044.1.15	L'AQUILA	L'AQUILA	21/03/2020	B.1.1	hCoV-19/Italy/ABR-IZSGC-TE5780/2020
2020.TE.21400.1.9	TERAMO	TERAMO	21/03/2020	B.1.1	hCoV-19/Italy/ABR-IZSGC-TE5827/2020
2020.TE.21400.1.12	L'AQUILA	CASTEL DI SANGRO	21/03/2020	B.1.5	hCoV-19/Italy/ABR-IZSGC-TE5835/2020
2020.TE.9044.1.17	TERAMO	CELLINO ATTANASIO	23/03/2020	B.1.1	hCoV-19/Italy/ABR-IZSGC-6193/2020
2020.TE.9044.1.18	TERAMO	CELLINO ATTANASIO	23/03/2020	B.1.1	hCoV-19/Italy/ABR-IZSGC-TE6195/2020
2020.TE.9044.1.19	TERAMO	TERAMO	23/03/2020	B.1.1	hCoV-19/Italy/ABR-IZSGC-TE6202/2020
2020.TE.21400.1.15	TERAMO	TERAMO	23/03/2020	B.1.1	hCoV-19/Italy/ABR-IZSGC-TE6218/2020
2020.TE.9044.1.20	TERAMO	GIULIANOVA	23/03/2020	B.1.1	hCoV-19/Italy/ABR-IZSGC-TE6222/2020
2020.TE.9044.1.21	TERAMO	TERAMO	23/03/2020	B.1.1	hCoV-19/Italy/ABR-IZSGC-TE6225/2020
2020.TE.21400.1.19	TERAMO	TERAMO	24/03/2020	B.1.1	hCoV-19/Italy/ABR-IZSGC-TE6570/2020
2020.TE.21400.1.18	TERAMO	TERAMO	24/03/2020	B.1.1	hCoV-19/Italy/ABR-IZSGC-TE6571/2020
2020.TE.21400.1.17	TERAMO	NERETO	24/03/2020	B.1.1	hCoV-19/Italy/ABR-IZSGC-TE6572/2020
2020.TE.21400.1.16	TERAMO	GIULIANOVA	24/03/2020	B.1.1	hCoV-19/Italy/ABR-IZSGC-TE6575/2020
2020.TE.21400.1.21	TERAMO	BELLANTE	24/03/2020	B.1.1	hCoV-19/Italy/ABR-IZSGC-TE6577/2020
2020.TE.21400.1.20	TERAMO	TERAMO	24/03/2020	B.1.1	hCoV-19/Italy/ABR-IZSGC-TE6580/2020
2020.TE.26204.1.2	TERAMO	CASTILENTI	24/03/2020	B.1.1	hCoV-19/Italy/ABR-IZSGC-TE6644/2020
2020.TE.84877.1.10	PESCARA	PESCARA	04/05/2020	B.1.1	hCoV-19/Italy/ABR-IZSGC-TE34742/2020
2020.TE.359601.1.27	L'AQUILA	RAIANO	17/12/2020	B.1.177	hCoV-19/Italy/ABR-IZSGC-349613/2020
2020.TE.359601.1.28	L'AQUILA	PACENTRO	17/12/2020	B.1.177	hCoV-19/Italy/ABR-IZSGC-349624/2020
2020.TE.359601.1.29	L'AQUILA	PACENTRO	17/12/2020	B.1.177	hCoV-19/Italy/ABR-IZSGC-349625/2020
2020.TE.359601.1.30	L'AQUILA	PACENTRO	17/12/2020	B.1.177	hCoV-19/Italy/ABR-IZSGC-349626/2020
2020.TE.359601.1.31	L'AQUILA	PACENTRO	17/12/2020	B.1.177	hCoV-19/Italy/ABR-IZSGC-349627/2020
2020.TE.359601.1.32	L'AQUILA	PACENTRO	17/12/2020	B.1.177	hCoV-19/Italy/ABR-IZSGC-349628/2020
2020.TE.359601.1.33	L'AQUILA	PACENTRO	17/12/2020	B.1.177	hCoV-19/Italy/ABR-IZSGC-349629/2020
2020.TE.359601.1.34	L'AQUILA	RAIANO	17/12/2020	B.1.177	hCoV-19/Italy/ABR-IZSGC-349636/2020
2020.TE.359601.1.35	L'AQUILA	SULMONA	17/12/2020	B.1.177	hCoV-19/Italy/ABR-IZSGC-349647/2020
2020.TE.359601.1.63	TERAMO	SANT'OMERO	17/12/2020	B.1.177	hCoV-19/Italy/ABR-IZSGC-350821/2020
2020.TE.359601.1.64	TERAMO	MARTINSICURO	17/12/2020	B.1.177	hCoV-19/Italy/ABR-IZSGC-350829/2020
2020.TE.359601.1.65	TERAMO	MARTINSICURO	17/12/2020	B.1.177	hCoV-19/Italy/ABR-IZSGC-350853/2020
2020.TE.359601.1.62	TERAMO	BASCIANO	18/12/2020	B.1.177	hCoV-19/Italy/ABR-IZSGC-350940/2020
2020.TE.359601.1.3	TERAMO	MONTEFINO	18/12/2020	B.1.177	hCoV-19/Italy/ABR-IZSGC-350963/2020
2020.TE.359601.1.5	CHIETI	CHIETI	18/12/2020	B.1.177	hCoV-19/Italy/ABR-IZSGC-351002/2020
2020.TE.359601.1.6	CHIETI	CHIETI	18/12/2020	B.1.177	hCoV-19/Italy/ABR-IZSGC-351031/2020
2020.TE.359601.1.7	CHIETI	TREGLIO	18/12/2020	B.1.177	hCoV-19/Italy/ABR-IZSGC-351180/2020
2020.TE.359601.1.8	CHIETI	SANTA MARIA IMBARO	18/12/2020	B.1.258	hCoV-19/Italy/ABR-TE351205/2020
2020.TE.359601.1.11	TERAMO	TERAMO	18/12/2020	B.1.1.229	hCoV-19/Italy/ABR-IZSGC-351312/2020
2020.TE.359601.1.12	TERAMO	TERAMO	18/12/2020	B.1.177	hCoV-19/Italy/ABR-IZSGC-351319/2020
2020.TE.359601.1.60	CHIETI	PALOMBARO	18/12/2020	B.1.177.8	hCoV-19/Italy/ABR-IZSGC-351322/2020
2020.TE.359601.1.61	CHIETI	LANCIANO	18/12/2020	B.1.177.8	hCoV-19/Italy/ABR-IZSGC-351335/2020
2020.TE.359601.1.13	TERAMO	TERAMO	18/12/2020	B.1.177	hCoV-19/Italy/ABR-IZSGC-351338/2020
2020.TE.359601.1.14	PESCARA	PENNE	18/12/2020	B.1.177	hCoV-19/Italy/ABR-IZSGC-351345/2020
2020.TE.359601.1.40	CHIETI	ORTONA	18/12/2020	B.1.177	hCoV-19/Italy/ABR-IZSGC-351389/2020
2020.TE.359601.1.15	TERAMO	TERAMO	18/12/2020	B.1.177	hCoV-19/Italy/ABR-IZSGC-351444/2020
2020.TE.359601.1.41	L'AQUILA	AVEZZANO	18/12/2020	B.1.177	hCoV-19/Italy/ABR-IZSGC-351453/2020
2020.TE.359601.1.42	L'AQUILA	SAN BENEDETTO DEI MARSI	18/12/2020	B.1.177	hCoV-19/Italy/ABR-IZSGC-351464/2020
2020.TE.359601.1.16	TERAMO	TERAMO	18/12/2020	B.1.177	hCoV-19/Italy/ABR-IZSGC-351480/2020
2020.TE.359601.1.17	TERAMO	TERAMO	18/12/2020	B.1.1.229	hCoV-19/Italy/ABR-IZSGC-351491/2020
2020.TE.359601.1.43	L'AQUILA	AVEZZANO	18/12/2020	B.1.177	hCoV-19/Italy/ABR-IZSGC-351492/2020
2020.TE.359601.1.18	TERAMO	GIULIANOVA	18/12/2020	B.1.177	hCoV-19/Italy/ABR-IZSGC-351539/2020
2020.TE.359601.1.19	TERAMO	CORROPOLI	18/12/2020	B.1.177	hCoV-19/Italy/ABR-IZSGC-351570/2020
2020.TE.359601.1.45	TERAMO	SANT'EGIDIO ALLA VIBRATA	18/12/2020	B.1.177	hCoV-19/Italy/ABR-IZSGC-351603/2020
2020.TE.359601.1.36	L'AQUILA	CAPISTRELLO	18/12/2020	B.1.177	hCoV-19/Italy/ABR-IZSGC-351610/2020
2020.TE.359601.1.37	L'AQUILA	CELANO	18/12/2020	B.1.177	hCoV-19/Italy/ABR-IZSGC-351614/2020
2020.TE.359601.1.20	TERAMO	TERAMO	18/12/2020	B.1.177	hCoV-19/Italy/ABR-IZSGC-351657/2020
2020.TE.359601.1.46	TERAMO	ROSETO DEGLI ABRUZZI	18/12/2020	B.1.177	hCoV-19/Italy/ABR-IZSGC-351681/2020
2020.TE.359601.1.47	TERAMO	ROSETO DEGLI ABRUZZI	18/12/2020	B.1.177	hCoV-19/Italy/ABR-IZSGC-351682/2020
2020.TE.359601.1.48	TERAMO	MARTINSICURO	18/12/2020	B.1.177	hCoV-19/Italy/ABR-IZSGC-351684/2020
2020.TE.359601.1.49	TERAMO	ALBA ADRIATICA	18/12/2020	B.1.177	hCoV-19/Italy/ABR-IZSGC-351700/2020
2020.TE.359601.1.50	TERAMO	TORTORETO	18/12/2020	B.1.177	hCoV-19/Italy/ABR-IZSGC-351726/2020
2020.TE.359601.1.38	L'AQUILA	AVEZZANO	18/12/2020	B.1.177	hCoV-19/Italy/ABR-IZSGC-351761/2020
2020.TE.359601.1.39	L'AQUILA	AVEZZANO	18/12/2020	B.1.177	hCoV-19/Italy/ABR-IZSGC-351762/2020
2020.TE.359601.1.66	L'AQUILA	AVEZZANO	18/12/2020	B.1.177	hCoV-19/Italy/ABR-IZSGC-351783/2020
2020.TE.359601.1.67	L'AQUILA	COLLELONGO	18/12/2020	B.1.177	hCoV-19/Italy/ABR-IZSGC-351793/2020
2020.TE.359601.1.72	TERAMO	ALBA ADRIATICA	18/12/2020	B.1.177	hCoV-19/Italy/ABR-IZSGC-351855/2020
2020.TE.359601.1.69	CHIETI	GUARDIAGRELE	18/12/2020	B.1.1.7	hCoV-19/Italy/ABR-TE351971/2020
2020.TE.359601.1.73	TERAMO	ALBA ADRIATICA	18/12/2020	B.1.177	hCoV-19/Italy/ABR-IZSGC-351989/2020
2020.TE.359601.1.74	TERAMO	MARTINSICURO	18/12/2020	B.1.177	hCoV-19/Italy/ABR-IZSGC-352015/2020
2020.TE.359601.1.23	TERAMO	CASTELLALTO	18/12/2020	B.1.177	hCoV-19/Italy/ABR-IZSGC-352115/2020
2020.TE.359601.1.77	L'AQUILA	L'AQUILA	18/12/2020	B.1.177	hCoV-19/Italy/ABR-IZSGC-352207/2020
2020.TE.359601.1.70	TERAMO	TERAMO	18/12/2020	B.1.177	hCoV-19/Italy/ABR-IZSGC-352500/2020
2020.TE.359601.1.71	TERAMO	ROSETO DEGLI ABRUZZI	18/12/2020	B.1.177	hCoV-19/Italy/ABR-IZSGC-352501/2020
2020.TE.359601.1.24	TERAMO	TERAMO	18/12/2020	B.1.1.39	hCoV-19/Italy/ABR-IZSGC-353326/2020
2020.TE.359601.1.25	TERAMO	TERAMO	18/12/2020	B.1.177	hCoV-19/Italy/ABR-IZSGC-353337/2020
2020.TE.359601.1.26	TERAMO	TERAMO	18/12/2020	B.1.160	hCoV-19/Italy/ABR-IZSGC-353341/2020
2020.TE.359601.1.90	CHIETI	SAN SALVO	18/12/2020	B.1.177.8	hCoV-19/Italy/ABR-IZSGC-353614/2020
2020.TE.359601.1.91	CHIETI	SAN SALVO	18/12/2020	B.1.177.8	hCoV-19/Italy/ABR-IZSGC-353615/2020
2020.TE.359601.1.92	CHIETI	SAN SALVO	18/12/2020	B.1.177.8	hCoV-19/Italy/ABR-IZSGC-353618/2020
2020.TE.359601.1.93	CHIETI	SAN SALVO	18/12/2020	B.1.177.8	hCoV-19/Italy/ABR-IZSGC-353619/2020
2020.TE.359601.1.94	CHIETI	CUPELLO	18/12/2020	B.1.160	hCoV-19/Italy/ABR-IZSGC-353627/2020
2020.TE.359601.1.95	CHIETI	VASTO	18/12/2020	B.1.177	hCoV-19/Italy/ABR-IZSGC-353633/2020
2020.TE.359601.1.89	CHIETI	PERANO	18/12/2020	B.1.177	hCoV-19/Italy/ABR-IZSGC-353682/2020
2020.TE.367239.1.10	CHIETI	LANCIANO	18/12/2020	B.1.177	hCoV-19/Italy/ABR-IZSGC-353732/2020
2020.TE.367239.1.11	CHIETI	FOSSACESIA	18/12/2020	B.1.258	hCoV-19/Italy/ABR-IZSGC-353759/2020
2020.TE.359601.1.96	CHIETI	ATESSA	18/12/2020	B.1.160	hCoV-19/Italy/ABR-IZSGC-353763/2020
2020.TE.359601.1.58	L'AQUILA	OCRE	18/12/2020	B.1.177	hCoV-19/Italy/ABR-IZSGC-353914/2020
2020.TE.359601.1.4	CHIETI	MOZZAGROGNA	18/12/2020	B.1.177	hCoV-19/Italy/ABR-IZSGC-353935/2020
2020.TE.359601.1.78	CHIETI	POGGIOFIORITO	18/12/2020	B.1.177	hCoV-19/Italy/ABR-IZSGC-353965/2020
2020.TE.359601.1.79	CHIETI	POGGIOFIORITO	18/12/2020	B.1.177	hCoV-19/Italy/ABR-IZSGC-353966/2020
2020.TE.359601.1.80	CHIETI	GUARDIAGRELE	18/12/2020	B.1.1.7	hCoV-19/Italy/ABR-TE353967/2020
2020.TE.359601.1.81	CHIETI	GUARDIAGRELE	18/12/2020	B.1.1.7	hCoV-19/Italy/ABR-TE353968/2020
2020.TE.359601.1.82	CHIETI	GUARDIAGRELE	18/12/2020	B.1.1.7	hCoV-19/Italy/ABR-TE353969/2020
2020.TE.359601.1.83	CHIETI	MIGLIANICO	18/12/2020	B.1.177	hCoV-19/Italy/ABR-IZSGC-353970/2020
2020.TE.359601.1.84	CHIETI	CRECCHIO	18/12/2020	B.1.177	hCoV-19/Italy/ABR-IZSGC-353975/2020
2020.TE.359601.1.85	CHIETI	CASOLI	18/12/2020	B.1.177.8	hCoV-19/Italy/ABR-IZSGC-353997/2020
2020.TE.359601.1.59	L'AQUILA	L'AQUILA	18/12/2020	B.1.177	hCoV-19/Italy/ABR-IZSGC-354008/2020
2020.TE.359601.1.86	CHIETI	CANOSA SANNITA	18/12/2020	B.1.177	hCoV-19/Italy/ABR-IZSGC-354019/2020
2020.TE.359601.1.87	CHIETI	CANOSA SANNITA	18/12/2020	B.1.177	hCoV-19/Italy/ABR-IZSGC-354020/2020
2020.TE.359601.1.88	CHIETI	ORTONA	18/12/2020	B.1.160	hCoV-19/Italy/ABR-IZSGC-354034/2020
2020.TE.367239.1.5	L'AQUILA	SULMONA	18/12/2020	B.1.177	hCoV-19/Italy/ABR-IZSGC-354078/2020
2020.TE.359601.1.75	TERAMO	BELLANTE	19/12/2020	B.1.177	hCoV-19/Italy/ABR-IZSGC-354101/2020
2020.TE.367239.1.4	TERAMO	CASTILENTI	18/12/2020	B.1.177	hCoV-19/Italy/ABR-IZSGC-354389/2020
2020.TE.367239.1.3	TERAMO	ROSETO DEGLI ABRUZZI	19/12/2020	B.1.177	hCoV-19/Italy/ABR-IZSGC-354713/2020
2020.TE.367239.1.7	L'AQUILA	L'AQUILA	19/12/2020	B.1.160	hCoV-19/Italy/ABR-IZSGC-354810/2020
2020.TE.367239.1.24	CHIETI	RIPA TEATINA	21/12/2020	B.1.177	hCoV-19/Italy/ABR-IZSGC-356123/2020
2020.TE.367239.1.25	CHIETI	MOZZAGROGNA	21/12/2020	B.1.177.8	hCoV-19/Italy/ABR-IZSGC-356147/2020
2020.TE.367239.1.20	CHIETI	ROCCAMONTEPIANO	21/12/2020	B.1.1.7	hCoV-19/Italy/ABR-IZSGC-356248/2020
2020.TE.367239.1.21	CHIETI	CASACANDITELLA	21/12/2020	B.1.1.7	hCoV-19/Italy/ABR-IZSGC-356249/2020
2020.TE.367239.1.22	CHIETI	CASACANDITELLA	21/12/2020	B.1.1.7	hCoV-19/Italy/ABR-IZSGC-356250/2020
2021.TE.8600.1.10	TERAMO	COLLEDARA	21/12/2020	B.1.177	hCoV-19/Italy/ABR-IZSGC-TE357614/2020
2021.TE.8600.1.11	TERAMO	CAMPLI	21/12/2020	B.1.1.229	hCoV-19/Italy/ABR-IZSGC-TE357750/2020
2021.TE.8600.1.2	CHIETI	FRISA	21/12/2020	B.1.177	hCoV-19/Italy/ABR-IZSGC-TE358550/2020
2021.TE.8600.1.3	CHIETI	ATESSA	21/12/2020	B.1.177	hCoV-19/Italy/ABR-IZSGC-TE358552/2020
2021.TE.8600.1.4	CHIETI	CASOLI	21/12/2020	B.1.258	hCoV-19/Italy/ABR-IZSGC-TE358575/2020
2021.TE.8600.1.27	L'AQUILA	MAGLIANO DE' MARSI	21/12/2020	B.1.177	hCoV-19/Italy/ABR-IZSGC-TE358916/2020
2021.TE.8600.1.28	L'AQUILA	BALSORANO	21/12/2020	B.1.177	hCoV-19/Italy/ABR-IZSGC-TE358928/2020
2021.TE.8600.1.29	L'AQUILA	AVEZZANO	21/12/2020	B.1.177	hCoV-19/Italy/ABR-IZSGC-TE359003/2020
2021.TE.8600.1.30	L'AQUILA	AVEZZANO	21/12/2020	B.1.177	hCoV-19/Italy/ABR-IZSGC-TE359007/2020
2021.TE.8600.1.31	L'AQUILA	ORICOLA	21/12/2020	B.1.177	hCoV-19/Italy/ABR-IZSGC-TE359008/2020
2021.TE.8600.1.32	L'AQUILA	AVEZZANO	21/12/2020	B.1.177	hCoV-19/Italy/ABR-IZSGC-TE359010/2020
2021.TE.8600.1.33	L'AQUILA	AVEZZANO	21/12/2020	B.1.177	hCoV-19/Italy/ABR-IZSGC-TE359014/2020
2021.TE.8600.1.34	L'AQUILA	AVEZZANO	21/12/2020	B.1.177	hCoV-19/Italy/ABR-IZSGC-TE359015/2020
2021.TE.8600.1.35	L'AQUILA	AVEZZANO	21/12/2020	B.1.177	hCoV-19/Italy/ABR-IZSGC-TE359016/2020
2021.TE.8600.1.36	L'AQUILA	AVEZZANO	21/12/2020	B.1.177	hCoV-19/Italy/ABR-IZSGC-TE359018/2020
2021.TE.8600.1.37	L'AQUILA	MASSA D'ALBE	21/12/2020	B.1.177	hCoV-19/Italy/ABR-IZSGC-TE359019/2020
2021.TE.8600.1.38	L'AQUILA	AVEZZANO	21/12/2020	B.1.177	hCoV-19/Italy/ABR-IZSGC-TE359022/2020
2021.TE.8600.1.43	CHIETI	GUARDIAGRELE	21/12/2020	B.1.1.7	hCoV-19/Italy/ABR-IZSGC-TE359152/2020
2021.TE.8600.1.44	CHIETI	ORTONA	21/12/2020	B.1.177	hCoV-19/Italy/ABR-IZSGC-TE359189/2020
2020.TE.26204.1.6	TERAMO	MARTINSICURO	08/04/2020	B.1.1	hCoV-19/Italy/ABR-IZSGC-TE13457/2020
2020.TE.26204.1.8	L'AQUILA	SULMONA	08/04/2020	B.1.1	hCoV-19/Italy/ABR-IZSGC-TE13484/2020
2020.TE.26204.1.5	L'AQUILA	SULMONA	08/04/2020	B.1.1	hCoV-19/Italy/ABR-IZSGC-TE13491/2020
2020.TE.26204.1.9	L'AQUILA	MAGLIANO DE' MARSI	09/04/2020	B.1.1	hCoV-19/Italy/ABR-IZSGC-TE13858/2020
2020.TE.9044.1.24	TERAMO	ROSETO DEGLI ABRUZZI	26/03/2020	B.1	hCoV-19/Italy/ABR-IZSGC-TE7097/2020
2020.TE.84877.1.2	TERAMO	MARTINSICURO	09/06/2020	B.1.1	hCoV-19/Italy/ABR-IZSGC-TE77497/2020
2020.TE.21400.1.24	PESCARA	CIVITELLA CASANOVA	28/03/2020	B.1.1	hCoV-19/Italy/ABR-AMVRC-TE7859/2020
2020.TE.84877.1.3	TERAMO	ALBA ADRIATICA	13/06/2020	B.1.1	hCoV-19/Italy/ABR-IZSGC-TE79445/2020
2020.TE.102092.1.4	TERAMO	COLONNELLA	17/06/2020	B.1.1.71	hCoV-19/Italy/ABR-IZSGC-TE82840/2020
2020.TE.72773.1.2	TERAMO	CASTELLI	30/03/2020	B.1.1	hCoV-19/Italy/ABR-IZSGC-TE8387/2020
2020.TE.108217.1.5	TERAMO	PINETO	22/06/2020	B.1.1	hCoV-19/Italy/ABR-IZSGC-TE85604/2020
2021.TE.148046.1.20	TERAMO	MOSCIANO SANT'ANGELO	05/03/2021	B.1.1.7	hCoV-19/Italy/ABR-IZSGC-133255/2021
2021.TE.148046.1.15	TERAMO	MORRO D'ORO	05/03/2021	B.1.1.7	hCoV-19/Italy/ABR-IZSGC-133267/2021
2021.TE.148046.1.12	L'AQUILA	PIZZOLI	05/03/2021	B.1.1.7	hCoV-19/Italy/ABR-IZSGC-133348/2021
2021.TE.148046.1.18	TERAMO	ROSETO DEGLI ABRUZZI	05/03/2021	B.1.1.211	hCoV-19/Italy/ABR-IZSGC-133376/2021
2021.TE.148046.1.19	TERAMO	TORRICELLA SICURA	05/03/2021	B.1.177	hCoV-19/Italy/ABR-IZSGC-133412/2021
2021.TE.148046.1.17	TERAMO	PINETO	05/03/2021	B.1.1.7	hCoV-19/Italy/ABR-IZSGC-133493/2021
2021.TE.148046.1.16	TERAMO	ROSETO DEGLI ABRUZZI	05/03/2021	B.1.1.7	hCoV-19/Italy/ABR-IZSGC-133575/2021
2021.TE.148046.1.36	TERAMO	TERAMO	05/03/2021	B.1.1.7	hCoV-19/Italy/ABR-IZSGC-133865/2021
2021.TE.148046.1.32	TERAMO	ALBA ADRIATICA	05/03/2021	B.1.1.7	hCoV-19/Italy/ABR-IZSGC-133889/2021
2021.TE.148046.1.34	TERAMO	GIULIANOVA	05/03/2021	B.1.177	hCoV-19/Italy/ABR-IZSGC-133902/2021
2021.TE.148046.1.29	TERAMO	MARTINSICURO	05/03/2021	B.1.1.7	hCoV-19/Italy/ABR-IZSGC-133961/2021
2021.TE.148046.1.33	TERAMO	CASTELLALTO	05/03/2021	B.1.1.7	hCoV-19/Italy/ABR-IZSGC-134041/2021
2021.TE.148046.1.37	TERAMO	TORTORETO	05/03/2021	B.1.1.7	hCoV-19/Italy/ABR-IZSGC-134117/2021
2021.TE.148046.1.35	TERAMO	SANT'OMERO	05/03/2021	B.1.1.7	hCoV-19/Italy/ABR-IZSGC-134184/2021
2021.TE.148046.1.21	L'AQUILA	CASTELVECCHIO SUBEQUO	05/03/2021	B.1.1.7	hCoV-19/Italy/ABR-IZSGC-134558/2021
2021.TE.148046.1.22	L'AQUILA	PRATOLA PELIGNA	05/03/2021	B.1.1.7	hCoV-19/Italy/ABR-IZSGC-134581/2021
2021.TE.148046.1.28	L'AQUILA	CERCHIO	05/03/2021	B.1.1.7	hCoV-19/Italy/ABR-IZSGC-134608/2021
2021.TE.148046.1.27	L'AQUILA	CELANO	05/03/2021	B.1.1.7	hCoV-19/Italy/ABR-IZSGC-134647/2021
2021.TE.148046.1.31	CHIETI	TOLLO	05/03/2021	B.1.1.7	hCoV-19/Italy/ABR-IZSGC-134720/2021
2021.TE.148046.1.26	L'AQUILA	AVEZZANO	05/03/2021	B.1.1.7	hCoV-19/Italy/ABR-IZSGC-134730/2021
2021.TE.148046.1.30	CHIETI	FILETTO	05/03/2021	B.1.1.7	hCoV-19/Italy/ABR-IZSGC-134851/2021
2021.TE.148046.1.23	CHIETI	FRANCAVILLA AL MARE	05/03/2021	B.1.1.7	hCoV-19/Italy/ABR-IZSGC-134886/2021
2021.TE.148046.1.38	TERAMO	MONTORIO AL VOMANO	05/03/2021	B.1.1.7	hCoV-19/Italy/ABR-IZSGC-135383/2021
2021.TE.148046.1.52	L'AQUILA	CASTEL DI SANGRO	05/03/2021	B.1.1.7	hCoV-19/Italy/ABR-IZSGC-135620/2021
2021.TE.148046.1.50	L'AQUILA	RIVISONDOLI	05/03/2021	B.1.1.7	hCoV-19/Italy/ABR-IZSGC-135639/2021
2021.TE.148046.1.40	L'AQUILA	CIVITELLA ROVETO	05/03/2021	B.1.1.7	hCoV-19/Italy/ABR-IZSGC-135679/2021
2021.TE.148046.1.41	L'AQUILA	INTRODACQUA	05/03/2021	B.1.1.7	hCoV-19/Italy/ABR-IZSGC-135694/2021
2021.TE.148046.1.42	L'AQUILA	L'AQUILA	05/03/2021	B.1.1.7	hCoV-19/Italy/ABR-IZSGC-135705/2021
2021.TE.148046.1.39	L'AQUILA	AIELLI	05/03/2021	B.1.1.7	hCoV-19/Italy/ABR-IZSGC-135736/2021
2021.TE.148046.1.53	CHIETI	CHIETI	05/03/2021	B.1.1.7	hCoV-19/Italy/ABR-IZSGC-135741/2021
2021.TE.148046.1.54	CHIETI	TORREVECCHIA TEATINA	05/03/2021	B.1.1.7	hCoV-19/Italy/ABR-IZSGC-135787/2021
2021.TE.148046.1.51	CHIETI	SAN VITO CHIETINO	05/03/2021	B.1.1.7	hCoV-19/Italy/ABR-IZSGC-135928/2021
2021.TE.148046.1.44	CHIETI	MONTAZZOLI	05/03/2021	B.1.1.7	hCoV-19/Italy/ABR-IZSGC-135958/2021
2021.TE.148046.1.43	CHIETI	SAN GIOVANNI TEATINO	04/03/2021	B.1.1.29	hCoV-19/Italy/ABR-IZSGC-135966/2021
2021.TE.148046.1.49	CHIETI	ATESSA	05/03/2021	B.1.1.7	hCoV-19/Italy/ABR-IZSGC-136184/2021
2021.TE.148046.1.82	CHIETI	LANCIANO	05/03/2021	B.1.177.8	hCoV-19/Italy/ABR-IZSGC-136239/2021
2021.TE.148046.1.14	CHIETI	LANCIANO	05/03/2021	B.1.177.8	hCoV-19/Italy/ABR-IZSGC-136241/2021
2021.TE.148046.1.46	CHIETI	FOSSACESIA	05/03/2021	B.1.1.7	hCoV-19/Italy/ABR-IZSGC-136352/2021
2021.TE.148046.1.55	CHIETI	ALTINO	05/03/2021	B.1.1.7	hCoV-19/Italy/ABR-IZSGC-136379/2021
2021.TE.148046.1.47	CHIETI	TORNARECCIO	05/03/2021	B.1.1.7	hCoV-19/Italy/ABR-IZSGC-136429/2021
2021.TE.148046.1.48	CHIETI	VASTO	05/03/2021	B.1.1.29	hCoV-19/Italy/ABR-IZSGC-136447/2021
2021.TE.148046.1.56	CHIETI	SAN SALVO	05/03/2021	B.1.1.7	hCoV-19/Italy/ABR-IZSGC-136812/2021
2021.TE.148046.1.57	CHIETI	VASTO	05/03/2021	B.1.1.7	hCoV-19/Italy/ABR-IZSGC-136904/2021
2021.TE.148046.1.24	TERAMO	TERAMO	06/03/2021	B.1.1.7	hCoV-19/Italy/ABR-IZSGC-136917/2021
2021.TE.148046.1.25	TERAMO	TERAMO	06/03/2021	B.1.1.7	hCoV-19/Italy/ABR-IZSGC-136922/2021
2021.TE.148046.1.63	L'AQUILA	PESCOCOSTANZO	06/03/2021	B.1.1.7	hCoV-19/Italy/ABR-IZSGC-137067/2021
2021.TE.148046.1.64	L'AQUILA	ROCCARASO	06/03/2021	B.1.1.7	hCoV-19/Italy/ABR-IZSGC-137077/2021
2021.TE.148046.1.65	L'AQUILA	SCONTRONE	05/03/2021	B.1.1.7	hCoV-19/Italy/ABR-IZSGC-137123/2021
2021.TE.148046.1.60	L'AQUILA	ATELETA	05/03/2021	B.1.1.7	hCoV-19/Italy/ABR-IZSGC-137152/2021
2021.TE.148046.1.72	TERAMO	CORROPOLI	06/03/2021	B.1.177	hCoV-19/Italy/ABR-IZSGC-137290/2021
2021.TE.148046.1.70	TERAMO	TERAMO	06/03/2021	B.1.1.7	hCoV-19/Italy/ABR-IZSGC-137330/2021
2021.TE.148046.1.71	TERAMO	TERAMO	06/03/2021	B.1.1.7	hCoV-19/Italy/ABR-IZSGC-137404/2021
2021.TE.148046.1.58	CHIETI	GUARDIAGRELE	05/03/2021	B.1.1.7	hCoV-19/Italy/ABR-IZSGC-137405/2021
2021.TE.148046.1.59	CHIETI	ORSOGNA	05/03/2021	B.1.1.7	hCoV-19/Italy/ABR-IZSGC-137411/2021
2021.TE.148046.1.69	TERAMO	SILVI	06/03/2021	B.1.1.7	hCoV-19/Italy/ABR-IZSGC-137438/2021
2021.TE.148046.1.61	L'AQUILA	CAMPO DI GIOVE	05/03/2021	B.1.1.7	hCoV-19/Italy/ABR-IZSGC-137574/2021
2021.TE.148046.1.62	L'AQUILA	OVINDOLI	05/03/2021	B.1.1.7	hCoV-19/Italy/ABR-IZSGC-137639/2021
2021.TE.148046.1.74	TERAMO	ATRI	06/03/2021	B.1.258.14	hCoV-19/Italy/ABR-IZSGC-137721/2021
2021.TE.148046.1.75	CHIETI	LANCIANO	06/03/2021	B.1.177.8	hCoV-19/Italy/ABR-IZSGC-137976/2021
2021.TE.148046.1.67	TERAMO	CIVITELLA DEL TRONTO	06/03/2021	B.1.177	hCoV-19/Italy/ABR-IZSGC-138245/2021
2021.TE.148046.1.73	CHIETI	RIPA TEATINA	06/03/2021	B.1.1.7	hCoV-19/Italy/ABR-IZSGC-138352/2021
2021.TE.148046.1.66	L'AQUILA	PESCINA	06/03/2021	B.1.1.7	hCoV-19/Italy/ABR-IZSGC-138384/2021
2021.TE.156116.1.2	CHIETI	LANCIANO	06/03/2021	B.1.1.7	hCoV-19/Italy/ABR-IZSGC-138610/2021
2021.TE.148046.1.77	CHIETI	LANCIANO	06/03/2021	B.1.1.7	hCoV-19/Italy/ABR-IZSGC-138851/2021
2021.TE.148046.1.78	CHIETI	LANCIANO	06/03/2021	B.1.1.7	hCoV-19/Italy/ABR-IZSGC-138856/2021
2021.TE.148046.1.79	CHIETI	CASTIGLIONE MESSER MARINO	06/03/2021	B.1.1.7	hCoV-19/Italy/ABR-IZSGC-138871/2021
2021.TE.148046.1.81	CHIETI	CHIETI	06/03/2021	B.1.1.7	hCoV-19/Italy/ABR-IZSGC-138974/2021
2021.TE.148046.1.80	CHIETI	CHIETI	07/03/2021	B.1.1.7	hCoV-19/Italy/ABR-IZSGC-139024/2021
2021.TE.148046.1.76	CHIETI	VILLAMAGNA	06/03/2021	B.1.1.7	hCoV-19/Italy/ABR-IZSGC-139047/2021
2021.TE.148046.1.2	CHIETI	ATESSA	06/03/2021	B.1.160	hCoV-19/Italy/ABR-IZSGC-139250/2021
2021.TE.156116.1.15	CHIETI	CHIETI	07/03/2021	B.1.1.7	hCoV-19/Italy/ABR-IZSGC-139510/2021
2021.TE.156116.1.17	CHIETI	RIPA TEATINA	07/03/2021	B.1.1.7	hCoV-19/Italy/ABR-IZSGC-139525/2021
2021.TE.156116.1.14	CHIETI	CHIETI	07/03/2021	B.1.1.7	hCoV-19/Italy/ABR-IZSGC-139535/2021
2021.TE.156116.1.5	TERAMO	SILVI	08/03/2021	B.1.1.7	hCoV-19/Italy/ABR-IZSGC-139626/2021
2021.TE.156116.1.6	TERAMO	SANT'OMERO	08/03/2021	B.1.1.7	hCoV-19/Italy/ABR-IZSGC-139792/2021
2021.TE.156116.1.13	TERAMO	PINETO	08/03/2021	B.1.258.14	hCoV-19/Italy/ABR-IZSGC-139968/2021
2021.TE.156116.1.12	TERAMO	BELLANTE	08/03/2021	B.1.1.7	hCoV-19/Italy/ABR-IZSGC-140001/2021
2021.TE.156116.1.4	TERAMO	MONTORIO AL VOMANO	08/03/2021	B.1.1.7	hCoV-19/Italy/ABR-IZSGC-140095/2021
2021.TE.156116.1.8	TERAMO	CASTELLALTO	08/03/2021	B.1.177	hCoV-19/Italy/ABR-IZSGC-140178/2021
2021.TE.156116.1.7	TERAMO	CAMPLI	08/03/2021	B.1.177	hCoV-19/Italy/ABR-IZSGC-140180/2021
2021.TE.156116.1.18	TERAMO	MONTORIO AL VOMANO	08/03/2021	B.1.177	hCoV-19/Italy/ABR-IZSGC-140185/2021
2021.TE.156116.1.9	TERAMO	MARTINSICURO	08/03/2021	B.1.1.7	hCoV-19/Italy/ABR-IZSGC-140254/2021
2021.TE.156116.1.10	TERAMO	SANT'EGIDIO ALLA VIBRATA	08/03/2021	B.1.1.7	hCoV-19/Italy/ABR-IZSGC-140256/2021
2021.TE.156116.1.19	TERAMO	SILVI	08/03/2021	B.1.177	hCoV-19/Italy/ABR-IZSGC-140388/2021
2021.TE.156116.1.23	L'AQUILA	TAGLIACOZZO	08/03/2021	B.1.1.7	hCoV-19/Italy/ABR-IZSGC-140530/2021
2021.TE.156116.1.20	L'AQUILA	AVEZZANO	08/03/2021	B.1.1.7	hCoV-19/Italy/ABR-IZSGC-140561/2021
2021.TE.156116.1.21	L'AQUILA	CELANO	08/03/2021	B.1.177	hCoV-19/Italy/ABR-IZSGC-140626/2021
2021.TE.156116.1.22	L'AQUILA	SAN VINCENZO VALLE ROVETO	08/03/2021	B.1.1.7	hCoV-19/Italy/ABR-IZSGC-140663/2021
2021.TE.156116.1.30	TERAMO	PINETO	08/03/2021	B.1.1.7	hCoV-19/Italy/ABR-IZSGC-140680/2021
2021.TE.156116.1.31	TERAMO	ROSETO DEGLI ABRUZZI	08/03/2021	B.1.1.7	hCoV-19/Italy/ABR-IZSGC-140682/2021
2021.TE.156116.1.16	CHIETI	GUARDIAGRELE	08/03/2021	B.1.1.7	hCoV-19/Italy/ABR-IZSGC-140713/2021
2021.TE.156116.1.11	TERAMO	TERAMO	08/03/2021	B.1.1.7	hCoV-19/Italy/ABR-IZSGC-140789/2021
2021.TE.156116.1.29	CHIETI	TORREVECCHIA TEATINA	08/03/2021	B.1.1.7	hCoV-19/Italy/ABR-IZSGC-140933/2021
2021.TE.156116.1.27	CHIETI	LANCIANO	08/03/2021	B.1.1.29	hCoV-19/Italy/ABR-IZSGC-140941/2021
2021.TE.156116.1.25	CHIETI	ATESSA	08/03/2021	B.1.1.7	hCoV-19/Italy/ABR-IZSGC-140951/2021
2021.TE.156116.1.26	CHIETI	LANCIANO	08/03/2021	B.1.1.7	hCoV-19/Italy/ABR-IZSGC-140967/2021
2021.TE.39828.1.2	L'AQUILA	POGGIO PICENZE	18/01/2021	P.1	hCoV-19/Italy/ABR-IZSGC-TE30939/2021
2021.TE.39828.1.3	L'AQUILA	POGGIO PICENZE	18/01/2021	P.1	hCoV-19/Italy/ABR-IZSGC-TE30964/2021
2021.TE.39828.1.4	L'AQUILA	POGGIO PICENZE	18/01/2021	P.1	hCoV-19/Italy/ABR-IZSGC-TE30968/2021
2021.TE.63970.1.5	L'AQUILA	BALSORANO	18/01/2021	B.1.1.7	hCoV-19/Italy/ABR-IZSGC-31031/2021
2021.TE.63970.1.6	L'AQUILA	BALSORANO	18/01/2021	B.1.1.7	hCoV-19/Italy/ABR-IZSGC-31035/2021
2021.TE.63970.1.2	CHIETI	CHIETI	18/01/2021	B.1.1.7	hCoV-19/Italy/ABR-IZSGC-31418/2021
2021.TE.29921.1.10	CHIETI	GUARDIAGRELE	04/01/2021	B.1.1.7	hCoV-19/Italy/ABR-IZSGC-TE3148/2021
2021.TE.29921.1.11	CHIETI	GUARDIAGRELE	04/01/2021	B.1.1.7	hCoV-19/Italy/ABR-IZSGC-TE3150/2021
2021.TE.63970.1.9	CHIETI	ROCCAMONTEPIANO	18/01/2021	B.1.1.7	hCoV-19/Italy/ABR-IZSGC-31730/2021
2021.TE.63970.1.10	CHIETI	CHIETI	18/01/2021	B.1.1.7	hCoV-19/Italy/ABR-IZSGC-31754/2021
2021.TE.63970.1.11	CHIETI	CHIETI	18/01/2021	B.1.1.7	hCoV-19/Italy/ABR-IZSGC-31759/2021
2021.TE.63970.1.7	CHIETI	CHIETI	18/01/2021	B.1.1.7	hCoV-19/Italy/ABR-IZSGC-31811/2021
2021.TE.63970.1.8	CHIETI	BUCCHIANICO	18/01/2021	B.1.1.7	hCoV-19/Italy/ABR-IZSGC-31889/2021
2021.TE.29921.1.8	CHIETI	LANCIANO	04/01/2021	B.1.1.7	hCoV-19/Italy/ABR-IZSGC-TE3211/2021
2021.TE.29921.1.9	CHIETI	FILETTO	04/01/2021	B.1.1.7	hCoV-19/Italy/ABR-IZSGC-TE3214/2021
2021.TE.63970.1.12	CHIETI	FARA FILIORUM PETRI	18/01/2021	B.1.1.7	hCoV-19/Italy/ABR-IZSGC-32144/2021
2021.TE.63970.1.3	CHIETI	FRANCAVILLA AL MARE	18/01/2021	B.1.1.7	hCoV-19/Italy/ABR-IZSGC-32197/2021
2021.TE.63970.1.4	CHIETI	FRANCAVILLA AL MARE	18/01/2021	B.1.1.7	hCoV-19/Italy/ABR-IZSGC-32201/2021
2021.TE.63970.1.13	TERAMO	TORTORETO	19/01/2021	B.1.1.7	hCoV-19/Italy/ABR-IZSGC-32907/2021
2021.TE.63970.1.14	CHIETI	FRANCAVILLA AL MARE	19/01/2021	B.1.1.7	hCoV-19/Italy/ABR-IZSGC-33173/2021
2021.TE.63970.1.15	PESCARA	PESCARA	19/01/2021	B.1.1.7	hCoV-19/Italy/ABR-IZSGC-33245/2021
2021.TE.63970.1.16	CHIETI	FRANCAVILLA AL MARE	19/01/2021	B.1.1.7	hCoV-19/Italy/ABR-IZSGC-33322/2021
2021.TE.63970.1.20	CHIETI	CHIETI	19/01/2021	B.1.1.7	hCoV-19/Italy/ABR-IZSGC-33362/2021
2021.TE.63970.1.17	CHIETI	CHIETI	18/01/2021	B.1.1.7	hCoV-19/Italy/ABR-IZSGC-33368/2021
2021.TE.63970.1.18	CHIETI	CHIETI	18/01/2021	B.1.1.7	hCoV-19/Italy/ABR-IZSGC-33376/2021
2021.TE.63970.1.19	CHIETI	CHIETI	18/01/2021	B.1.1.7	hCoV-19/Italy/ABR-IZSGC-33381/2021
2021.TE.63970.1.21	CHIETI	RIPA TEATINA	19/01/2021	B.1.1.7	hCoV-19/Italy/ABR-IZSGC-33482/2021
2021.TE.63970.1.22	CHIETI	SAN GIOVANNI TEATINO	19/01/2021	B.1.1.7	hCoV-19/Italy/ABR-IZSGC-33528/2021
2021.TE.63970.1.24	CHIETI	TOLLO	19/01/2021	B.1.1.7	hCoV-19/Italy/ABR-IZSGC-34015/2021
2021.TE.63970.1.25	CHIETI	TOLLO	19/01/2021	B.1.1.7	hCoV-19/Italy/ABR-IZSGC-34017/2021
2021.TE.63970.1.23	CHIETI	FRANCAVILLA AL MARE	19/01/2021	B.1.1.7	hCoV-19/Italy/ABR-IZSGC-34103/2021
2021.TE.63970.1.27	CHIETI	RIPA TEATINA	19/01/2021	B.1.1.7	hCoV-19/Italy/ABR-IZSGC-34474/2021
2021.TE.63970.1.26	CHIETI	CHIETI	19/01/2021	B.1.1.7	hCoV-19/Italy/ABR-IZSGC-34847/2021
2021.TE.63970.1.30	TERAMO	MONTEFINO	20/01/2021	B.1.177	hCoV-19/Italy/ABR-IZSGC-35079/2021
2021.TE.63970.1.28	TERAMO	MONTEFINO	20/01/2021	B.1.177	hCoV-19/Italy/ABR-IZSGC-35095/2021
2021.TE.63970.1.31	TERAMO	CASTIGLIONE MESSER RAIMONDO	20/01/2021	B.1.177	hCoV-19/Italy/ABR-IZSGC-35099/2021
2021.TE.63970.1.29	TERAMO	CASTILENTI	20/01/2021	B.1.177	hCoV-19/Italy/ABR-IZSGC-35108/2021
2021.TE.63970.1.35	L'AQUILA	BALSORANO	20/01/2021	B.1.1.7	hCoV-19/Italy/ABR-IZSGC-35481/2021
2021.TE.63970.1.36	L'AQUILA	BALSORANO	20/01/2021	B.1.1.7	hCoV-19/Italy/ABR-IZSGC-35482/2021
2021.TE.63970.1.41	CHIETI	FRANCAVILLA AL MARE	20/01/2021	B.1.1.7	hCoV-19/Italy/ABR-IZSGC-35587/2021
2021.TE.63970.1.37	CHIETI	FRANCAVILLA AL MARE	20/01/2021	B.1.1.7	hCoV-19/Italy/ABR-IZSGC-35707/2021
2021.TE.63970.1.38	CHIETI	ROCCAMONTEPIANO	20/01/2021	B.1.1.7	hCoV-19/Italy/ABR-IZSGC-35746/2021
2021.TE.63970.1.39	CHIETI	FRANCAVILLA AL MARE	20/01/2021	B.1.1.7	hCoV-19/Italy/ABR-IZSGC-35753/2021
2021.TE.63970.1.33	CHIETI	TORREVECCHIA TEATINA	20/01/2021	B.1.1.7	hCoV-19/Italy/ABR-IZSGC-35761/2021
2021.TE.63970.1.34	CHIETI	ROCCAMONTEPIANO	20/01/2021	B.1.1.7	hCoV-19/Italy/ABR-IZSGC-35817/2021
2021.TE.63970.1.42	CHIETI	ORTONA	20/01/2021	B.1.1.7	hCoV-19/Italy/ABR-IZSGC-36310/2021
2021.TE.63970.1.51	CHIETI	FRANCAVILLA AL MARE	20/01/2021	B.1.1.7	hCoV-19/Italy/ABR-IZSGC-36342/2021
2021.TE.63970.1.52	CHIETI	FRANCAVILLA AL MARE	20/01/2021	B.1.1.7	hCoV-19/Italy/ABR-IZSGC-36344/2021
2021.TE.63970.1.43	CHIETI	CASALINCONTRADA	20/01/2021	B.1.1.7	hCoV-19/Italy/ABR-IZSGC-36392/2021
2021.TE.63970.1.53	CHIETI	MIGLIANICO	20/01/2021	B.1.1.7	hCoV-19/Italy/ABR-IZSGC-36458/2021
2021.TE.63970.1.32	TERAMO	TERAMO	21/01/2021	B.1.1.7	hCoV-19/Italy/ABR-IZSGC-36754/2021
2021.TE.63970.1.44	PESCARA	PESCARA	21/01/2021	B.1.1.7	hCoV-19/Italy/ABR-IZSGC-37057/2021
2021.TE.63970.1.45	CHIETI	CHIETI	21/01/2021	B.1.1.7	hCoV-19/Italy/ABR-IZSGC-37066/2021
2021.TE.63970.1.46	CHIETI	CHIETI	21/01/2021	B.1.1.7	hCoV-19/Italy/ABR-IZSGC-37067/2021
2021.TE.63970.1.47	CHIETI	CHIETI	21/01/2021	B.1.1.7	hCoV-19/Italy/ABR-IZSGC-37069/2021
2021.TE.63970.1.54	TERAMO	CASTILENTI	21/01/2021	B.1.177	hCoV-19/Italy/ABR-IZSGC-37076/2021
2021.TE.63970.1.55	TERAMO	CASTILENTI	21/01/2021	B.1.177	hCoV-19/Italy/ABR-IZSGC-37079/2021
2021.TE.63970.1.48	CHIETI	CASALINCONTRADA	21/01/2021	B.1.1.7	hCoV-19/Italy/ABR-IZSGC-37128/2021
2021.TE.63970.1.58	TERAMO	CASTILENTI	21/01/2021	B.1.177	hCoV-19/Italy/ABR-IZSGC-37131/2021
2021.TE.63970.1.49	CHIETI	CHIETI	21/01/2021	B.1.1.7	hCoV-19/Italy/ABR-IZSGC-37137/2021
2021.TE.63970.1.50	CHIETI	CHIETI	21/01/2021	B.1.1.7	hCoV-19/Italy/ABR-IZSGC-37138/2021
2021.TE.103973.1.45	TERAMO	TERAMO	21/01/2021	B.1.177	hCoV-19/Italy/ABR-IZSGC-37143/2021
2021.TE.63970.1.56	CHIETI	SAN GIOVANNI TEATINO	21/01/2021	B.1.1.7	hCoV-19/Italy/ABR-IZSGC-37186/2021
2021.TE.63970.1.57	CHIETI	CHIETI	21/01/2021	B.1.1.7	hCoV-19/Italy/ABR-IZSGC-37187/2021
2021.TE.63970.1.59	TERAMO	TORRICELLA SICURA	21/01/2021	B.1.1.7	hCoV-19/Italy/ABR-IZSGC-37195/2021
2021.TE.63970.1.60	CHIETI	FRANCAVILLA AL MARE	21/01/2021	B.1.1.7	hCoV-19/Italy/ABR-IZSGC-37413/2021
2021.TE.63970.1.61	CHIETI	FILETTO	21/01/2021	B.1.1.7	hCoV-19/Italy/ABR-IZSGC-37481/2021
2021.TE.63970.1.63	L'AQUILA	BALSORANO	21/01/2021	B.1.1.7	hCoV-19/Italy/ABR-IZSGC-37931/2021
2021.TE.63970.1.62	L'AQUILA	BALSORANO	21/01/2021	B.1.1.7	hCoV-19/Italy/ABR-IZSGC-37932/2021
2021.TE.63970.1.64	CHIETI	FRANCAVILLA AL MARE	21/01/2021	B.1.1.7	hCoV-19/Italy/ABR-IZSGC-38494/2021
2021.TE.63970.1.65	CHIETI	FRANCAVILLA AL MARE	21/01/2021	B.1.177	hCoV-19/Italy/ABR-IZSGC-38511/2021
2021.TE.63970.1.66	CHIETI	FRANCAVILLA AL MARE	21/01/2021	B.1.177	hCoV-19/Italy/ABR-IZSGC-38513/2021
2021.TE.63970.1.67	CHIETI	FRANCAVILLA AL MARE	21/01/2021	B.1.177	hCoV-19/Italy/ABR-IZSGC-38516/2021
2021.TE.63970.1.68	CHIETI	FARA FILIORUM PETRI	21/01/2021	B.1.1.7	hCoV-19/Italy/ABR-IZSGC-38521/2021
2021.TE.63970.1.72	CHIETI	ROCCAMONTEPIANO	21/01/2021	B.1.1.7	hCoV-19/Italy/ABR-IZSGC-38665/2021
2021.TE.63970.1.73	CHIETI	CHIETI	21/01/2021	B.1.1.7	hCoV-19/Italy/ABR-IZSGC-38676/2021
2021.TE.63970.1.69	CHIETI	FRANCAVILLA AL MARE	21/01/2021	B.1.1.7	hCoV-19/Italy/ABR-IZSGC-38698/2021
2021.TE.63970.1.70	CHIETI	CHIETI	21/01/2021	B.1.1.7	hCoV-19/Italy/ABR-IZSGC-38699/2021
2021.TE.63970.1.71	CHIETI	CHIETI	21/01/2021	B.1.1.7	hCoV-19/Italy/ABR-IZSGC-38714/2021
2021.TE.63970.1.74	CHIETI	BUCCHIANICO	22/01/2021	B.1.1.7	hCoV-19/Italy/ABR-IZSGC-39663/2021
2021.TE.63970.1.75	CHIETI	CHIETI	22/01/2021	B.1.1.7	hCoV-19/Italy/ABR-IZSGC-39664/2021
2021.TE.63970.1.76	CHIETI	CHIETI	22/01/2021	B.1.1.7	hCoV-19/Italy/ABR-IZSGC-39685/2021
2021.TE.63970.1.77	CHIETI	CHIETI	22/01/2021	B.1.1.7	hCoV-19/Italy/ABR-IZSGC-39686/2021
2021.TE.63970.1.78	CHIETI	CHIETI	22/01/2021	B.1.1.7	hCoV-19/Italy/ABR-IZSGC-39701/2021
2021.TE.63970.1.79	CHIETI	CASALINCONTRADA	22/01/2021	B.1.1.7	hCoV-19/Italy/ABR-IZSGC-39713/2021
2021.TE.63970.1.80	CHIETI	FRANCAVILLA AL MARE	22/01/2021	B.1.1.7	hCoV-19/Italy/ABR-IZSGC-39775/2021
2021.TE.63970.1.81	CHIETI	FRANCAVILLA AL MARE	22/01/2021	B.1.1.7	hCoV-19/Italy/ABR-IZSGC-39776/2021
2021.TE.63970.1.82	CHIETI	BUCCHIANICO	22/01/2021	B.1.1.7	hCoV-19/Italy/ABR-IZSGC-39866/2021
2021.TE.63970.1.83	CHIETI	ROCCAMONTEPIANO	22/01/2021	B.1.1.7	hCoV-19/Italy/ABR-IZSGC-39879/2021
2021.TE.63970.1.84	CHIETI	ROCCAMONTEPIANO	22/01/2021	B.1.1.7	hCoV-19/Italy/ABR-IZSGC-39881/2021
2021.TE.29921.1.13	CHIETI	GUARDIAGRELE	04/01/2021	B.1.1.7	hCoV-19/Italy/ABR-IZSGC-TE4006/2021
2021.TE.68163.1.88	L'AQUILA	SULMONA	22/01/2021	B.1.177	hCoV-19/Italy/ABR-IZSGC-40295/2021
2021.TE.68163.1.89	L'AQUILA	SULMONA	22/01/2021	B.1.177	hCoV-19/Italy/ABR-IZSGC-40482/2021
2021.TE.68163.1.90	L'AQUILA	SULMONA	22/01/2021	B.1.177	hCoV-19/Italy/ABR-IZSGC-40513/2021
2021.TE.68163.1.91	L'AQUILA	SULMONA	22/01/2021	B.1.177	hCoV-19/Italy/ABR-IZSGC-40517/2021
2021.TE.68163.1.92	L'AQUILA	SULMONA	22/01/2021	B.1.177	hCoV-19/Italy/ABR-IZSGC-40518/2021
2021.TE.63970.1.85	CHIETI	CUPELLO	22/01/2021	B.1.1.7	hCoV-19/Italy/ABR-IZSGC-41123/2021
2021.TE.63970.1.87	CHIETI	CHIETI	22/01/2021	B.1.1.7	hCoV-19/Italy/ABR-IZSGC-41302/2021
2021.TE.63970.1.88	CHIETI	VILLAMAGNA	22/01/2021	B.1.1.7	hCoV-19/Italy/ABR-IZSGC-41304/2021
2021.TE.63970.1.89	CHIETI	SAN GIOVANNI TEATINO	22/01/2021	B.1.1.7	hCoV-19/Italy/ABR-IZSGC-41327/2021
2021.TE.63970.1.86	CHIETI	ATESSA	22/01/2021	B.1.1.7	hCoV-19/Italy/ABR-IZSGC-41510/2021
2021.TE.63970.1.90	L'AQUILA	BARISCIANO	23/01/2021	B.1.258.17	hCoV-19/Italy/ABR-IZSGC-42047/2021
2021.TE.63970.1.91	CHIETI	RIPA TEATINA	23/01/2021	B.1.1.7	hCoV-19/Italy/ABR-IZSGC-42106/2021
2021.TE.130315.1.43	TERAMO	ROSETO DEGLI ABRUZZI	22/02/2021	B.1.1.7	hCoV-19/Italy/ABR-IZSGC-104006/2021
2021.TE.130315.1.39	TERAMO	TORTORETO	22/02/2021	B.1.1.7	hCoV-19/Italy/ABR-IZSGC-104056/2021
2021.TE.130315.1.38	TERAMO	GIULIANOVA	22/02/2021	B.1.1.7	hCoV-19/Italy/ABR-IZSGC-104106/2021
2021.TE.130315.1.47	TERAMO	NOTARESCO	22/02/2021	B.1.1.7	hCoV-19/Italy/ABR-IZSGC-104190/2021
2021.TE.130315.1.46	TERAMO	NOTARESCO	22/02/2021	B.1.1.7	hCoV-19/Italy/ABR-IZSGC-104242/2021
2021.TE.130315.1.45	TERAMO	CORROPOLI	22/02/2021	B.1.1.7	hCoV-19/Italy/ABR-IZSGC-104320/2021
2021.TE.130315.1.34	CHIETI	BUCCHIANICO	21/02/2021	B.1.1.7	hCoV-19/Italy/ABR-IZSGC-104482/2021
2020.TE.84877.1.6	TERAMO	CELLINO ATTANASIO	01/04/2020	B.1.1	hCoV-19/Italy/ABR-IZSGC-TE9047/2020
2020.TE.108217.1.6	L'AQUILA	L'AQUILA	07/07/2020	B.1.1	hCoV-19/Italy/ABR-IZSGC-TE92536/2020
2020.TE.97243.1.3	L'AQUILA	L'AQUILA	07/07/2020	B.1.1	hCoV-19/Italy/ABR-IZSGC-TE92551/2020
2020.TE.97243.1.4	L'AQUILA	L'AQUILA	07/07/2020	B.1.1	hCoV-19/Italy/ABR-IZSGC-TE92552/2020
2020.TE.101114.1.2	L'AQUILA	L'AQUILA	09/07/2020	B.1.1	hCoV-19/Italy/ABR-IZSGC-TE93935/2020
2021.TE.68163.1.59	TERAMO	SILVI	04/02/2021	B.1.1.7	hCoV-19/Italy/ABR-IZSGC-66133/2021
2021.TE.68163.1.84	TERAMO	SILVI	04/02/2021	B.1.1.7	hCoV-19/Italy/ABR-IZSGC-66142/2021
2021.TE.68163.1.50	TERAMO	CELLINO ATTANASIO	04/02/2021	B.1.177	hCoV-19/Italy/ABR-IZSGC-66188/2021
2021.TE.68163.1.45	TERAMO	SILVI	04/02/2021	B.1.1.7	hCoV-19/Italy/ABR-IZSGC-66310/2021
2021.TE.68163.1.85	CHIETI	FRANCAVILLA AL MARE	04/02/2021	B.1.1.7	hCoV-19/Italy/ABR-IZSGC-66363/2021
2021.TE.68163.1.8	CHIETI	FRANCAVILLA AL MARE	04/02/2021	B.1.1.7	hCoV-19/Italy/ABR-IZSGC-66367/2021
2021.TE.68163.1.73	CHIETI	MIGLIANICO	04/02/2021	B.1.1.7	hCoV-19/Italy/ABR-IZSGC-66368/2021
2021.TE.68163.1.9	CHIETI	MIGLIANICO	04/02/2021	B.1.1.7	hCoV-19/Italy/ABR-IZSGC-66369/2021
2021.TE.68163.1.60	CHIETI	FRANCAVILLA AL MARE	04/02/2021	B.1.1.7	hCoV-19/Italy/ABR-IZSGC-66376/2021
2021.TE.68163.1.82	CHIETI	TORREVECCHIA TEATINA	04/02/2021	B.1.1.7	hCoV-19/Italy/ABR-IZSGC-66383/2021
2021.TE.68163.1.7	CHIETI	ORTONA	04/02/2021	B.1.1.7	hCoV-19/Italy/ABR-IZSGC-66387/2021
2021.TE.68163.1.83	CHIETI	ORTONA	04/02/2021	B.1.1.7	hCoV-19/Italy/ABR-IZSGC-66415/2021
2021.TE.68163.1.61	CHIETI	ARI	04/02/2021	B.1.1.7	hCoV-19/Italy/ABR-IZSGC-66434/2021
2021.TE.68163.1.41	CHIETI	PAGLIETA	04/02/2021	B.1.1.7	hCoV-19/Italy/ABR-IZSGC-66470/2021
2021.TE.68163.1.42	CHIETI	ATESSA	04/02/2021	B.1.1.7	hCoV-19/Italy/ABR-IZSGC-66484/2021
2021.TE.68163.1.43	CHIETI	ATESSA	04/02/2021	B.1.1.7	hCoV-19/Italy/ABR-IZSGC-66485/2021
2021.TE.68163.1.62	CHIETI	ATESSA	04/02/2021	B.1.1.7	hCoV-19/Italy/ABR-IZSGC-66486/2021
2021.TE.68163.1.74	CHIETI	FRANCAVILLA AL MARE	04/02/2021	B.1.1.7	hCoV-19/Italy/ABR-IZSGC-66531/2021
2021.TE.68163.1.36	CHIETI	CHIETI	04/02/2021	B.1.1.7	hCoV-19/Italy/ABR-IZSGC-66573/2021
2021.TE.68163.1.37	CHIETI	BUCCHIANICO	04/02/2021	B.1.1.7	hCoV-19/Italy/ABR-IZSGC-66575/2021
2021.TE.68163.1.64	CHIETI	FRANCAVILLA AL MARE	04/02/2021	B.1.1.7	hCoV-19/Italy/ABR-IZSGC-66590/2021
2021.TE.68163.1.86	CHIETI	CHIETI	04/02/2021	B.1.1.7	hCoV-19/Italy/ABR-IZSGC-66602/2021
2021.TE.68163.1.65	CHIETI	CHIETI	04/02/2021	B.1.1.7	hCoV-19/Italy/ABR-IZSGC-66604/2021
2021.TE.68163.1.87	CHIETI	CHIETI	04/02/2021	B.1.1.7	hCoV-19/Italy/ABR-IZSGC-66605/2021
2021.TE.68163.1.11	CHIETI	GUARDIAGRELE	04/02/2021	B.1.1.7	hCoV-19/Italy/ABR-IZSGC-66625/2021
2021.TE.68163.1.12	CHIETI	CHIETI	04/02/2021	B.1.1.7	hCoV-19/Italy/ABR-IZSGC-66633/2021
2021.TE.68163.1.53	CHIETI	CASALINCONTRADA	04/02/2021	B.1.1.7	hCoV-19/Italy/ABR-IZSGC-66634/2021
2021.TE.68163.1.54	CHIETI	CHIETI	04/02/2021	B.1.1.7	hCoV-19/Italy/ABR-IZSGC-66638/2021
2021.TE.68163.1.55	CHIETI	CHIETI	04/02/2021	B.1.1.7	hCoV-19/Italy/ABR-IZSGC-66639/2021
2021.TE.68163.1.56	CHIETI	CHIETI	04/02/2021	B.1.1.7	hCoV-19/Italy/ABR-IZSGC-66640/2021
2021.TE.68163.1.38	CHIETI	SAN GIOVANNI TEATINO	04/02/2021	B.1.1.7	hCoV-19/Italy/ABR-IZSGC-66641/2021
2021.TE.68163.1.57	CHIETI	CHIETI	04/02/2021	B.1.1.7	hCoV-19/Italy/ABR-IZSGC-66643/2021
2021.TE.68163.1.44	CHIETI	CHIETI	04/02/2021	B.1.1.7	hCoV-19/Italy/ABR-IZSGC-66660/2021
2021.TE.70929.1.21	TERAMO	ROSETO DEGLI ABRUZZI	04/02/2021	B.1.1.7	hCoV-19/Italy/ABR-IZSGC-66831/2021
2021.TE.70929.1.36	TERAMO	SILVI	04/02/2021	B.1.1.7	hCoV-19/Italy/ABR-IZSGC-66981/2021
2021.TE.70929.1.34	L'AQUILA	RAIANO	04/02/2021	B.1.1.7	hCoV-19/Italy/ABR-IZSGC-67032/2021
2021.TE.70929.1.33	L'AQUILA	GORIANO SICOLI	04/02/2021	B.1.1.7	hCoV-19/Italy/ABR-IZSGC-67047/2021
2021.TE.70929.1.14	L'AQUILA	ROCCACASALE	04/02/2021	B.1.1.7	hCoV-19/Italy/ABR-IZSGC-67173/2021
2021.TE.70929.1.15	L'AQUILA	ROCCACASALE	04/02/2021	B.1.1.7	hCoV-19/Italy/ABR-IZSGC-67177/2021
2021.TE.70929.1.52	L'AQUILA	RAIANO	04/02/2021	B.1.1.7	hCoV-19/Italy/ABR-IZSGC-67206/2021
2021.TE.70929.1.53	L'AQUILA	RAIANO	04/02/2021	B.1.1.7	hCoV-19/Italy/ABR-IZSGC-67213/2021
2021.TE.70929.1.24	PESCARA	PESCARA	04/02/2021	B.1.1.7	hCoV-19/Italy/ABR-IZSGC-67257/2021
2021.TE.70929.1.38	CHIETI	CHIETI	04/02/2021	B.1.1.7	hCoV-19/Italy/ABR-IZSGC-67374/2021
2021.TE.70929.1.40	CHIETI	CHIETI	04/02/2021	B.1.1.7	hCoV-19/Italy/ABR-IZSGC-67391/2021
2021.TE.70929.1.30	CHIETI	CHIETI	04/02/2021	B.1.1.7	hCoV-19/Italy/ABR-IZSGC-67393/2021
2021.TE.70929.1.20	CHIETI	SAN GIOVANNI TEATINO	04/02/2021	B.1.1.7	hCoV-19/Italy/ABR-IZSGC-67394/2021
2021.TE.70929.1.22	CHIETI	CHIETI	04/02/2021	B.1.1.7	hCoV-19/Italy/ABR-IZSGC-67397/2021
2021.TE.70929.1.39	CHIETI	BUCCHIANICO	04/02/2021	B.1.1.7	hCoV-19/Italy/ABR-IZSGC-67411/2021
2021.TE.70929.1.37	PESCARA	PESCARA	04/02/2021	B.1.1.7	hCoV-19/Italy/ABR-IZSGC-67447/2021
2021.TE.70929.1.29	PESCARA	MONTESILVANO	04/02/2021	B.1.1.7	hCoV-19/Italy/ABR-IZSGC-67449/2021
2021.TE.70929.1.19	PESCARA	PIANELLA	04/02/2021	B.1.1.7	hCoV-19/Italy/ABR-IZSGC-67502/2021
2021.TE.70929.1.51	CHIETI	BUCCHIANICO	04/02/2021	B.1.1.7	hCoV-19/Italy/ABR-IZSGC-67504/2021
2021.TE.70929.1.25	CHIETI	MONTEODORISIO	04/02/2021	B.1.1.7	hCoV-19/Italy/ABR-IZSGC-67509/2021
2021.TE.70929.1.31	CHIETI	MONTEODORISIO	04/02/2021	B.1.1.7	hCoV-19/Italy/ABR-IZSGC-67510/2021
2021.TE.70929.1.16	CHIETI	SAN GIOVANNI TEATINO	04/02/2021	B.1.1.7	hCoV-19/Italy/ABR-IZSGC-67527/2021
2021.TE.70929.1.18	CHIETI	CHIETI	04/02/2021	B.1.1.7	hCoV-19/Italy/ABR-IZSGC-67533/2021
2021.TE.70929.1.27	CHIETI	VASTO	04/02/2021	B.1.1.7	hCoV-19/Italy/ABR-IZSGC-67563/2021
2021.TE.70929.1.42	CHIETI	ATESSA	04/02/2021	B.1.1.7	hCoV-19/Italy/ABR-IZSGC-67653/2021
2021.TE.70929.1.43	CHIETI	FARA FILIORUM PETRI	04/02/2021	B.1.1.7	hCoV-19/Italy/ABR-IZSGC-67708/2021
2021.TE.70929.1.17	CHIETI	ROCCAMONTEPIANO	04/02/2021	B.1.1.7	hCoV-19/Italy/ABR-IZSGC-67711/2021
2021.TE.70929.1.47	CHIETI	FILETTO	04/02/2021	B.1.1.7	hCoV-19/Italy/ABR-IZSGC-67718/2021
2021.TE.70929.1.41	CHIETI	FILETTO	04/02/2021	B.1.1.7	hCoV-19/Italy/ABR-IZSGC-67720/2021
2021.TE.70929.1.45	CHIETI	VACRI	04/02/2021	B.1.1.7	hCoV-19/Italy/ABR-IZSGC-67724/2021
2021.TE.70929.1.46	CHIETI	ORTONA	04/02/2021	B.1.1.7	hCoV-19/Italy/ABR-IZSGC-67826/2021
2021.TE.70929.1.54	CHIETI	VILLAMAGNA	04/02/2021	B.1.1.7	hCoV-19/Italy/ABR-IZSGC-67841/2021
2021.TE.70929.1.32	CHIETI	VASTO	04/02/2021	B.1.1.7	hCoV-19/Italy/ABR-IZSGC-67842/2021
2021.TE.70929.1.55	CHIETI	TORREVECCHIA TEATINA	04/02/2021	B.1.1.7	hCoV-19/Italy/ABR-IZSGC-67852/2021
2021.TE.70929.1.26	CHIETI	TORNARECCIO	04/02/2021	B.1.1.7	hCoV-19/Italy/ABR-IZSGC-67862/2021
2020.TE.89540.1.2	CHIETI	LANCIANO	13/05/2020	B.1.5	hCoV-19/Italy/ABR-IZSGC-TE46129/2020
2020.TE.72773.1.16	CHIETI	VASTO	14/05/2020	B.1	hCoV-19/Italy/ABR-IZSGC-TE46419/2020
2020.TE.72773.1.17	CHIETI	VASTO	14/05/2020	B.1	hCoV-19/Italy/ABR-IZSGC-TE46421/2020
2020.TE.89540.1.10	CHIETI	VASTO	14/05/2020	B.1.5	hCoV-19/Italy/ABR-IZSGC-TE46424/2020
2020.TE.89540.1.3	CHIETI	VASTO	14/05/2020	B.1.5	hCoV-19/Italy/ABR-IZSGC-TE46428/2020
2020.TE.89540.1.4	CHIETI	VASTO	14/05/2020	B.1	hCoV-19/Italy/ABR-IZSGC-TE46429/2020
2020.TE.89540.1.5	CHIETI	VASTO	14/05/2020	B.1	hCoV-19/Italy/ABR-IZSGC-TE46433/2020
2020.TE.89540.1.6	CHIETI	VASTO	14/05/2020	B.1	hCoV-19/Italy/ABR-IZSGC-TE46435/2020
2020.TE.89540.1.7	CHIETI	VASTO	14/05/2020	B.1.5	hCoV-19/Italy/ABR-IZSGC-TE46436/2020
2020.TE.89540.1.8	CHIETI	VASTO	14/05/2020	B.1	hCoV-19/Italy/ABR-IZSGC-TE46439/2020
2020.TE.89540.1.9	CHIETI	VASTO	14/05/2020	B.1	hCoV-19/Italy/ABR-IZSGC-TE46456/2020
2020.TE.102092.1.5	CHIETI	CHIETI	20/07/2020	B.1.1.1	hCoV-19/Italy/ABR-IZSGC-TE99752/2020
2020.TE.102092.1.6	CHIETI	CHIETI	20/07/2020	B.1.1.1	hCoV-19/Italy/ABR-IZSGC-TE99753/2020
2021.TE.29921.1.4	CHIETI	GUARDIAGRELE	02/01/2021	B.1.1.7	hCoV-19/Italy/ABR-IZSGC-TE1873/2021
2021.TE.29921.1.5	CHIETI	GUARDIAGRELE	02/01/2021	B.1.1.7	hCoV-19/Italy/ABR-IZSGC-TE1875/2021
2021.TE.29921.1.2	CHIETI	GUARDIAGRELE	02/01/2021	B.1.1.7	hCoV-19/Italy/ABR-IZSGC-TE1876/2021
2021.TE.29921.1.3	CHIETI	GUARDIAGRELE	02/01/2021	B.1.1.7	hCoV-19/Italy/ABR-IZSGC-TE1878/2021
2021.TE.29921.1.6	CHIETI	GUARDIAGRELE	02/01/2021	B.1.1.7	hCoV-19/Italy/ABR-IZSGC-TE1901/2021
2020.TE.72773.1.8	TERAMO	COLONNELLA	17/04/2020	B.1.1	hCoV-19/Italy/ABR-IZSGC-TE18513/2020
2021.TE.89065.1.26	PESCARA	SAN VALENTINO IN ABRUZZO CITERIORE	08/02/2021	B.1.1.7	hCoV-19/Italy/ABR-IZSGC-75698/2021
2021.TE.89065.1.25	CHIETI	CHIETI	08/02/2021	B.1.1.74	hCoV-19/Italy/ABR-IZSGC-75699/2021
2021.TE.89065.1.24	PESCARA	PESCARA	08/02/2021	B.1.177	hCoV-19/Italy/ABR-IZSGC-75700/2021
2021.TE.89065.1.23	L'AQUILA	CORFINIO	08/02/2021	B.1.177	hCoV-19/Italy/ABR-IZSGC-75703/2021
2021.TE.89065.1.22	PESCARA	MONTESILVANO	08/02/2021	B.1.1.7	hCoV-19/Italy/ABR-IZSGC-75705/2021
2021.TE.89065.1.21	PESCARA	PESCARA	08/02/2021	B.1.1.7	hCoV-19/Italy/ABR-IZSGC-75706/2021
2021.TE.89065.1.20	PESCARA	PESCARA	08/02/2021	B.1.1.7	hCoV-19/Italy/ABR-IZSGC-75707/2021
2021.TE.89065.1.11	CHIETI	ROCCASCALEGNA	08/02/2021	B.1.1.7	hCoV-19/Italy/ABR-IZSGC-75725/2021
2021.TE.89065.1.14	CHIETI	TORREVECCHIA TEATINA	08/02/2021	B.1.1.7	hCoV-19/Italy/ABR-IZSGC-75926/2021
2021.TE.89065.1.12	CHIETI	SAN GIOVANNI TEATINO	08/02/2021	B.1.1.7	hCoV-19/Italy/ABR-IZSGC-76000/2021
2021.TE.89065.1.18	TERAMO	TERAMO	09/02/2021	B.1.1.7	hCoV-19/Italy/ABR-IZSGC-76472/2021
2021.TE.89065.1.16	TERAMO	PINETO	09/02/2021	B.1.1.7	hCoV-19/Italy/ABR-IZSGC-76496/2021
2021.TE.89065.1.17	TERAMO	TERAMO	09/02/2021	B.1.1.7	hCoV-19/Italy/ABR-IZSGC-76507/2021
2021.TE.89065.1.19	TERAMO	TERAMO	09/02/2021	B.1.1.7	hCoV-19/Italy/ABR-IZSGC-76629/2021
2021.TE.89065.1.15	TERAMO	ATRI	09/02/2021	B.1.177	hCoV-19/Italy/ABR-IZSGC-76704/2021
2021.TE.89065.1.13	CHIETI	TORREVECCHIA TEATINA	09/02/2021	B.1.1.7	hCoV-19/Italy/ABR-IZSGC-76797/2021
2021.TE.89065.1.40	TERAMO	TORRICELLA SICURA	09/02/2021	B.1.1.7	hCoV-19/Italy/ABR-IZSGC-79211/2021
2021.TE.89065.1.42	TERAMO	CAMPLI	10/02/2021	B.1.177	hCoV-19/Italy/ABR-IZSGC-79257/2021
2021.TE.89065.1.39	TERAMO	ROSETO DEGLI ABRUZZI	10/02/2021	B.1.1.7	hCoV-19/Italy/ABR-IZSGC-79277/2021
2021.TE.89065.1.41	TERAMO	SANT'EGIDIO ALLA VIBRATA	10/02/2021	B.1.177	hCoV-19/Italy/ABR-IZSGC-79298/2021
2021.TE.89065.1.43	TERAMO	SANT'OMERO	10/02/2021	B.1.177.16	hCoV-19/Italy/ABR-IZSGC-79320/2021
2021.TE.89065.1.38	PESCARA	PESCARA	10/02/2021	B.1.1.7	hCoV-19/Italy/ABR-IZSGC-79353/2021
2021.TE.89065.1.37	PESCARA	PESCARA	10/02/2021	B.1.1.7	hCoV-19/Italy/ABR-IZSGC-79354/2021
2021.TE.89065.1.32	CHIETI	CHIETI	10/02/2021	B.1.1.7	hCoV-19/Italy/ABR-IZSGC-79480/2021
2021.TE.89065.1.33	CHIETI	GESSOPALENA	09/02/2021	B.1.1.7	hCoV-19/Italy/ABR-IZSGC-79550/2021
2021.TE.89065.1.34	CHIETI	RIPA TEATINA	10/02/2021	B.1.1.7	hCoV-19/Italy/ABR-IZSGC-79567/2021
2021.TE.89065.1.31	CHIETI	CHIETI	10/02/2021	B.1.1.7	hCoV-19/Italy/ABR-IZSGC-79608/2021
2021.TE.89065.1.35	CHIETI	SAN GIOVANNI TEATINO	10/02/2021	B.1.1.7	hCoV-19/Italy/ABR-IZSGC-79630/2021
2021.TE.89065.1.36	CHIETI	VACRI	10/02/2021	B.1.1.7	hCoV-19/Italy/ABR-IZSGC-79790/2021
2021.TE.89065.1.30	L'AQUILA	SULMONA	09/02/2021	B.1.1.7	hCoV-19/Italy/ABR-IZSGC-79817/2021
2021.TE.89065.1.29	L'AQUILA	PRATOLA PELIGNA	09/02/2021	B.1.1.7	hCoV-19/Italy/ABR-IZSGC-79977/2021
2021.TE.89065.1.28	L'AQUILA	PIZZOLI	10/02/2021	B.1.1.7	hCoV-19/Italy/ABR-IZSGC-80238/2021
2021.TE.29921.1.38	CHIETI	CHIETI	07/01/2021	B.1.1.7	hCoV-19/Italy/ABR-IZSGC-TE8040/2021
2021.TE.89065.1.74	TERAMO	TERAMO	11/02/2021	B.1.1.7	hCoV-19/Italy/ABR-IZSGC-81514/2021
2021.TE.89065.1.80	TERAMO	TERAMO	11/02/2021	B.1.177	hCoV-19/Italy/ABR-IZSGC-81588/2021
2021.TE.89065.1.58	CHIETI	ORTONA	11/02/2021	B.1.1.7	hCoV-19/Italy/ABR-IZSGC-81702/2021
2021.TE.89065.1.63	PESCARA	CEPAGATTI	11/02/2021	B.1.1.7	hCoV-19/Italy/ABR-IZSGC-81720/2021
2021.TE.89065.1.60	CHIETI	TOLLO	11/02/2021	B.1.1.7	hCoV-19/Italy/ABR-IZSGC-81786/2021
2021.TE.89065.1.55	CHIETI	FRANCAVILLA AL MARE	11/02/2021	B.1.1.7	hCoV-19/Italy/ABR-IZSGC-81848/2021
2021.TE.89065.1.75	TERAMO	TERAMO	11/02/2021	B.1.1.7	hCoV-19/Italy/ABR-IZSGC-81871/2021
2021.TE.89065.1.62	CHIETI	VILLAMAGNA	10/02/2021	B.1.1.7	hCoV-19/Italy/ABR-IZSGC-82178/2021
2021.TE.89065.1.64	PESCARA	MANOPPELLO	10/02/2021	B.1.1.7	hCoV-19/Italy/ABR-IZSGC-82185/2021
2021.TE.89065.1.70	TERAMO	PINETO	11/02/2021	B.1.1.7	hCoV-19/Italy/ABR-IZSGC-82476/2021
2021.TE.89065.1.68	TERAMO	ATRI	11/02/2021	B.1.177	hCoV-19/Italy/ABR-IZSGC-82489/2021
2021.TE.89065.1.71	TERAMO	ROSETO DEGLI ABRUZZI	11/02/2021	B.1.1.7	hCoV-19/Italy/ABR-IZSGC-82496/2021
2021.TE.89065.1.73	TERAMO	SILVI	11/02/2021	B.1.1.7	hCoV-19/Italy/ABR-IZSGC-82499/2021
2021.TE.89065.1.46	L'AQUILA	L'AQUILA	11/02/2021	B.1.1.7	hCoV-19/Italy/ABR-IZSGC-82847/2021
2021.TE.89065.1.45	L'AQUILA	CAPISTRELLO	11/02/2021	B.1.1.7	hCoV-19/Italy/ABR-IZSGC-82895/2021
2021.TE.89065.1.78	L'AQUILA	MONTEREALE	11/02/2021	B.1.1.211	hCoV-19/Italy/ABR-IZSGC-82910/2021
2021.TE.89065.1.65	PESCARA	MONTESILVANO	11/02/2021	B.1.1.7	hCoV-19/Italy/ABR-IZSGC-82919/2021
2021.TE.89065.1.44	L'AQUILA	L'AQUILA	11/02/2021	P.1	hCoV-19/Italy/ABR-IZSGC-82976/2021
2021.TE.89065.1.77	L'AQUILA	AVEZZANO	11/02/2021	B.1.177	hCoV-19/Italy/ABR-IZSGC-83053/2021
2021.TE.89065.1.47	L'AQUILA	PACENTRO	11/02/2021	B.1.1.7	hCoV-19/Italy/ABR-IZSGC-83218/2021
2021.TE.89065.1.48	L'AQUILA	PRATOLA PELIGNA	11/02/2021	B.1.1.7	hCoV-19/Italy/ABR-IZSGC-83485/2021
2021.TE.89065.1.49	L'AQUILA	SULMONA	11/02/2021	B.1.1.7	hCoV-19/Italy/ABR-IZSGC-83490/2021
2021.TE.89065.1.57	CHIETI	ORSOGNA	11/02/2021	B.1.1.7	hCoV-19/Italy/ABR-IZSGC-83577/2021
2021.TE.89065.1.50	CHIETI	ARI	11/02/2021	B.1.1.7	hCoV-19/Italy/ABR-IZSGC-83608/2021
2021.TE.89065.1.51	CHIETI	ARIELLI	11/02/2021	B.1.1.7	hCoV-19/Italy/ABR-IZSGC-83692/2021
2021.TE.89065.1.56	CHIETI	MIGLIANICO	11/02/2021	B.1.1.7	hCoV-19/Italy/ABR-IZSGC-83711/2021
2021.TE.89065.1.52	CHIETI	ATESSA	11/02/2021	B.1.1.7	hCoV-19/Italy/ABR-IZSGC-83727/2021
2021.TE.89065.1.59	CHIETI	PAGLIETA	11/02/2021	B.1.1.7	hCoV-19/Italy/ABR-IZSGC-83752/2021
2021.TE.89065.1.53	CHIETI	CHIETI	11/02/2021	B.1.1.7	hCoV-19/Italy/ABR-IZSGC-83897/2021
2021.TE.89065.1.66	PESCARA	PESCARA	11/02/2021	B.1.1.7	hCoV-19/Italy/ABR-IZSGC-83915/2021
2021.TE.89065.1.54	CHIETI	CHIETI	11/02/2021	B.1.1.7	hCoV-19/Italy/ABR-IZSGC-83977/2021
2021.TE.89065.1.69	TERAMO	PENNA SANT'ANDREA	12/02/2021	B.1.1.7	hCoV-19/Italy/ABR-IZSGC-84022/2021
2021.TE.89065.1.61	CHIETI	VASTO	11/02/2021	B.1.1.7	hCoV-19/Italy/ABR-IZSGC-84146/2021
2021.TE.89065.1.72	TERAMO	ROSETO DEGLI ABRUZZI	12/02/2021	B.1.1.7	hCoV-19/Italy/ABR-IZSGC-84470/2021
2021.TE.89065.1.67	TERAMO	ALBA ADRIATICA	12/02/2021	B.1.1.7	hCoV-19/Italy/ABR-IZSGC-84590/2021
2021.TE.89065.1.76	TERAMO	TORRICELLA SICURA	12/02/2021	B.1.1.7	hCoV-19/Italy/ABR-IZSGC-84724/2021
2021.TE.89065.1.79	TERAMO	TERAMO	12/02/2021	B.1.177	hCoV-19/Italy/ABR-IZSGC-85198/2021
2021.TE.130315.1.42	TERAMO	PINETO	22/02/2021	B.1.1.7	hCoV-19/Italy/ABR-IZSGC-104654/2021
2021.TE.130315.1.40	TERAMO	MORRO D'ORO	22/02/2021	B.1.1.7	hCoV-19/Italy/ABR-IZSGC-104804/2021
2021.TE.130315.1.48	L'AQUILA	PERETO	22/02/2021	B.1.177	hCoV-19/Italy/ABR-IZSGC-104892/2021
2021.TE.130315.1.44	TERAMO	MONTORIO AL VOMANO	22/02/2021	B.1.1.7	hCoV-19/Italy/ABR-IZSGC-104912/2021
2021.TE.130315.1.37	L'AQUILA	CELANO	22/02/2021	B.1.1.7	hCoV-19/Italy/ABR-IZSGC-105985/2021
2021.TE.130315.1.36	L'AQUILA	L'AQUILA	22/02/2021	P.1	hCoV-19/Italy/ABR-IZSGC-106022/2021
2021.TE.130315.1.35	L'AQUILA	L'AQUILA	22/02/2021	P.1	hCoV-19/Italy/ABR-IZSGC-106026/2021
2021.TE.130315.1.128	TERAMO	TERAMO	23/02/2021	B.1.177	hCoV-19/Italy/ABR-IZSGC-107039/2021
2021.TE.130315.1.130	TERAMO	CASTELLALTO	23/02/2021	B.1.177	hCoV-19/Italy/ABR-IZSGC-107201/2021
2021.TE.130315.1.131	TERAMO	CASTELLALTO	23/02/2021	B.1.1.7	hCoV-19/Italy/ABR-IZSGC-107242/2021
2021.TE.130315.1.132	TERAMO	NOTARESCO	23/02/2021	B.1.1.7	hCoV-19/Italy/ABR-IZSGC-107266/2021
2021.TE.130315.1.129	TERAMO	TORTORETO	23/02/2021	B.1.1.7	hCoV-19/Italy/ABR-IZSGC-107474/2021
2021.TE.130315.1.133	L'AQUILA	CARSOLI	23/02/2021	B.1.177	hCoV-19/Italy/ABR-IZSGC-107953/2021
2021.TE.130315.1.134	L'AQUILA	BISEGNA	23/02/2021	B.1.1.7	hCoV-19/Italy/ABR-IZSGC-107992/2021
2021.TE.113415.1.2	L'AQUILA	AVEZZANO	23/02/2021	B.1.1.7	hCoV-19/Italy/ABR-IZSGC-108063/2021
2021.TE.130315.1.50	L'AQUILA	CASTEL DI SANGRO	23/02/2021	B.1.1.7	hCoV-19/Italy/ABR-IZSGC-108812/2021
2021.TE.130315.1.49	L'AQUILA	ATELETA	23/02/2021	B.1.1.7	hCoV-19/Italy/ABR-IZSGC-108824/2021
2021.TE.130315.1.51	L'AQUILA	SCONTRONE	23/02/2021	B.1.1.7	hCoV-19/Italy/ABR-IZSGC-108837/2021
2021.TE.130315.1.52	L'AQUILA	OVINDOLI	23/02/2021	B.1.1.7	hCoV-19/Italy/ABR-IZSGC-108888/2021
2021.TE.29921.1.46	CHIETI	LAMA DEI PELIGNI	08/01/2021	B.1.1.7	hCoV-19/Italy/ABR-IZSGC-TE10913/2021
2021.TE.130315.1.58	CHIETI	TORINO DI SANGRO	23/02/2021	B.1.177.8	hCoV-19/Italy/ABR-IZSGC-109140/2021
2021.TE.130315.1.59	CHIETI	TORINO DI SANGRO	23/02/2021	B.1.177.8	hCoV-19/Italy/ABR-IZSGC-109144/2021
2021.TE.130315.1.61	CHIETI	TORINO DI SANGRO	23/02/2021	B.1.177.8	hCoV-19/Italy/ABR-IZSGC-109151/2021
2021.TE.29921.1.47	CHIETI	GUARDIAGRELE	08/01/2021	B.1.1.7	hCoV-19/Italy/ABR-IZSGC-TE10934/2021
2021.TE.29921.1.48	CHIETI	GUARDIAGRELE	08/01/2021	B.1.1.7	hCoV-19/Italy/ABR-IZSGC-TE10936/2021
2021.TE.130315.1.57	CHIETI	TORINO DI SANGRO	22/02/2021	B.1.177.8	hCoV-19/Italy/ABR-IZSGC-109377/2021
2021.TE.29921.1.49	CHIETI	GUARDIAGRELE	08/01/2021	B.1.1.7	hCoV-19/Italy/ABR-IZSGC-TE10938/2021
2021.TE.130315.1.54	CHIETI	ROCCASCALEGNA	23/02/2021	B.1.177.8	hCoV-19/Italy/ABR-IZSGC-109405/2021
2021.TE.130315.1.55	CHIETI	FARA FILIORUM PETRI	23/02/2021	B.1.1.7	hCoV-19/Italy/ABR-IZSGC-109470/2021
2021.TE.130315.1.53	TERAMO	MARTINSICURO	23/02/2021	B.1.1.7	hCoV-19/Italy/ABR-IZSGC-109674/2021
2021.TE.130315.1.62	TERAMO	GIULIANOVA	24/02/2021	B.1.1.7	hCoV-19/Italy/ABR-IZSGC-109735/2021
2021.TE.130315.1.63	TERAMO	CIVITELLA DEL TRONTO	24/02/2021	B.1.177	hCoV-19/Italy/ABR-IZSGC-109767/2021
2021.TE.130315.1.64	TERAMO	TERAMO	24/02/2021	B.1.1.7	hCoV-19/Italy/ABR-IZSGC-109871/2021
2021.TE.130315.1.65	TERAMO	TERAMO	24/02/2021	B.1.1.7	hCoV-19/Italy/ABR-IZSGC-110005/2021
2021.TE.130315.1.68	L'AQUILA	SAN BENEDETTO DEI MARSI	24/02/2021	B.1.1.7	hCoV-19/Italy/ABR-IZSGC-111102/2021
2021.TE.130315.1.66	L'AQUILA	SULMONA	24/02/2021	B.1.1.7	hCoV-19/Italy/ABR-IZSGC-111233/2021
2021.TE.29921.1.50	CHIETI	GUARDIAGRELE	08/01/2021	B.1.1.7	hCoV-19/Italy/ABR-IZSGC-TE11124/2021
2021.TE.29921.1.51	CHIETI	GUARDIAGRELE	08/01/2021	B.1.1.7	hCoV-19/Italy/ABR-IZSGC-TE11125/2021
2021.TE.29921.1.52	CHIETI	GUARDIAGRELE	08/01/2021	B.1.1.7	hCoV-19/Italy/ABR-IZSGC-TE11128/2021
2021.TE.29921.1.53	CHIETI	GUARDIAGRELE	08/01/2021	B.1.1.7	hCoV-19/Italy/ABR-IZSGC-TE11129/2021
2021.TE.130315.1.69	L'AQUILA	L'AQUILA	24/02/2021	B.1.1.7	hCoV-19/Italy/ABR-IZSGC-111408/2021
2021.TE.29921.1.54	CHIETI	GUARDIAGRELE	08/01/2021	B.1.1.7	hCoV-19/Italy/ABR-IZSGC-TE11142/2021
2021.TE.130315.1.72	L'AQUILA	AVEZZANO	24/02/2021	B.1.1.7	hCoV-19/Italy/ABR-IZSGC-111899/2021
2021.TE.130315.1.56	L'AQUILA	TAGLIACOZZO	23/02/2021	B.1.1.7	hCoV-19/Italy/ABR-IZSGC-112098/2021
2021.TE.130315.1.71	CHIETI	ROCCA SAN GIOVANNI	24/02/2021	B.1.1.7	hCoV-19/Italy/ABR-IZSGC-112185/2021
2021.TE.130315.1.67	CHIETI	CRECCHIO	24/02/2021	B.1.177.8	hCoV-19/Italy/ABR-IZSGC-112270/2021
2021.TE.130315.1.70	L'AQUILA	L'AQUILA	24/02/2021	B.1.1.7	hCoV-19/Italy/ABR-IZSGC-112562/2021
2021.TE.130315.1.73	TERAMO	TERAMO	24/02/2021	B.1.1.7	hCoV-19/Italy/ABR-IZSGC-112603/2021
2021.TE.130315.1.76	TERAMO	TORTORETO	25/02/2021	B.1.177	hCoV-19/Italy/ABR-IZSGC-112633/2021
2021.TE.130315.1.75	TERAMO	TERAMO	25/02/2021	B.1.1.7	hCoV-19/Italy/ABR-IZSGC-112747/2021
2021.TE.130315.1.80	TERAMO	TERAMO	25/02/2021	B.1.1.7	hCoV-19/Italy/ABR-IZSGC-112842/2021
2021.TE.130315.1.79	TERAMO	BISENTI	25/02/2021	B.1.1.7	hCoV-19/Italy/ABR-IZSGC-112877/2021
2021.TE.130315.1.78	TERAMO	TORANO NUOVO	25/02/2021	B.1.177	hCoV-19/Italy/ABR-IZSGC-112927/2021
2021.TE.130315.1.77	TERAMO	SANT'OMERO	25/02/2021	B.1.160	hCoV-19/Italy/ABR-IZSGC-112944/2021
2021.TE.130315.1.74	TERAMO	MOSCIANO SANT'ANGELO	25/02/2021	B.1.1.7	hCoV-19/Italy/ABR-IZSGC-113276/2021
2021.TE.130315.1.81	L'AQUILA	MONTEREALE	24/02/2021	B.1.1.7	hCoV-19/Italy/ABR-IZSGC-114217/2021
2021.TE.130315.1.82	TERAMO	SANT'OMERO	26/02/2021	B.1.177	hCoV-19/Italy/ABR-IZSGC-115539/2021
2021.TE.130315.1.83	CHIETI	VILLAMAGNA	26/02/2021	B.1.1.7	hCoV-19/Italy/ABR-IZSGC-116033/2021
2021.TE.130315.1.92	TERAMO	ROSETO DEGLI ABRUZZI	26/02/2021	B.1.1.7	hCoV-19/Italy/ABR-IZSGC-116208/2021
2021.TE.130315.1.84	TERAMO	MOSCIANO SANT'ANGELO	26/02/2021	B.1.177	hCoV-19/Italy/ABR-IZSGC-116209/2021
2021.TE.130315.1.85	TERAMO	TERAMO	26/02/2021	B.1.1.7	hCoV-19/Italy/ABR-IZSGC-116232/2021
2021.TE.130315.1.90	TERAMO	PINETO	26/02/2021	B.1.258.14	hCoV-19/Italy/ABR-IZSGC-116735/2021
2021.TE.130315.1.88	L'AQUILA	AVEZZANO	26/02/2021	B.1.177	hCoV-19/Italy/ABR-IZSGC-116800/2021
2021.TE.130315.1.89	L'AQUILA	CAPISTRELLO	26/02/2021	B.1.160	hCoV-19/Italy/ABR-IZSGC-116945/2021
2021.TE.130315.1.91	TERAMO	ALBA ADRIATICA	26/02/2021	B.1.1.7	hCoV-19/Italy/ABR-IZSGC-117090/2021
2021.TE.130315.1.87	TERAMO	TORTORETO	26/02/2021	B.1.1.7	hCoV-19/Italy/ABR-IZSGC-117201/2021
2021.TE.130315.1.86	TERAMO	GIULIANOVA	26/02/2021	B.1.1.7	hCoV-19/Italy/ABR-IZSGC-117210/2021
2021.TE.130315.1.112	L'AQUILA	CELANO	26/02/2021	B.1.1.7	hCoV-19/Italy/ABR-IZSGC-117465/2021
2021.TE.130315.1.107	L'AQUILA	AVEZZANO	26/02/2021	B.1.1.7	hCoV-19/Italy/ABR-IZSGC-117594/2021
2021.TE.130315.1.94	L'AQUILA	ATELETA	26/02/2021	B.1.1.7	hCoV-19/Italy/ABR-IZSGC-117760/2021
2021.TE.130315.1.93	L'AQUILA	CASTEL DI SANGRO	26/02/2021	B.1.1.7	hCoV-19/Italy/ABR-IZSGC-117778/2021
2021.TE.104032.1.50	PESCARA	PESCARA	15/02/2021	B.1.1.7	hCoV-19/Italy/ABR-IZSGC-90425/2021
2021.TE.104032.1.49	PESCARA	CIVITAQUANA	15/02/2021	B.1.1.7	hCoV-19/Italy/ABR-IZSGC-90426/2021
2021.TE.104032.1.48	PESCARA	CARAMANICO TERME	15/02/2021	B.1.1.7	hCoV-19/Italy/ABR-IZSGC-90427/2021
2021.TE.104032.1.47	PESCARA	PESCARA	15/02/2021	B.1.1.7	hCoV-19/Italy/ABR-IZSGC-90428/2021
2021.TE.104032.1.46	PESCARA	PESCARA	15/02/2021	B.1.177	hCoV-19/Italy/ABR-IZSGC-90430/2021
2021.TE.104032.1.55	CHIETI	CRECCHIO	15/02/2021	B.1.1.7	hCoV-19/Italy/ABR-IZSGC-91143/2021
2021.TE.104032.1.51	CHIETI	LANCIANO	15/02/2021	B.1.1.7	hCoV-19/Italy/ABR-IZSGC-91235/2021
2021.TE.104032.1.60	TERAMO	CASTELLALTO	16/02/2021	B.1.160	hCoV-19/Italy/ABR-IZSGC-91401/2021
2021.TE.104032.1.59	TERAMO	TERAMO	16/02/2021	B.1.1.7	hCoV-19/Italy/ABR-IZSGC-91406/2021
2021.TE.104032.1.61	TERAMO	TERAMO	16/02/2021	B.1.160	hCoV-19/Italy/ABR-IZSGC-91450/2021
2021.TE.104032.1.58	TERAMO	GIULIANOVA	16/02/2021	B.1.1.7	hCoV-19/Italy/ABR-IZSGC-91451/2021
2021.TE.104032.1.54	TERAMO	TERAMO	16/02/2021	B.1.1.7	hCoV-19/Italy/ABR-IZSGC-91489/2021
2021.TE.104032.1.53	TERAMO	ROSETO DEGLI ABRUZZI	16/02/2021	B.1.1.7	hCoV-19/Italy/ABR-IZSGC-91504/2021
2021.TE.104032.1.52	TERAMO	NOTARESCO	16/02/2021	B.1.1.7	hCoV-19/Italy/ABR-IZSGC-91527/2021
2021.TE.104032.1.62	TERAMO	CAMPLI	16/02/2021	B.1.177.16	hCoV-19/Italy/ABR-IZSGC-91677/2021
2021.TE.104032.1.57	TERAMO	TORTORETO	16/02/2021	B.1.1.7	hCoV-19/Italy/ABR-IZSGC-91713/2021
2021.TE.104032.1.56	CHIETI	ORSOGNA	16/02/2021	B.1.1.7	hCoV-19/Italy/ABR-IZSGC-91853/2021
2021.TE.104032.1.65	PESCARA	PESCARA	16/02/2021	B.1.1.7	hCoV-19/Italy/ABR-IZSGC-92686/2021
2021.TE.104032.1.64	PESCARA	ALANNO	16/02/2021	B.1.1.7	hCoV-19/Italy/ABR-IZSGC-92706/2021
2021.TE.104032.1.63	PESCARA	PIANELLA	16/02/2021	B.1.1.7	hCoV-19/Italy/ABR-IZSGC-92711/2021
2021.TE.130315.1.4	TERAMO	MORRO D'ORO	17/02/2021	B.1.1.7	hCoV-19/Italy/ABR-IZSGC-93956/2021
2021.TE.130315.1.5	TERAMO	TERAMO	17/02/2021	B.1.160	hCoV-19/Italy/ABR-IZSGC-93989/2021
2021.TE.130315.1.2	TERAMO	MONTORIO AL VOMANO	17/02/2021	B.1.1.7	hCoV-19/Italy/ABR-IZSGC-94050/2021
2021.TE.130315.1.6	TERAMO	ATRI	17/02/2021	B.1.1.7	hCoV-19/Italy/ABR-IZSGC-94316/2021
2021.TE.130315.1.3	CHIETI	MOZZAGROGNA	17/02/2021	B.1.1.7	hCoV-19/Italy/ABR-IZSGC-94334/2021
2021.TE.130315.1.7	TERAMO	PINETO	17/02/2021	B.1.1.7	hCoV-19/Italy/ABR-IZSGC-94347/2021
2021.TE.130315.1.8	L'AQUILA	PRATOLA PELIGNA	17/02/2021	B.1.1.7	hCoV-19/Italy/ABR-IZSGC-94956/2021
2021.TE.103973.1.3	TERAMO	TERAMO	18/02/2021	B.1.1.7	hCoV-19/Italy/ABR-IZSGC-96428/2021
2021.TE.103973.1.2	TERAMO	NERETO	18/02/2021	B.1.160	hCoV-19/Italy/ABR-IZSGC-96429/2021
2021.TE.103973.1.4	L'AQUILA	L'AQUILA	18/02/2021	B.1.1.7	hCoV-19/Italy/ABR-IZSGC-96478/2021
2021.TE.103973.1.7	TERAMO	TERAMO	18/02/2021	B.1.1.7	hCoV-19/Italy/ABR-IZSGC-96490/2021
2021.TE.103973.1.5	TERAMO	CASTELLALTO	18/02/2021	B.1.1.7	hCoV-19/Italy/ABR-IZSGC-96508/2021
2021.TE.103973.1.6	TERAMO	ROSETO DEGLI ABRUZZI	18/02/2021	B.1.1.7	hCoV-19/Italy/ABR-IZSGC-96512/2021
2021.TE.103973.1.8	TERAMO	ATRI	18/02/2021	B.1.177	hCoV-19/Italy/ABR-IZSGC-96613/2021
2021.TE.103973.1.12	TERAMO	ATRI	18/02/2021	B.1.177	hCoV-19/Italy/ABR-IZSGC-96824/2021
2021.TE.103973.1.10	CHIETI	LANCIANO	18/02/2021	B.1.177	hCoV-19/Italy/ABR-IZSGC-96881/2021
2021.TE.103973.1.9	CHIETI	LANCIANO	18/02/2021	B.1.1.7	hCoV-19/Italy/ABR-IZSGC-96889/2021
2021.TE.103973.1.11	CHIETI	TORINO DI SANGRO	18/02/2021	B.1.177.8	hCoV-19/Italy/ABR-IZSGC-96979/2021
2021.TE.159054.1.20	L'AQUILA	TAGLIACOZZO	11/03/2021	B.1.1.7	hCoV-19/Italy/ABR-IZSGC-149464/2021
2021.TE.159054.1.12	L'AQUILA	PACENTRO	11/03/2021	B.1.1.7	hCoV-19/Italy/ABR-IZSGC-149641/2021
2021.TE.159054.1.13	CHIETI	ALTINO	11/03/2021	B.1.1.7	hCoV-19/Italy/ABR-IZSGC-149724/2021
2021.TE.159054.1.15	L'AQUILA	BALSORANO	10/03/2021	B.1.1.7	hCoV-19/Italy/ABR-IZSGC-149810/2021
2021.TE.159054.1.25	CHIETI	ORSOGNA	11/03/2021	B.1.1.7	hCoV-19/Italy/ABR-IZSGC-149984/2021
2021.TE.159054.1.16	L'AQUILA	OVINDOLI	11/03/2021	B.1.1.7	hCoV-19/Italy/ABR-IZSGC-150060/2021
2021.TE.159054.1.31	CHIETI	ARIELLI	11/03/2021	B.1.1.7	hCoV-19/Italy/ABR-IZSGC-150157/2021
2021.TE.159054.1.33	CHIETI	ROCCASPINALVETI	11/03/2021	B.1.1.7	hCoV-19/Italy/ABR-IZSGC-150168/2021
2021.TE.159054.1.21	CHIETI	CASALINCONTRADA	11/03/2021	B.1.1.7	hCoV-19/Italy/ABR-IZSGC-150210/2021
2021.TE.159054.1.32	CHIETI	LANCIANO	11/03/2021	B.1.1.7	hCoV-19/Italy/ABR-IZSGC-150243/2021
2021.TE.159054.1.34	CHIETI	TORINO DI SANGRO	11/03/2021	B.1.1.7	hCoV-19/Italy/ABR-IZSGC-150255/2021
2021.TE.159054.1.23	CHIETI	SAN VITO CHIETINO	11/03/2021	B.1.1.7	hCoV-19/Italy/ABR-IZSGC-150418/2021
2021.TE.159054.1.30	CHIETI	MIGLIANICO	11/03/2021	B.1.177	hCoV-19/Italy/ABR-IZSGC-150496/2021
2021.TE.159054.1.24	CHIETI	VASTO	11/03/2021	B.1.1.7	hCoV-19/Italy/ABR-IZSGC-150538/2021
2021.TE.159054.1.29	CHIETI	GUARDIAGRELE	11/03/2021	B.1.1.7	hCoV-19/Italy/ABR-IZSGC-150588/2021
2021.TE.159054.1.17	TERAMO	ISOLA DEL GRAN SASSO D'ITALIA	11/03/2021	B.1.177	hCoV-19/Italy/ABR-IZSGC-150616/2021
2021.TE.159054.1.22	TERAMO	PINETO	11/03/2021	B.1.258.14	hCoV-19/Italy/ABR-IZSGC-150858/2021
2021.TE.159054.1.35	TERAMO	ALBA ADRIATICA	12/03/2021	B.1.1.7	hCoV-19/Italy/ABR-IZSGC-150904/2021
2021.TE.159054.1.36	TERAMO	SANT'EGIDIO ALLA VIBRATA	12/03/2021	B.1.1.7	hCoV-19/Italy/ABR-IZSGC-150940/2021
2021.TE.159054.1.37	TERAMO	TORTORETO	12/03/2021	B.1.177	hCoV-19/Italy/ABR-IZSGC-150958/2021
2021.TE.159054.1.47	TERAMO	COLONNELLA	12/03/2021	B.1.1.7	hCoV-19/Italy/ABR-IZSGC-151086/2021
2021.TE.159054.1.26	TERAMO	MOSCIANO SANT'ANGELO	12/03/2021	B.1.1.7	hCoV-19/Italy/ABR-IZSGC-151359/2021
2021.TE.159054.1.28	TERAMO	MORRO D'ORO	12/03/2021	B.1.1.7	hCoV-19/Italy/ABR-IZSGC-151615/2021
2021.TE.159054.1.27	TERAMO	CORROPOLI	12/03/2021	B.1.1.7	hCoV-19/Italy/ABR-IZSGC-151622/2021
2021.TE.159054.1.39	TERAMO	TERAMO	12/03/2021	B.1.177	hCoV-19/Italy/ABR-IZSGC-151822/2021
2021.TE.159054.1.38	TERAMO	TERAMO	12/03/2021	B.1.1.7	hCoV-19/Italy/ABR-IZSGC-151926/2021
2021.TE.159054.1.44	L'AQUILA	AVEZZANO	12/03/2021	B.1.1.7	hCoV-19/Italy/ABR-IZSGC-152039/2021
2021.TE.159054.1.45	L'AQUILA	PREZZA	12/03/2021	B.1.1.7	hCoV-19/Italy/ABR-IZSGC-152079/2021
2021.TE.159054.1.42	L'AQUILA	BALSORANO	12/03/2021	P.1	hCoV-19/Italy/ABR-IZSGC-152091/2021
2021.TE.159054.1.41	CHIETI	SAN MARTINO SULLA MARRUCINA	11/03/2021	B.1.1.7	hCoV-19/Italy/ABR-IZSGC-152143/2021
2021.TE.159054.1.2	TERAMO	NOTARESCO	12/03/2021	B.1.177	hCoV-19/Italy/ABR-IZSGC-152153/2021
2021.TE.159054.1.43	L'AQUILA	ORTUCCHIO	12/03/2021	B.1.1.7	hCoV-19/Italy/ABR-IZSGC-152273/2021
2021.TE.159054.1.40	CHIETI	CHIETI	12/03/2021	B.1.177	hCoV-19/Italy/ABR-IZSGC-152306/2021
2021.TE.159054.1.46	L'AQUILA	SANTE MARIE	12/03/2021	B.1.1.7	hCoV-19/Italy/ABR-IZSGC-152407/2021
2021.TE.159054.1.67	CHIETI	TORREVECCHIA TEATINA	11/03/2021	B.1.1.7	hCoV-19/Italy/ABR-IZSGC-152480/2021
2021.TE.159054.1.66	CHIETI	FRANCAVILLA AL MARE	11/03/2021	B.1.177	hCoV-19/Italy/ABR-IZSGC-152490/2021
2021.TE.159054.1.50	L'AQUILA	ATELETA	11/03/2021	B.1.1.7	hCoV-19/Italy/ABR-IZSGC-152531/2021
2021.TE.159054.1.49	L'AQUILA	ALFEDENA	11/03/2021	B.1.1.7	hCoV-19/Italy/ABR-IZSGC-152538/2021
2021.TE.159054.1.51	L'AQUILA	CASTEL DI SANGRO	12/03/2021	B.1.1.7	hCoV-19/Italy/ABR-IZSGC-152576/2021
2021.TE.159054.1.53	L'AQUILA	PETTORANO SUL GIZIO	12/03/2021	B.1.1.7	hCoV-19/Italy/ABR-IZSGC-152612/2021
2021.TE.159054.1.52	L'AQUILA	CELANO	12/03/2021	B.1.1.7	hCoV-19/Italy/ABR-IZSGC-152669/2021
2021.TE.159054.1.54	L'AQUILA	SAN BENEDETTO DEI MARSI	12/03/2021	B.1.1.7	hCoV-19/Italy/ABR-IZSGC-152672/2021
2021.TE.159054.1.65	L'AQUILA	SAN VINCENZO VALLE ROVETO	12/03/2021	B.1.1.7	hCoV-19/Italy/ABR-IZSGC-152697/2021
2021.TE.159054.1.58	CHIETI	CASTIGLIONE MESSER MARINO	12/03/2021	B.1.1.7	hCoV-19/Italy/ABR-IZSGC-152791/2021
2021.TE.159054.1.59	CHIETI	FARA SAN MARTINO	12/03/2021	B.1.1.7	hCoV-19/Italy/ABR-IZSGC-152819/2021
2021.TE.159054.1.48	CHIETI	BUCCHIANICO	12/03/2021	B.1.1.7	hCoV-19/Italy/ABR-IZSGC-152857/2021
2021.TE.159054.1.57	CHIETI	SAN SALVO	12/03/2021	B.1.1.7	hCoV-19/Italy/ABR-IZSGC-153041/2021
2021.TE.159054.1.55	CHIETI	LENTELLA	12/03/2021	B.1.1.7	hCoV-19/Italy/ABR-IZSGC-153089/2021
2021.TE.159054.1.56	CHIETI	VASTO	12/03/2021	B.1.177	hCoV-19/Italy/ABR-IZSGC-153120/2021
2021.TE.159054.1.61	TERAMO	CIVITELLA DEL TRONTO	13/03/2021	B.1.1.7	hCoV-19/Italy/ABR-IZSGC-153754/2021
2021.TE.159054.1.74	L'AQUILA	AIELLI	13/03/2021	B.1.1.7	hCoV-19/Italy/ABR-IZSGC-153840/2021
2021.TE.159054.1.69	L'AQUILA	ROCCACASALE	13/03/2021	B.1.1.7	hCoV-19/Italy/ABR-IZSGC-153851/2021
2021.TE.159054.1.62	TERAMO	MORRO D'ORO	13/03/2021	B.1.1.211	hCoV-19/Italy/ABR-IZSGC-153947/2021
2021.TE.159054.1.70	L'AQUILA	SULMONA	13/03/2021	B.1.1.7	hCoV-19/Italy/ABR-IZSGC-154038/2021
2021.TE.159054.1.68	L'AQUILA	BARREA	12/03/2021	B.1.177	hCoV-19/Italy/ABR-IZSGC-154044/2021
2021.TE.159054.1.75	L'AQUILA	PRATOLA PELIGNA	12/03/2021	B.1.1.7	hCoV-19/Italy/ABR-IZSGC-154146/2021
2021.TE.159054.1.79	TERAMO	MARTINSICURO	13/03/2021	B.1.1.7	hCoV-19/Italy/ABR-IZSGC-154353/2021
2021.TE.159054.1.64	TERAMO	ARSITA	13/03/2021	B.1.1.7	hCoV-19/Italy/ABR-IZSGC-154410/2021
2021.TE.159054.1.63	L'AQUILA	L'AQUILA	13/03/2021	B.1.1.7	hCoV-19/Italy/ABR-IZSGC-154436/2021
2021.TE.159054.1.83	TERAMO	BISENTI	13/03/2021	B.1.1.7	hCoV-19/Italy/ABR-IZSGC-154442/2021
2021.TE.159054.1.85	TERAMO	SANT'OMERO	13/03/2021	B.1.1.7	hCoV-19/Italy/ABR-IZSGC-154497/2021
2021.TE.159054.1.60	TERAMO	CASTILENTI	13/03/2021	B.1.1.7	hCoV-19/Italy/ABR-IZSGC-154562/2021
2021.TE.159054.1.84	TERAMO	COLLEDARA	13/03/2021	B.1.1.7	hCoV-19/Italy/ABR-IZSGC-154570/2021
2021.TE.159054.1.80	TERAMO	PINETO	13/03/2021	B.1.1.7	hCoV-19/Italy/ABR-IZSGC-154646/2021
2021.TE.159054.1.82	TERAMO	NOTARESCO	13/03/2021	B.1.1.7	hCoV-19/Italy/ABR-IZSGC-154663/2021
2021.TE.159054.1.77	TERAMO	GIULIANOVA	13/03/2021	B.1.1.7	hCoV-19/Italy/ABR-IZSGC-154672/2021
2021.TE.159054.1.78	TERAMO	NERETO	13/03/2021	B.1.1.7	hCoV-19/Italy/ABR-IZSGC-154681/2021
2021.TE.159054.1.71	CHIETI	CASTEL FRENTANO	13/03/2021	B.1.1.7	hCoV-19/Italy/ABR-IZSGC-154717/2021
2021.TE.159054.1.76	TERAMO	CIVITELLA DEL TRONTO	13/03/2021	B.1.177	hCoV-19/Italy/ABR-IZSGC-154726/2021
2021.TE.159054.1.73	CHIETI	FRANCAVILLA AL MARE	12/03/2021	B.1.1.7	hCoV-19/Italy/ABR-IZSGC-154913/2021
2021.TE.159054.1.72	CHIETI	ROCCA SAN GIOVANNI	13/03/2021	B.1.1.7	hCoV-19/Italy/ABR-IZSGC-154981/2021
2021.TE.159054.1.81	CHIETI	SANTA MARIA IMBARO	13/03/2021	B.1.1.7	hCoV-19/Italy/ABR-IZSGC-155045/2021
2021.TE.159054.1.86	CHIETI	GISSI	13/03/2021	B.1.1.208	hCoV-19/Italy/ABR-IZSGC-155153/2021
2021.TE.159054.1.90	CHIETI	LANCIANO	13/03/2021	B.1.1.7	hCoV-19/Italy/ABR-IZSGC-155417/2021
2021.TE.159054.1.87	CHIETI	CASOLI	13/03/2021	B.1.1.7	hCoV-19/Italy/ABR-IZSGC-155546/2021
2021.TE.159054.1.88	CHIETI	ORTONA	13/03/2021	B.1.1.29	hCoV-19/Italy/ABR-IZSGC-155650/2021
2021.TE.159054.1.93	CHIETI	TORNARECCIO	13/03/2021	B.1.1.7	hCoV-19/Italy/ABR-IZSGC-155695/2021
2021.TE.159054.1.92	CHIETI	PERANO	12/03/2021	B.1.1.7	hCoV-19/Italy/ABR-IZSGC-155730/2021
2021.TE.159054.1.91	CHIETI	ATESSA	12/03/2021	B.1.1.7	hCoV-19/Italy/ABR-IZSGC-155747/2021
2021.TE.159054.1.89	CHIETI	RIPA TEATINA	14/03/2021	B.1.1.7	hCoV-19/Italy/ABR-IZSGC-155900/2021
2021.TE.148046.1.9	TERAMO	ALBA ADRIATICA	03/03/2021	B.1.1.7	hCoV-19/Italy/ABR-IZSGC-130328/2021
2021.TE.148046.1.7	TERAMO	ROSETO DEGLI ABRUZZI	04/03/2021	B.1.1.7	hCoV-19/Italy/ABR-IZSGC-130610/2021
2021.TE.148046.1.6	TERAMO	PINETO	04/03/2021	B.1.258.14	hCoV-19/Italy/ABR-IZSGC-130643/2021
2021.TE.148046.1.8	TERAMO	ROSETO DEGLI ABRUZZI	04/03/2021	B.1.1.7	hCoV-19/Italy/ABR-IZSGC-130660/2021
2021.TE.148046.1.3	TERAMO	MOSCIANO SANT'ANGELO	04/03/2021	B.1.1.7	hCoV-19/Italy/ABR-IZSGC-130747/2021
2021.TE.148046.1.4	TERAMO	TORTORETO	04/03/2021	B.1.177	hCoV-19/Italy/ABR-IZSGC-130773/2021
2021.TE.148046.1.5	TERAMO	TORTORETO	04/03/2021	B.1.177	hCoV-19/Italy/ABR-IZSGC-130775/2021
2021.TE.148046.1.11	CHIETI	LANCIANO	04/03/2021	B.1.177.8	hCoV-19/Italy/ABR-IZSGC-132139/2021
2021.TE.164627.1.4	TERAMO	MOSCIANO SANT'ANGELO	14/03/2021	B.1.1.7	hCoV-19/Italy/ABR-IZSGC-156122/2021
2021.TE.164627.1.3	TERAMO	MORRO D'ORO	14/03/2021	B.1.1.420	hCoV-19/Italy/ABR-IZSGC-156123/2021
2021.TE.164627.1.5	TERAMO	TERAMO	15/03/2021	B.1.1.7	hCoV-19/Italy/ABR-IZSGC-156207/2021
2021.TE.164627.1.14	TERAMO	TERAMO	15/03/2021	B.1.1.7	hCoV-19/Italy/ABR-IZSGC-156269/2021
2021.TE.164627.1.13	TERAMO	SANT'EGIDIO ALLA VIBRATA	15/03/2021	B.1.1.7	hCoV-19/Italy/ABR-IZSGC-156281/2021
2021.TE.164627.1.12	TERAMO	CORROPOLI	15/03/2021	B.1.177.83	hCoV-19/Italy/ABR-IZSGC-156282/2021
2021.TE.164627.1.16	TERAMO	TERAMO	15/03/2021	B.1.1.7	hCoV-19/Italy/ABR-IZSGC-156285/2021
2021.TE.164627.1.8	TERAMO	TERAMO	15/03/2021	B.1.1.7	hCoV-19/Italy/ABR-IZSGC-156342/2021
2021.TE.164627.1.9	TERAMO	TERAMO	15/03/2021	B.1.1.7	hCoV-19/Italy/ABR-IZSGC-156354/2021
2021.TE.164627.1.7	TERAMO	NOTARESCO	15/03/2021	B.1.177.83	hCoV-19/Italy/ABR-IZSGC-156357/2021
2021.TE.164627.1.15	TERAMO	TERAMO	15/03/2021	B.1.1.7	hCoV-19/Italy/ABR-IZSGC-156390/2021
2021.TE.164627.1.11	TERAMO	COLONNELLA	15/03/2021	B.1.1.7	hCoV-19/Italy/ABR-IZSGC-156445/2021
2021.TE.164627.1.10	TERAMO	MORRO D'ORO	15/03/2021	B.1.1.7	hCoV-19/Italy/ABR-IZSGC-156492/2021
2021.TE.164627.1.2	TERAMO	MARTINSICURO	15/03/2021	B.1.1.7	hCoV-19/Italy/ABR-IZSGC-156520/2021
2021.TE.164627.1.17	TERAMO	GIULIANOVA	15/03/2021	B.1.177.83	hCoV-19/Italy/ABR-IZSGC-156843/2021
2021.TE.164627.1.19	TERAMO	NERETO	15/03/2021	B.1.1.7	hCoV-19/Italy/ABR-IZSGC-156845/2021
2021.TE.164627.1.18	TERAMO	MORRO D'ORO	15/03/2021	B.1.1.7	hCoV-19/Italy/ABR-IZSGC-156853/2021
2021.TE.164627.1.20	CHIETI	FARA FILIORUM PETRI	15/03/2021	B.1.1.7	hCoV-19/Italy/ABR-IZSGC-156962/2021
2021.TE.164627.1.25	L'AQUILA	MAGLIANO DE' MARSI	15/03/2021	B.1.1.7	hCoV-19/Italy/ABR-IZSGC-157095/2021
2021.TE.164627.1.24	L'AQUILA	MAGLIANO DE' MARSI	15/03/2021	B.1.1.7	hCoV-19/Italy/ABR-IZSGC-157099/2021
2021.TE.164627.1.34	L'AQUILA	CELANO	15/03/2021	B.1.1.7	hCoV-19/Italy/ABR-IZSGC-157298/2021
2021.TE.164627.1.21	L'AQUILA	CAMPO DI GIOVE	15/03/2021	B.1.1.7	hCoV-19/Italy/ABR-IZSGC-157314/2021
2021.TE.164627.1.22	L'AQUILA	PREZZA	15/03/2021	B.1.1.7	hCoV-19/Italy/ABR-IZSGC-157328/2021
2021.TE.164627.1.37	L'AQUILA	MAGLIANO DE' MARSI	15/03/2021	B.1.177	hCoV-19/Italy/ABR-IZSGC-157333/2021
2021.TE.164627.1.38	L'AQUILA	PESCINA	15/03/2021	B.1.1.7	hCoV-19/Italy/ABR-IZSGC-157352/2021
2021.TE.164627.1.23	L'AQUILA	RAIANO	15/03/2021	B.1.1.7	hCoV-19/Italy/ABR-IZSGC-157389/2021
2021.TE.164627.1.32	L'AQUILA	AVEZZANO	15/03/2021	B.1.1.7	hCoV-19/Italy/ABR-IZSGC-157390/2021
2021.TE.164627.1.39	PESCARA	PESCARA	15/03/2021	B.1.1.7	hCoV-19/Italy/ABR-IZSGC-157395/2021
2021.TE.164627.1.35	L'AQUILA	CELANO	15/03/2021	B.1.177	hCoV-19/Italy/ABR-IZSGC-157408/2021
2021.TE.164627.1.36	L'AQUILA	LECCE NEI MARSI	15/03/2021	B.1.1.7	hCoV-19/Italy/ABR-IZSGC-157450/2021
2021.TE.164627.1.33	L'AQUILA	BALSORANO	15/03/2021	P.1	hCoV-19/Italy/ABR-IZSGC-157464/2021
2021.TE.164627.1.26	CHIETI	CHIETI	15/03/2021	B.1.177	hCoV-19/Italy/ABR-IZSGC-157762/2021
2021.TE.164627.1.40	TERAMO	TORTORETO	15/03/2021	B.1.1.7	hCoV-19/Italy/ABR-IZSGC-157891/2021
2021.TE.164627.1.31	CHIETI	LANCIANO	15/03/2021	B.1.1.7	hCoV-19/Italy/ABR-IZSGC-157910/2021
2021.TE.164627.1.27	TERAMO	GIULIANOVA	15/03/2021	B.1.1.7	hCoV-19/Italy/ABR-IZSGC-158012/2021
2021.TE.164627.1.42	L'AQUILA	AVEZZANO	15/03/2021	P.1	hCoV-19/Italy/ABR-IZSGC-158087/2021
2021.TE.164627.1.28	L'AQUILA	CASTELLAFIUME	14/03/2021	B.1.1.7	hCoV-19/Italy/ABR-IZSGC-158100/2021
2021.TE.164627.1.44	L'AQUILA	TAGLIACOZZO	14/03/2021	B.1.1.7	hCoV-19/Italy/ABR-IZSGC-158160/2021
2021.TE.164627.1.43	L'AQUILA	CELANO	13/03/2021	B.1.177	hCoV-19/Italy/ABR-IZSGC-158172/2021
2021.TE.164627.1.41	L'AQUILA	AIELLI	14/03/2021	B.1.1.7	hCoV-19/Italy/ABR-IZSGC-158183/2021
2021.TE.164627.1.50	CHIETI	SAN SALVO	15/03/2021	B.1.1.7	hCoV-19/Italy/ABR-IZSGC-158464/2021
2021.TE.164627.1.60	CHIETI	VASTO	15/03/2021	B.1.1.420	hCoV-19/Italy/ABR-IZSGC-158534/2021
2021.TE.164627.1.29	CHIETI	SAN VITO CHIETINO	13/03/2021	B.1.1.7	hCoV-19/Italy/ABR-IZSGC-158588/2021
2021.TE.164627.1.57	CHIETI	CASTIGLIONE MESSER MARINO	15/03/2021	B.1.1.7	hCoV-19/Italy/ABR-IZSGC-158604/2021
2021.TE.164627.1.56	CHIETI	CASOLI	15/03/2021	B.1.1.7	hCoV-19/Italy/ABR-IZSGC-158621/2021
2021.TE.164627.1.59	CHIETI	LISCIA	15/03/2021	B.1.1.420	hCoV-19/Italy/ABR-IZSGC-158661/2021
2021.TE.164627.1.46	CHIETI	VASTO	15/03/2021	B.1.1.7	hCoV-19/Italy/ABR-IZSGC-158739/2021
2021.TE.164627.1.58	CHIETI	LANCIANO	15/03/2021	B.1.177	hCoV-19/Italy/ABR-IZSGC-158771/2021
2021.TE.164627.1.49	CHIETI	ROCCA SAN GIOVANNI	15/03/2021	B.1.1.420	hCoV-19/Italy/ABR-IZSGC-158791/2021
2021.TE.164627.1.47	CHIETI	ATESSA	15/03/2021	B.1.1.7	hCoV-19/Italy/ABR-IZSGC-158813/2021
2021.TE.164627.1.64	CHIETI	FRANCAVILLA AL MARE	15/03/2021	B.1.1.7	hCoV-19/Italy/ABR-IZSGC-158926/2021
2021.TE.164627.1.62	CHIETI	ARI	15/03/2021	B.1.1.7	hCoV-19/Italy/ABR-IZSGC-158941/2021
2021.TE.164627.1.65	PESCARA	PESCARA	15/03/2021	B.1.177	hCoV-19/Italy/ABR-IZSGC-158976/2021
2021.TE.164627.1.63	CHIETI	CHIETI	15/03/2021	B.1.1.7	hCoV-19/Italy/ABR-IZSGC-158982/2021
2021.TE.164627.1.48	CHIETI	GIULIANO TEATINO	15/03/2021	B.1.177.83	hCoV-19/Italy/ABR-IZSGC-159045/2021
2021.TE.164627.1.61	CHIETI	ORTONA	15/03/2021	B.1.1.7	hCoV-19/Italy/ABR-IZSGC-159066/2021
2021.TE.164627.1.68	TERAMO	TERAMO	16/03/2021	B.1.1.7	hCoV-19/Italy/ABR-IZSGC-159252/2021
2021.TE.164627.1.55	TERAMO	ROSETO DEGLI ABRUZZI	16/03/2021	B.1.1.7	hCoV-19/Italy/ABR-IZSGC-159259/2021
2021.TE.164627.1.71	TERAMO	TERAMO	16/03/2021	B.1.1.7	hCoV-19/Italy/ABR-IZSGC-159298/2021
2021.TE.164627.1.70	TERAMO	TERAMO	16/03/2021	B.1.1.7	hCoV-19/Italy/ABR-IZSGC-159338/2021
2021.TE.164627.1.72	TERAMO	TERAMO	16/03/2021	B.1.1.7	hCoV-19/Italy/ABR-IZSGC-159344/2021
2021.TE.164627.1.69	TERAMO	TERAMO	16/03/2021	B.1.1.7	hCoV-19/Italy/ABR-IZSGC-159392/2021
2021.TE.164627.1.67	TERAMO	SANT'EGIDIO ALLA VIBRATA	16/03/2021	B.1.1.7	hCoV-19/Italy/ABR-IZSGC-159402/2021
2021.TE.164627.1.66	TERAMO	PINETO	16/03/2021	B.1.258.14	hCoV-19/Italy/ABR-IZSGC-159532/2021
2021.TE.164627.1.84	TERAMO	CASTELLALTO	16/03/2021	B.1.1.7	hCoV-19/Italy/ABR-IZSGC-159590/2021
2021.TE.164627.1.53	TERAMO	SILVI	16/03/2021	B.1.1.7	hCoV-19/Italy/ABR-IZSGC-159598/2021
2021.TE.164627.1.51	TERAMO	MORRO D'ORO	16/03/2021	B.1.1.7	hCoV-19/Italy/ABR-IZSGC-159609/2021
2021.TE.164627.1.52	TERAMO	MORRO D'ORO	16/03/2021	B.1.1.420	hCoV-19/Italy/ABR-IZSGC-159611/2021
2021.TE.164627.1.83	TERAMO	ATRI	16/03/2021	B.1.1.7	hCoV-19/Italy/ABR-IZSGC-159622/2021
2021.TE.164627.1.74	TERAMO	NERETO	16/03/2021	B.1.1.7	hCoV-19/Italy/ABR-IZSGC-159720/2021
2021.TE.164627.1.73	TERAMO	ALBA ADRIATICA	16/03/2021	B.1.1.7	hCoV-19/Italy/ABR-IZSGC-159725/2021
2021.TE.164627.1.78	TERAMO	SANT'EGIDIO ALLA VIBRATA	16/03/2021	B.1.1.7	hCoV-19/Italy/ABR-IZSGC-159910/2021
2021.TE.164627.1.82	TERAMO	NERETO	16/03/2021	B.1.1.7	hCoV-19/Italy/ABR-IZSGC-159936/2021
2021.TE.130315.1.95	CHIETI	SAN GIOVANNI TEATINO	26/02/2021	B.1.177	hCoV-19/Italy/ABR-IZSGC-118081/2021
2021.TE.130315.1.96	CHIETI	CASALINCONTRADA	26/02/2021	B.1.1.7	hCoV-19/Italy/ABR-IZSGC-118118/2021
2021.TE.130315.1.98	CHIETI	TOLLO	26/02/2021	B.1.1.7	hCoV-19/Italy/ABR-IZSGC-118121/2021
2021.TE.130315.1.97	CHIETI	CANOSA SANNITA	26/02/2021	B.1.1.7	hCoV-19/Italy/ABR-IZSGC-118155/2021
2021.TE.130315.1.113	CHIETI	CIVITELLA MESSER RAIMONDO	26/02/2021	B.1.1.7	hCoV-19/Italy/ABR-IZSGC-118247/2021
2021.TE.130315.1.108	CHIETI	TORINO DI SANGRO	26/02/2021	B.1.177.8	hCoV-19/Italy/ABR-IZSGC-118434/2021
2021.TE.130315.1.101	CHIETI	ROSELLO	26/02/2021	B.1.1.7	hCoV-19/Italy/ABR-IZSGC-118561/2021
2021.TE.130315.1.109	TERAMO	GIULIANOVA	27/02/2021	B.1.1.7	hCoV-19/Italy/ABR-IZSGC-118708/2021
2021.TE.130315.1.99	L'AQUILA	ROCCARASO	26/02/2021	B.1.1.7	hCoV-19/Italy/ABR-IZSGC-118730/2021
2021.TE.130315.1.100	L'AQUILA	RIVISONDOLI	26/02/2021	B.1.1.7	hCoV-19/Italy/ABR-IZSGC-118740/2021
2021.TE.130315.1.102	L'AQUILA	SCONTRONE	27/02/2021	B.1.1.7	hCoV-19/Italy/ABR-IZSGC-118773/2021
2021.TE.130315.1.106	TERAMO	TORANO NUOVO	27/02/2021	B.1.177	hCoV-19/Italy/ABR-IZSGC-118885/2021
2021.TE.130315.1.114	L'AQUILA	PRATOLA PELIGNA	27/02/2021	B.1.1.7	hCoV-19/Italy/ABR-IZSGC-118902/2021
2021.TE.130315.1.105	TERAMO	MORRO D'ORO	27/02/2021	B.1.1.7	hCoV-19/Italy/ABR-IZSGC-119146/2021
2021.TE.130315.1.104	TERAMO	SANT'EGIDIO ALLA VIBRATA	27/02/2021	B.1.177	hCoV-19/Italy/ABR-IZSGC-119207/2021
2021.TE.130315.1.103	TERAMO	ATRI	27/02/2021	B.1.177	hCoV-19/Italy/ABR-IZSGC-119255/2021
2021.TE.130315.1.117	TERAMO	TORANO NUOVO	27/02/2021	B.1.1.7	hCoV-19/Italy/ABR-IZSGC-119326/2021
2021.TE.130315.1.116	TERAMO	MARTINSICURO	27/02/2021	B.1.177	hCoV-19/Italy/ABR-IZSGC-119377/2021
2021.TE.130315.1.111	TERAMO	TERAMO	27/02/2021	B.1.177	hCoV-19/Italy/ABR-IZSGC-119461/2021
2021.TE.130315.1.118	TERAMO	BISENTI	27/02/2021	B.1.1.7	hCoV-19/Italy/ABR-IZSGC-119596/2021
2021.TE.130315.1.119	TERAMO	CORROPOLI	27/02/2021	B.1.1.7	hCoV-19/Italy/ABR-IZSGC-119665/2021
2021.TE.130315.1.122	TERAMO	MORRO D'ORO	27/02/2021	B.1.177	hCoV-19/Italy/ABR-IZSGC-119799/2021
2021.TE.130315.1.124	CHIETI	LANCIANO	27/02/2021	B.1.177	hCoV-19/Italy/ABR-IZSGC-120037/2021
2021.TE.130315.1.123	CHIETI	LANCIANO	27/02/2021	B.1.1.29	hCoV-19/Italy/ABR-IZSGC-120105/2021
2021.TE.130315.1.121	CHIETI	FOSSACESIA	27/02/2021	B.1.177.8	hCoV-19/Italy/ABR-IZSGC-120123/2021
2021.TE.130315.1.120	CHIETI	CHIETI	27/02/2021	B.1.177	hCoV-19/Italy/ABR-IZSGC-120143/2021
2021.TE.130315.1.115	CHIETI	ARI	27/02/2021	B.1.1.7	hCoV-19/Italy/ABR-IZSGC-120357/2021
2021.TE.130315.1.125	TERAMO	MARTINSICURO	27/02/2021	B.1.1.7	hCoV-19/Italy/ABR-IZSGC-120586/2021
2021.TE.130315.1.127	CHIETI	LANCIANO	27/02/2021	B.1.177.8	hCoV-19/Italy/ABR-IZSGC-121069/2021
2021.TE.130315.1.126	L'AQUILA	BARISCIANO	26/02/2021	B.1.1.7	hCoV-19/Italy/ABR-IZSGC-121126/2021
2021.TE.133061.1.2	TERAMO	CONTROGUERRA	01/03/2021	B.1.1.7	hCoV-19/Italy/ABR-IZSGC-121897/2021
2021.TE.133061.1.3	L'AQUILA	L'AQUILA	01/03/2021	B.1.1.7	hCoV-19/Italy/ABR-IZSGC-122311/2021
2021.TE.133061.1.5	TERAMO	TERAMO	01/03/2021	B.1.177	hCoV-19/Italy/ABR-IZSGC-122329/2021
2021.TE.133061.1.4	L'AQUILA	TORNIMPARTE	01/03/2021	B.1.1.7	hCoV-19/Italy/ABR-IZSGC-122407/2021
2021.TE.133061.1.8	L'AQUILA	L'AQUILA	01/03/2021	B.1.177	hCoV-19/Italy/ABR-IZSGC-122453/2021
2021.TE.133061.1.7	L'AQUILA	L'AQUILA	01/03/2021	P.1	hCoV-19/Italy/ABR-IZSGC-122477/2021
2021.TE.133061.1.6	L'AQUILA	L'AQUILA	01/03/2021	B.1.160	hCoV-19/Italy/ABR-IZSGC-122542/2021
2021.TE.133061.1.12	L'AQUILA	SCOPPITO	01/03/2021	B.1.1.7	hCoV-19/Italy/ABR-IZSGC-122622/2021
2021.TE.133061.1.11	L'AQUILA	PIZZOLI	01/03/2021	B.1.1.7	hCoV-19/Italy/ABR-IZSGC-122686/2021
2021.TE.133061.1.9	L'AQUILA	CAGNANO AMITERNO	01/03/2021	B.1.1.7	hCoV-19/Italy/ABR-IZSGC-122706/2021
2021.TE.133061.1.10	L'AQUILA	L'AQUILA	01/03/2021	B.1.1.7	hCoV-19/Italy/ABR-IZSGC-122726/2021
2021.TE.133061.1.13	L'AQUILA	CAMPO DI GIOVE	01/03/2021	B.1.1.7	hCoV-19/Italy/ABR-IZSGC-122847/2021
2021.TE.133061.1.14	CHIETI	PAGLIETA	01/03/2021	B.1.177.8	hCoV-19/Italy/ABR-IZSGC-122959/2021
2021.TE.133061.1.19	CHIETI	CHIETI	01/03/2021	B.1.1.7	hCoV-19/Italy/ABR-IZSGC-124504/2021
2021.TE.133061.1.20	CHIETI	SAN GIOVANNI TEATINO	01/03/2021	B.1.177	hCoV-19/Italy/ABR-IZSGC-124529/2021
2021.TE.133061.1.15	TERAMO	TORTORETO	01/03/2021	B.1.1.7	hCoV-19/Italy/ABR-IZSGC-124610/2021
2021.TE.133061.1.16	TERAMO	TERAMO	02/03/2021	B.1.1.7	hCoV-19/Italy/ABR-IZSGC-124653/2021
2021.TE.133061.1.24	TERAMO	TERAMO	02/03/2021	B.1.1.7	hCoV-19/Italy/ABR-IZSGC-124768/2021
2021.TE.133061.1.23	TERAMO	TERAMO	02/03/2021	B.1.177	hCoV-19/Italy/ABR-IZSGC-124773/2021
2021.TE.133061.1.21	TERAMO	MORRO D'ORO	02/03/2021	B.1.1.7	hCoV-19/Italy/ABR-IZSGC-124985/2021
2021.TE.133061.1.22	TERAMO	MOSCIANO SANT'ANGELO	02/03/2021	B.1.1.7	hCoV-19/Italy/ABR-IZSGC-125080/2021
2021.TE.133061.1.17	CHIETI	PRETORO	02/03/2021	B.1.1.7	hCoV-19/Italy/ABR-IZSGC-125298/2021
2021.TE.133061.1.26	TERAMO	GIULIANOVA	02/03/2021	B.1.1.7	hCoV-19/Italy/ABR-IZSGC-125316/2021
2021.TE.133061.1.27	TERAMO	GIULIANOVA	02/03/2021	B.1.1.7	hCoV-19/Italy/ABR-IZSGC-125392/2021
2021.TE.133061.1.25	TERAMO	ALBA ADRIATICA	02/03/2021	B.1.1.7	hCoV-19/Italy/ABR-IZSGC-125459/2021
2021.TE.133061.1.29	TERAMO	ROSETO DEGLI ABRUZZI	02/03/2021	B.1.1.7	hCoV-19/Italy/ABR-IZSGC-125554/2021
2021.TE.133061.1.28	TERAMO	GIULIANOVA	02/03/2021	B.1.1.7	hCoV-19/Italy/ABR-IZSGC-125565/2021
2021.TE.133061.1.18	TERAMO	MARTINSICURO	02/03/2021	B.1.1.7	hCoV-19/Italy/ABR-IZSGC-125591/2021
2021.TE.29921.1.55	CHIETI	GUARDIAGRELE	08/01/2021	B.1.1.7	hCoV-19/Italy/ABR-IZSGC-TE12607/2021
2021.TE.29921.1.56	CHIETI	GUARDIAGRELE	08/01/2021	B.1.1.7	hCoV-19/Italy/ABR-IZSGC-TE12615/2021
2021.TE.29921.1.57	CHIETI	GUARDIAGRELE	08/01/2021	B.1.1.7	hCoV-19/Italy/ABR-IZSGC-TE12641/2021
2021.TE.29921.1.58	CHIETI	GUARDIAGRELE	08/01/2021	B.1.1.7	hCoV-19/Italy/ABR-IZSGC-TE12671/2021
2021.TE.29921.1.59	CHIETI	GUARDIAGRELE	08/01/2021	B.1.1.7	hCoV-19/Italy/ABR-IZSGC-TE12675/2021
2021.TE.29921.1.60	CHIETI	GUARDIAGRELE	08/01/2021	B.1.1.7	hCoV-19/Italy/ABR-IZSGC-TE12678/2021
2021.TE.133061.1.30	CHIETI	POGGIOFIORITO	02/03/2021	B.1.1.7	hCoV-19/Italy/ABR-IZSGC-127232/2021
2021.TE.133061.1.44	CHIETI	SAN VITO CHIETINO	02/03/2021	B.1.1.7	hCoV-19/Italy/ABR-IZSGC-127316/2021
2021.TE.133061.1.43	CHIETI	CANOSA SANNITA	02/03/2021	B.1.1.7	hCoV-19/Italy/ABR-IZSGC-127324/2021
2021.TE.133061.1.37	CHIETI	SANTA MARIA IMBARO	02/03/2021	B.1.1.7	hCoV-19/Italy/ABR-IZSGC-127368/2021
2021.TE.133061.1.49	CHIETI	MONTAZZOLI	02/03/2021	B.1.1.7	hCoV-19/Italy/ABR-IZSGC-127450/2021
2021.TE.133061.1.32	TERAMO	ATRI	03/03/2021	B.1.1.7	hCoV-19/Italy/ABR-IZSGC-127623/2021
2021.TE.133061.1.33	TERAMO	ROSETO DEGLI ABRUZZI	02/03/2021	B.1.1.7	hCoV-19/Italy/ABR-IZSGC-127635/2021
2021.TE.133061.1.46	CHIETI	LANCIANO	03/03/2021	B.1.177.8	hCoV-19/Italy/ABR-IZSGC-127720/2021
2021.TE.133061.1.45	CHIETI	LANCIANO	03/03/2021	B.1.177.8	hCoV-19/Italy/ABR-IZSGC-127721/2021
2021.TE.133061.1.31	CHIETI	TORREVECCHIA TEATINA	03/03/2021	B.1.1.7	hCoV-19/Italy/ABR-IZSGC-127748/2021
2021.TE.133061.1.39	TERAMO	CASTELLALTO	03/03/2021	B.1.1.7	hCoV-19/Italy/ABR-IZSGC-127869/2021
2021.TE.133061.1.36	TERAMO	TORANO NUOVO	03/03/2021	B.1.1.7	hCoV-19/Italy/ABR-IZSGC-127876/2021
2021.TE.133061.1.38	TERAMO	BISENTI	03/03/2021	B.1.1.7	hCoV-19/Italy/ABR-IZSGC-127880/2021
2021.TE.133061.1.34	TERAMO	GIULIANOVA	03/03/2021	B.1.1.7	hCoV-19/Italy/ABR-IZSGC-127883/2021
2021.TE.133061.1.40	TERAMO	MOSCIANO SANT'ANGELO	03/03/2021	B.1.1.7	hCoV-19/Italy/ABR-IZSGC-127922/2021
2021.TE.133061.1.42	TERAMO	TERAMO	03/03/2021	B.1.1.7	hCoV-19/Italy/ABR-IZSGC-127985/2021
2021.TE.133061.1.35	TERAMO	TERAMO	03/03/2021	B.1.1.7	hCoV-19/Italy/ABR-IZSGC-128016/2021
2021.TE.133061.1.41	TERAMO	TERAMO	03/03/2021	B.1.1.7	hCoV-19/Italy/ABR-IZSGC-128244/2021
2021.TE.133061.1.47	CHIETI	LANCIANO	03/03/2021	B.1.177.8	hCoV-19/Italy/ABR-IZSGC-129620/2021
2021.TE.133061.1.48	CHIETI	LANCIANO	03/03/2021	B.1.177.8	hCoV-19/Italy/ABR-IZSGC-129622/2021
2021.TE.148046.1.10	TERAMO	CERMIGNANO	04/03/2021	B.1.1.7	hCoV-19/Italy/ABR-IZSGC-130128/2021
2021.TE.18602.1.5	CHIETI	GUARDIAGRELE	29/12/2020	B.1.1.7	hCoV-19/Italy/ABR-IZSGC-373339/2020
2021.TE.18602.1.37	CHIETI	GUARDIAGRELE	29/12/2020	B.1.1.7	hCoV-19/Italy/ABR-IZSGC-373341/2020
2021.TE.18602.1.6	CHIETI	GUARDIAGRELE	29/12/2020	B.1.1.7	hCoV-19/Italy/ABR-IZSGC-373344/2020
2021.TE.18602.1.8	CHIETI	GUARDIAGRELE	29/12/2020	B.1.1.7	hCoV-19/Italy/ABR-IZSGC-373366/2020
2021.TE.18602.1.9	CHIETI	GUARDIAGRELE	29/12/2020	B.1.1.7	hCoV-19/Italy/ABR-IZSGC-373368/2020
2021.TE.18602.1.10	CHIETI	GUARDIAGRELE	29/12/2020	B.1.1.7	hCoV-19/Italy/ABR-IZSGC-373369/2020
2021.TE.18602.1.11	CHIETI	GUARDIAGRELE	29/12/2020	B.1.1.7	hCoV-19/Italy/ABR-IZSGC-373371/2020
2021.TE.18602.1.14	TERAMO	NOTARESCO	30/12/2020	B.1.1.7	hCoV-19/Italy/ABR-IZSGC-373677/2020
2021.TE.18602.1.15	TERAMO	NOTARESCO	30/12/2020	B.1.1.7	hCoV-19/Italy/ABR-IZSGC-373679/2020
2021.TE.18602.1.36	L'AQUILA	MAGLIANO DE' MARSI	30/12/2020	B.1.1.7	hCoV-19/Italy/ABR-IZSGC-374142/2020
2021.TE.18602.1.35	L'AQUILA	MAGLIANO DE' MARSI	30/12/2020	B.1.1.7	hCoV-19/Italy/ABR-IZSGC-374148/2020
2021.TE.18602.1.27	CHIETI	GUARDIAGRELE	29/12/2020	B.1.1.7	hCoV-19/Italy/ABR-IZSGC-374377/2020
2021.TE.18602.1.26	CHIETI	GUARDIAGRELE	29/12/2020	B.1.1.7	hCoV-19/Italy/ABR-IZSGC-374382/2020
2021.TE.18602.1.25	CHIETI	GUARDIAGRELE	29/12/2020	B.1.1.7	hCoV-19/Italy/ABR-IZSGC-374426/2020
2021.TE.18602.1.24	CHIETI	GUARDIAGRELE	29/12/2020	B.1.1.7	hCoV-19/Italy/ABR-IZSGC-374429/2020
2021.TE.18602.1.34	CHIETI	CHIETI	29/12/2020	B.1.1.7	hCoV-19/Italy/ABR-IZSGC-374660/2020
2021.TE.18602.1.33	CHIETI	CASALINCONTRADA	29/12/2020	B.1.1.7	hCoV-19/Italy/ABR-IZSGC-374665/2020
2021.TE.18602.1.21	CHIETI	MOZZAGROGNA	30/12/2020	B.1.1.7	hCoV-19/Italy/ABR-IZSGC-374669/2020
2021.TE.18602.1.32	CHIETI	GUARDIAGRELE	29/12/2020	B.1.1.7	hCoV-19/Italy/ABR-IZSGC-374699/2020
2021.TE.18602.1.23	CHIETI	GIULIANO TEATINO	29/12/2020	B.1.1.7	hCoV-19/Italy/ABR-IZSGC-374741/2020
2021.TE.18602.1.31	CHIETI	LAMA DEI PELIGNI	29/12/2020	B.1.1.7	hCoV-19/Italy/ABR-IZSGC-374781/2020
2021.TE.18602.1.29	PESCARA	MONTESILVANO	29/12/2020	B.1.1.7	hCoV-19/Italy/ABR-IZSGC-374784/2020
2021.TE.18602.1.30	CHIETI	GUARDIAGRELE	29/12/2020	B.1.1.7	hCoV-19/Italy/ABR-IZSGC-374800/2020
2021.TE.18602.1.28	CHIETI	GIULIANO TEATINO	29/12/2020	B.1.1.7	hCoV-19/Italy/ABR-IZSGC-374806/2020
2021.TE.18602.1.20	CHIETI	SAN GIOVANNI TEATINO	30/12/2020	B.1.1.7	hCoV-19/Italy/ABR-IZSGC-375133/2020
2021.TE.18602.1.19	CHIETI	SAN GIOVANNI TEATINO	30/12/2020	B.1.1.7	hCoV-19/Italy/ABR-IZSGC-375136/2020
2021.TE.18602.1.18	CHIETI	CHIETI	30/12/2020	B.1.1.7	hCoV-19/Italy/ABR-IZSGC-375138/2020
2021.TE.18602.1.17	CHIETI	SAN GIOVANNI TEATINO	30/12/2020	B.1.1.7	hCoV-19/Italy/ABR-IZSGC-375275/2020
2021.TE.18602.1.38	CHIETI	CHIETI	31/12/2020	B.1.1.7	hCoV-19/Italy/ABR-IZSGC-376239/2020
2021.TE.18602.1.39	CHIETI	CHIETI	31/12/2020	B.1.1.7	hCoV-19/Italy/ABR-IZSGC-376324/2020
2021.TE.18602.1.40	CHIETI	CHIETI	31/12/2020	B.1.1.7	hCoV-19/Italy/ABR-IZSGC-376328/2020
2021.TE.164627.1.79	L'AQUILA	PACENTRO	16/03/2021	B.1.1.7	hCoV-19/Italy/ABR-IZSGC-160309/2021
2021.TE.164627.1.89	L'AQUILA	VITTORITO	16/03/2021	B.1.1.7	hCoV-19/Italy/ABR-IZSGC-160348/2021
2021.TE.164627.1.87	L'AQUILA	SULMONA	16/03/2021	B.1.1.7	hCoV-19/Italy/ABR-IZSGC-160357/2021
2021.TE.164627.1.86	L'AQUILA	PRATOLA PELIGNA	16/03/2021	B.1.1.7	hCoV-19/Italy/ABR-IZSGC-160365/2021
2021.TE.164627.1.77	CHIETI	PAGLIETA	16/03/2021	B.1.177.75	hCoV-19/Italy/ABR-IZSGC-160455/2021
2021.TE.164627.1.75	CHIETI	PAGLIETA	16/03/2021	B.1.1.7	hCoV-19/Italy/ABR-IZSGC-160481/2021
2021.TE.164627.1.76	TERAMO	CAMPLI	16/03/2021	B.1.177.83	hCoV-19/Italy/ABR-IZSGC-160529/2021
2021.TE.164627.1.88	L'AQUILA	SULMONA	16/03/2021	B.1.1.7	hCoV-19/Italy/ABR-IZSGC-160578/2021
2021.TE.164627.1.85	L'AQUILA	PRATOLA PELIGNA	16/03/2021	B.1.1.7	hCoV-19/Italy/ABR-IZSGC-160634/2021
2021.TE.171858.1.83	CHIETI	TORREVECCHIA TEATINA	16/03/2021	B.1.1.7	hCoV-19/Italy/ABR-IZSGC-160729/2021
2021.TE.164627.1.92	TERAMO	MONTORIO AL VOMANO	16/03/2021	B.1.1.7	hCoV-19/Italy/ABR-IZSGC-160751/2021
2021.TE.164627.1.93	TERAMO	MONTORIO AL VOMANO	16/03/2021	B.1.1.7	hCoV-19/Italy/ABR-IZSGC-160756/2021
2021.TE.164627.1.95	CHIETI	TORREVECCHIA TEATINA	16/03/2021	B.1.177	hCoV-19/Italy/ABR-IZSGC-160836/2021
2021.TE.164627.1.94	CHIETI	CHIETI	16/03/2021	B.1.1.7	hCoV-19/Italy/ABR-IZSGC-160866/2021
2021.TE.171858.1.81	L'AQUILA	CELANO	16/03/2021	B.1.1.7	hCoV-19/Italy/ABR-IZSGC-160954/2021
2021.TE.171858.1.82	L'AQUILA	SAN BENEDETTO DEI MARSI	16/03/2021	B.1.1.7	hCoV-19/Italy/ABR-IZSGC-160967/2021
2021.TE.164627.1.81	TERAMO	ROSETO DEGLI ABRUZZI	16/03/2021	B.1.177.83	hCoV-19/Italy/ABR-IZSGC-161206/2021
2021.TE.164627.1.80	TERAMO	CAMPLI	16/03/2021	B.1.525	hCoV-19/Italy/ABR-IZSGC-161232/2021
2021.TE.164627.1.91	TERAMO	CAMPLI	16/03/2021	B.1.525	hCoV-19/Italy/ABR-IZSGC-161253/2021
2021.TE.164627.1.90	TERAMO	CAMPLI	16/03/2021	B.1.525	hCoV-19/Italy/ABR-IZSGC-161257/2021
2021.TE.171858.1.84	TERAMO	TORTORETO	17/03/2021	B.1.1.7	hCoV-19/Italy/ABR-IZSGC-162341/2021
2021.TE.171858.1.2	TERAMO	SANT'EGIDIO ALLA VIBRATA	18/03/2021	B.1.1.7	hCoV-19/Italy/ABR-IZSGC-164465/2021
2021.TE.8600.1.16	TERAMO	CORTINO	21/12/2020	B.1.1.229	hCoV-19/Italy/ABR-IZSGC-TE359776/2020
2021.TE.8600.1.18	CHIETI	SAN GIOVANNI TEATINO	22/12/2020	B.1.177	hCoV-19/Italy/ABR-IZSGC-TE360207/2020
2021.TE.8600.1.19	CHIETI	ROCCAMONTEPIANO	22/12/2020	B.1.1.7	hCoV-19/Italy/ABR-IZSGC-TE360214/2020
2021.TE.8600.1.39	TERAMO	ALBA ADRIATICA	22/12/2020	B.1.177	hCoV-19/Italy/ABR-IZSGC-TE360277/2020
2021.TE.8600.1.40	TERAMO	SILVI	22/12/2020	B.1.177	hCoV-19/Italy/ABR-IZSGC-TE360288/2020
2021.TE.8600.1.80	TERAMO	COLONNELLA	22/12/2020	B.1.177	hCoV-19/Italy/ABR-IZSGC-TE360416/2020
2021.TE.8600.1.17	CHIETI	CASALANGUIDA	22/12/2020	B.1.160	hCoV-19/Italy/ABR-IZSGC-TE360525/2020
2021.TE.8600.1.47	CHIETI	CHIETI	22/12/2020	B.1.177	hCoV-19/Italy/ABR-IZSGC-TE360548/2020
2021.TE.8600.1.45	CHIETI	ORTONA	22/12/2020	B.1.177	hCoV-19/Italy/ABR-IZSGC-TE360563/2020
2021.TE.8600.1.81	TERAMO	GIULIANOVA	22/12/2020	B.1.177	hCoV-19/Italy/ABR-IZSGC-TE360657/2020
2021.TE.8600.1.22	TERAMO	CORROPOLI	22/12/2020	B.1.177	hCoV-19/Italy/ABR-IZSGC-TE360684/2020
2021.TE.8600.1.23	TERAMO	MARTINSICURO	22/12/2020	B.1.177	hCoV-19/Italy/ABR-IZSGC-TE360685/2020
2021.TE.8600.1.24	TERAMO	MARTINSICURO	22/12/2020	B.1.177	hCoV-19/Italy/ABR-IZSGC-TE360695/2020
2021.TE.8600.1.21	TERAMO	PINETO	22/12/2020	B.1.177	hCoV-19/Italy/ABR-IZSGC-TE360723/2020
2021.TE.8600.1.12	TERAMO	MONTORIO AL VOMANO	22/12/2020	B.1.177	hCoV-19/Italy/ABR-IZSGC-TE360811/2020
2021.TE.8600.1.48	L'AQUILA	SULMONA	22/12/2020	B.1.177	hCoV-19/Italy/ABR-IZSGC-TE360821/2020
2021.TE.8600.1.49	L'AQUILA	SULMONA	22/12/2020	B.1.177	hCoV-19/Italy/ABR-IZSGC-TE360829/2020
2021.TE.8600.1.13	TERAMO	TERAMO	22/12/2020	B.1.177	hCoV-19/Italy/ABR-IZSGC-TE360869/2020
2021.TE.8600.1.50	L'AQUILA	INTRODACQUA	22/12/2020	B.1.177	hCoV-19/Italy/ABR-IZSGC-TE360894/2020
2021.TE.8600.1.51	L'AQUILA	INTRODACQUA	22/12/2020	B.1.177	hCoV-19/Italy/ABR-IZSGC-TE360898/2020
2021.TE.8600.1.14	TERAMO	MONTORIO AL VOMANO	22/12/2020	B.1.177	hCoV-19/Italy/ABR-IZSGC-TE360899/2020
2021.TE.8600.1.52	L'AQUILA	INTRODACQUA	22/12/2020	B.1.177	hCoV-19/Italy/ABR-IZSGC-TE360901/2020
2021.TE.8600.1.15	TERAMO	MONTORIO AL VOMANO	22/12/2020	B.1.177	hCoV-19/Italy/ABR-IZSGC-TE360938/2020
2021.TE.8600.1.20	L'AQUILA	L'AQUILA	22/12/2020	B.1.177	hCoV-19/Italy/ABR-IZSGC-TE360978/2020
2021.TE.8600.1.25	L'AQUILA	L'AQUILA	21/12/2020	B.1.177	hCoV-19/Italy/ABR-IZSGC-TE361000/2020
2021.TE.8600.1.87	CHIETI	CHIETI	21/12/2020	B.1.177	hCoV-19/Italy/ABR-IZSGC-TE361030/2020
2021.TE.8600.1.88	CHIETI	FRANCAVILLA AL MARE	21/12/2020	B.1.177	hCoV-19/Italy/ABR-IZSGC-TE361040/2020
2021.TE.14917.1.4	CHIETI	ORTONA	22/12/2020	B.1.177	hCoV-19/Italy/ABR-IZSGC-361892/2020
2021.TE.8600.1.85	L'AQUILA	L'AQUILA	22/12/2020	B.1.177	hCoV-19/Italy/ABR-IZSGC-TE361992/2020
2021.TE.8600.1.41	CHIETI	SAN SALVO	22/12/2020	B.1.177.8	hCoV-19/Italy/ABR-IZSGC-TE362018/2020
2021.TE.8600.1.42	CHIETI	SAN SALVO	22/12/2020	B.1.177.8	hCoV-19/Italy/ABR-IZSGC-TE362020/2020
2021.TE.14917.1.2	CHIETI	SAN SALVO	22/12/2020	B.1.177.8	hCoV-19/Italy/ABR-IZSGC-362261/2020
2021.TE.8600.1.82	CHIETI	CHIETI	22/12/2020	B.1.177	hCoV-19/Italy/ABR-IZSGC-TE362342/2020
2021.TE.8600.1.83	CHIETI	CHIETI	22/12/2020	B.1.177	hCoV-19/Italy/ABR-IZSGC-TE362380/2020
2021.TE.8600.1.84	CHIETI	CASALINCONTRADA	22/12/2020	B.1.177	hCoV-19/Italy/ABR-IZSGC-TE362389/2020
2021.TE.8600.1.86	L'AQUILA	AVEZZANO	22/12/2020	B.1.177	hCoV-19/Italy/ABR-IZSGC-TE362397/2020
2021.TE.8600.1.59	CHIETI	LANCIANO	21/12/2020	B.1.177	hCoV-19/Italy/ABR-IZSGC-TE363081/2020
2021.TE.8600.1.60	CHIETI	LANCIANO	21/12/2020	B.1.177	hCoV-19/Italy/ABR-IZSGC-TE363084/2020
2021.TE.8600.1.55	TERAMO	TERAMO	23/12/2020	B.1.1.229	hCoV-19/Italy/ABR-IZSGC-TE363345/2020
2021.TE.8600.1.56	TERAMO	TERAMO	23/12/2020	B.1.1.229	hCoV-19/Italy/ABR-IZSGC-TE363458/2020
2021.TE.8600.1.92	TERAMO	CASTELLALTO	23/12/2020	B.1.177	hCoV-19/Italy/ABR-IZSGC-TE363467/2020
2021.TE.8600.1.91	TERAMO	NOTARESCO	23/12/2020	B.1.177	hCoV-19/Italy/ABR-IZSGC-TE363480/2020
2021.TE.8600.1.90	TERAMO	CIVITELLA DEL TRONTO	23/12/2020	B.1.177	hCoV-19/Italy/ABR-IZSGC-TE363485/2020
2021.TE.8600.1.89	TERAMO	TORANO NUOVO	23/12/2020	B.1.177	hCoV-19/Italy/ABR-IZSGC-TE363494/2020
2021.TE.8600.1.57	TERAMO	TERAMO	23/12/2020	B.1.177	hCoV-19/Italy/ABR-IZSGC-TE363497/2020
2021.TE.8600.1.58	TERAMO	CAMPLI	23/12/2020	B.1.177	hCoV-19/Italy/ABR-IZSGC-TE363623/2020
2021.TE.8600.1.93	L'AQUILA	SULMONA	22/12/2020	B.1.177	hCoV-19/Italy/ABR-IZSGC-TE363706/2020
2021.TE.8600.1.94	L'AQUILA	SULMONA	22/12/2020	B.1.177	hCoV-19/Italy/ABR-IZSGC-TE363713/2020
2021.TE.8600.1.95	L'AQUILA	PIZZOLI	23/12/2020	B.1.177	hCoV-19/Italy/ABR-IZSGC-TE363786/2020
2021.TE.8600.1.96	L'AQUILA	CORFINIO	23/12/2020	B.1.177	hCoV-19/Italy/ABR-IZSGC-TE364119/2020
2021.TE.8600.1.6	L'AQUILA	CORFINIO	23/12/2020	B.1.177	hCoV-19/Italy/ABR-IZSGC-TE364133/2020
2021.TE.8600.1.7	L'AQUILA	CORFINIO	23/12/2020	B.1.177	hCoV-19/Italy/ABR-IZSGC-TE364146/2020
2020.TE.72773.1.15	CHIETI	VASTO	06/05/2020	B.1	hCoV-19/Italy/ABR-IZSGC-TE36500/2020
2021.TE.8600.1.8	CHIETI	SAN GIOVANNI TEATINO	23/12/2020	B.1.177	hCoV-19/Italy/ABR-IZSGC-TE365007/2020
2021.TE.8600.1.53	CHIETI	BUCCHIANICO	23/12/2020	B.1.177	hCoV-19/Italy/ABR-IZSGC-TE365041/2020
2021.TE.8600.1.61	CHIETI	SAN GIOVANNI TEATINO	23/12/2020	B.1.177	hCoV-19/Italy/ABR-IZSGC-TE365046/2020
2021.TE.8600.1.54	CHIETI	FILETTO	23/12/2020	B.1.1.7	hCoV-19/Italy/ABR-IZSGC-TE365083/2020
2021.TE.8600.1.62	CHIETI	CHIETI	23/12/2020	B.1.177	hCoV-19/Italy/ABR-IZSGC-TE365120/2020
2021.TE.8600.1.70	CHIETI	VASTO	23/12/2020	B.1.177	hCoV-19/Italy/ABR-IZSGC-TE365548/2020
2021.TE.8600.1.71	CHIETI	PALMOLI	23/12/2020	B.1.177	hCoV-19/Italy/ABR-IZSGC-TE365549/2020
2021.TE.8600.1.72	CHIETI	CASALBORDINO	23/12/2020	B.1.177	hCoV-19/Italy/ABR-IZSGC-TE365550/2020
2021.TE.8600.1.73	CHIETI	VASTO	23/12/2020	B.1.177	hCoV-19/Italy/ABR-IZSGC-TE365551/2020
2021.TE.8600.1.74	CHIETI	VASTO	23/12/2020	B.1.177	hCoV-19/Italy/ABR-IZSGC-TE365553/2020
2021.TE.8600.1.75	CHIETI	CHIETI	23/12/2020	B.1.177	hCoV-19/Italy/ABR-IZSGC-TE365554/2020
2021.TE.8600.1.76	CHIETI	VASTO	23/12/2020	B.1.177	hCoV-19/Italy/ABR-IZSGC-TE365556/2020
2021.TE.8600.1.77	CHIETI	VASTO	23/12/2020	B.1.177	hCoV-19/Italy/ABR-IZSGC-TE365560/2020
2021.TE.8600.1.67	L'AQUILA	SAN VINCENZO VALLE ROVETO	23/12/2020	B.1.221	hCoV-19/Italy/ABR-IZSGC-TE365809/2020
2021.TE.8600.1.66	TERAMO	ATRI	24/12/2020	B.1.177	hCoV-19/Italy/ABR-IZSGC-TE366068/2020
2021.TE.8600.1.68	TERAMO	ROSETO DEGLI ABRUZZI	24/12/2020	B.1.1.305	hCoV-19/Italy/ABR-IZSGC-TE366112/2020
2021.TE.8600.1.69	TERAMO	ROSETO DEGLI ABRUZZI	24/12/2020	B.1.1.305	hCoV-19/Italy/ABR-IZSGC-TE366113/2020
2021.TE.8600.1.79	L'AQUILA	PIZZOLI	26/12/2020	B.1.177	hCoV-19/Italy/ABR-IZSGC-TE366861/2020
2021.TE.14917.1.9	CHIETI	CHIETI	28/12/2020	B.1.177	hCoV-19/Italy/ABR-IZSGC-366933/2020
2021.TE.14917.1.10	TERAMO	ATRI	28/12/2020	B.1.177	hCoV-19/Italy/ABR-IZSGC-366936/2020
2021.TE.14917.1.11	TERAMO	MARTINSICURO	28/12/2020	B.1.177	hCoV-19/Italy/ABR-IZSGC-366954/2020
2021.TE.14917.1.12	L'AQUILA	AVEZZANO	27/12/2020	B.1.177	hCoV-19/Italy/ABR-IZSGC-367133/2020
2021.TE.14917.1.13	L'AQUILA	SAN BENEDETTO DEI MARSI	28/12/2020	B.1.177	hCoV-19/Italy/ABR-IZSGC-367144/2020
2021.TE.14917.1.19	TERAMO	GIULIANOVA	28/12/2020	B.1.177	hCoV-19/Italy/ABR-IZSGC-367161/2020
2021.TE.14917.1.20	L'AQUILA	L'AQUILA	28/12/2020	B.1.177	hCoV-19/Italy/ABR-IZSGC-367163/2020
2021.TE.14917.1.17	TERAMO	MOSCIANO SANT'ANGELO	28/12/2020	B.1.177	hCoV-19/Italy/ABR-IZSGC-367192/2020
2021.TE.14917.1.18	TERAMO	MOSCIANO SANT'ANGELO	28/12/2020	B.1.177	hCoV-19/Italy/ABR-IZSGC-367193/2020
2021.TE.14917.1.14	TERAMO	CASTILENTI	28/12/2020	B.1.177	hCoV-19/Italy/ABR-IZSGC-367273/2020
2021.TE.14917.1.15	PESCARA	FARINDOLA	28/12/2020	B.1.177	hCoV-19/Italy/ABR-IZSGC-367277/2020
2021.TE.14917.1.16	TERAMO	ATRI	28/12/2020	B.1.177	hCoV-19/Italy/ABR-IZSGC-367290/2020
2021.TE.14917.1.21	CHIETI	GUARDIAGRELE	28/12/2020	B.1.1.7	hCoV-19/Italy/ABR-IZSGC-367499/2020
2021.TE.14917.1.22	CHIETI	GUARDIAGRELE	28/12/2020	B.1.1.7	hCoV-19/Italy/ABR-IZSGC-367504/2020
2021.TE.14917.1.81	L'AQUILA	SULMONA	28/12/2020	B.1.177	hCoV-19/Italy/ABR-IZSGC-367506/2020
2021.TE.14917.1.23	CHIETI	GUARDIAGRELE	28/12/2020	B.1.1.7	hCoV-19/Italy/ABR-IZSGC-367508/2020
2021.TE.14917.1.32	CHIETI	FRANCAVILLA AL MARE	28/12/2020	B.1.177	hCoV-19/Italy/ABR-IZSGC-367549/2020
2021.TE.14917.1.33	CHIETI	CRECCHIO	28/12/2020	B.1.177	hCoV-19/Italy/ABR-IZSGC-367553/2020
2021.TE.14917.1.24	CHIETI	GUARDIAGRELE	28/12/2020	B.1.1.7	hCoV-19/Italy/ABR-IZSGC-367558/2020
2021.TE.14917.1.25	CHIETI	GUARDIAGRELE	28/12/2020	B.1.1.7	hCoV-19/Italy/ABR-IZSGC-367560/2020
2021.TE.14917.1.26	CHIETI	GUARDIAGRELE	28/12/2020	B.1.1.7	hCoV-19/Italy/ABR-IZSGC-367562/2020
2021.TE.14917.1.79	L'AQUILA	PRATOLA PELIGNA	28/12/2020	B.1.177	hCoV-19/Italy/ABR-IZSGC-367568/2020
2021.TE.14917.1.28	CHIETI	GUARDIAGRELE	28/12/2020	B.1.1.7	hCoV-19/Italy/ABR-IZSGC-367570/2020
2021.TE.14917.1.29	CHIETI	ORTONA	28/12/2020	B.1.177	hCoV-19/Italy/ABR-IZSGC-367587/2020
2021.TE.14917.1.78	L'AQUILA	SULMONA	28/12/2020	B.1.177	hCoV-19/Italy/ABR-IZSGC-367588/2020
2021.TE.14917.1.30	CHIETI	ORTONA	28/12/2020	B.1.177	hCoV-19/Italy/ABR-IZSGC-367589/2020
2021.TE.14917.1.31	CHIETI	GUARDIAGRELE	28/12/2020	B.1.1.7	hCoV-19/Italy/ABR-IZSGC-367591/2020
2021.TE.14917.1.36	CHIETI	CHIETI	28/12/2020	B.1.1.7	hCoV-19/Italy/ABR-IZSGC-368008/2020
2021.TE.14917.1.57	TERAMO	CASTILENTI	28/12/2020	B.1.177	hCoV-19/Italy/ABR-IZSGC-368089/2020
2021.TE.14917.1.37	CHIETI	CHIETI	28/12/2020	B.1.177	hCoV-19/Italy/ABR-IZSGC-368092/2020
2021.TE.14917.1.38	CHIETI	MIGLIANICO	28/12/2020	B.1.177	hCoV-19/Italy/ABR-IZSGC-368125/2020
2021.TE.14917.1.61	L'AQUILA	TRASACCO	28/12/2020	B.1.177.6	hCoV-19/Italy/ABR-IZSGC-368379/2020
2021.TE.14917.1.41	L'AQUILA	COLLARMELE	28/12/2020	B.1.177	hCoV-19/Italy/ABR-IZSGC-368402/2020
2021.TE.14917.1.56	TERAMO	ALBA ADRIATICA	28/12/2020	B.1.177.7	hCoV-19/Italy/ABR-IZSGC-368416/2020
2021.TE.14917.1.34	TERAMO	CROGNALETO	28/12/2020	B.1.177	hCoV-19/Italy/ABR-IZSGC-368609/2020
2021.TE.14917.1.52	CHIETI	MOZZAGROGNA	28/12/2020	B.1.1.7	hCoV-19/Italy/ABR-IZSGC-368626/2020
2021.TE.14917.1.53	CHIETI	FOSSACESIA	28/12/2020	B.1.1.7	hCoV-19/Italy/ABR-IZSGC-368628/2020
2021.TE.14917.1.55	CHIETI	FRISA	28/12/2020	B.1.177	hCoV-19/Italy/ABR-IZSGC-368644/2020
2021.TE.14917.1.76	CHIETI	SAN GIOVANNI TEATINO	28/12/2020	B.1.1.7	hCoV-19/Italy/ABR-IZSGC-368831/2020
2021.TE.14917.1.77	CHIETI	SAN GIOVANNI TEATINO	28/12/2020	B.1.1.7	hCoV-19/Italy/ABR-IZSGC-368832/2020
2021.TE.14917.1.39	TERAMO	CERMIGNANO	28/12/2020	B.1.177	hCoV-19/Italy/ABR-IZSGC-369363/2020
2021.TE.14917.1.40	TERAMO	MOSCIANO SANT'ANGELO	28/12/2020	B.1.177	hCoV-19/Italy/ABR-IZSGC-369404/2020
2021.TE.14917.1.35	L'AQUILA	SULMONA	26/12/2020	B.1.177	hCoV-19/Italy/ABR-IZSGC-369491/2020
2021.TE.14917.1.85	CHIETI	VASTO	28/12/2020	B.1.177	hCoV-19/Italy/ABR-IZSGC-369547/2020
2021.TE.14917.1.87	CHIETI	CASACANDITELLA	28/12/2020	B.1.1.7	hCoV-19/Italy/ABR-IZSGC-369548/2020
2021.TE.14917.1.70	CHIETI	CHIETI	28/12/2020	B.1.177	hCoV-19/Italy/ABR-IZSGC-369566/2020
2021.TE.14917.1.71	CHIETI	CHIETI	28/12/2020	B.1.177	hCoV-19/Italy/ABR-IZSGC-369574/2020
2021.TE.14917.1.83	CHIETI	CHIETI	28/12/2020	B.1.1.7	hCoV-19/Italy/ABR-IZSGC-369619/2020
2021.TE.14917.1.62	TERAMO	TOSSICIA	28/12/2020	B.1.177	hCoV-19/Italy/ABR-IZSGC-369660/2020
2021.TE.14917.1.63	TERAMO	TOSSICIA	28/12/2020	B.1.177	hCoV-19/Italy/ABR-IZSGC-369666/2020
2021.TE.14917.1.64	TERAMO	COLLEDARA	28/12/2020	B.1.177	hCoV-19/Italy/ABR-IZSGC-369744/2020
2021.TE.14917.1.65	TERAMO	ISOLA DEL GRAN SASSO D'ITALIA	28/12/2020	B.1.177	hCoV-19/Italy/ABR-IZSGC-369747/2020
2021.TE.14917.1.75	CHIETI	SAN SALVO	28/12/2020	B.1.177	hCoV-19/Italy/ABR-IZSGC-369767/2020
2021.TE.14917.1.59	CHIETI	LANCIANO	28/12/2020	B.1.177.8	hCoV-19/Italy/ABR-IZSGC-369832/2020
2021.TE.14917.1.60	CHIETI	GUARDIAGRELE	28/12/2020	B.1.1.7	hCoV-19/Italy/ABR-IZSGC-369928/2020
2021.TE.14917.1.72	CHIETI	LANCIANO	28/12/2020	B.1.177.8	hCoV-19/Italy/ABR-IZSGC-369978/2020
2021.TE.14917.1.73	CHIETI	LANCIANO	28/12/2020	B.1.177.8	hCoV-19/Italy/ABR-IZSGC-369979/2020
2021.TE.14917.1.74	CHIETI	LANCIANO	28/12/2020	B.1.177.8	hCoV-19/Italy/ABR-IZSGC-369980/2020
2021.TE.14917.1.89	CHIETI	LANCIANO	28/12/2020	B.1.177.8	hCoV-19/Italy/ABR-IZSGC-370053/2020
2021.TE.14917.1.66	CHIETI	ORTONA	28/12/2020	B.1.177	hCoV-19/Italy/ABR-IZSGC-370057/2020
2021.TE.14917.1.67	CHIETI	ORTONA	28/12/2020	B.1.177	hCoV-19/Italy/ABR-IZSGC-370064/2020
2021.TE.14917.1.92	CHIETI	ORTONA	28/12/2020	B.1.177	hCoV-19/Italy/ABR-IZSGC-370073/2020
2021.TE.14917.1.93	CHIETI	ORTONA	28/12/2020	B.1.177	hCoV-19/Italy/ABR-IZSGC-370075/2020
2021.TE.14917.1.69	CHIETI	CASOLI	28/12/2020	B.1.177	hCoV-19/Italy/ABR-IZSGC-370091/2020
2021.TE.14917.1.68	CHIETI	ORTONA	28/12/2020	B.1.177	hCoV-19/Italy/ABR-IZSGC-370108/2020
2021.TE.14917.1.43	CHIETI	GUARDIAGRELE	28/12/2020	B.1.1.7	hCoV-19/Italy/ABR-IZSGC-370144/2020
2021.TE.14917.1.44	CHIETI	GUARDIAGRELE	28/12/2020	B.1.1.7	hCoV-19/Italy/ABR-IZSGC-370145/2020
2021.TE.14917.1.45	CHIETI	GUARDIAGRELE	28/12/2020	B.1.1.7	hCoV-19/Italy/ABR-IZSGC-370153/2020
2021.TE.14917.1.46	CHIETI	GUARDIAGRELE	28/12/2020	B.1.1.7	hCoV-19/Italy/ABR-IZSGC-370154/2020
2021.TE.14917.1.47	CHIETI	CASOLI	28/12/2020	B.1.177.8	hCoV-19/Italy/ABR-IZSGC-370159/2020
2021.TE.14917.1.50	CHIETI	PALOMBARO	28/12/2020	B.1.177.8	hCoV-19/Italy/ABR-IZSGC-370177/2020
2021.TE.14917.1.84	CHIETI	GUARDIAGRELE	28/12/2020	B.1.1.7	hCoV-19/Italy/ABR-IZSGC-370218/2020
2021.TE.14917.1.58	TERAMO	NOTARESCO	29/12/2020	B.1.177	hCoV-19/Italy/ABR-IZSGC-370230/2020
2021.TE.14917.1.86	CHIETI	CASACANDITELLA	28/12/2020	B.1.177.8	hCoV-19/Italy/ABR-IZSGC-370237/2020
2021.TE.14917.1.51	L'AQUILA	FONTECCHIO	28/12/2020	B.1.177	hCoV-19/Italy/ABR-IZSGC-370439/2020
2021.TE.18602.1.3	CHIETI	GUARDIAGRELE	29/12/2020	B.1.1.7	hCoV-19/Italy/ABR-IZSGC-371718/2020
2021.TE.18602.1.4	CHIETI	GUARDIAGRELE	29/12/2020	B.1.1.7	hCoV-19/Italy/ABR-IZSGC-371720/2020
2021.TE.18602.1.2	CHIETI	ROCCAMONTEPIANO	29/12/2020	B.1.1.7	hCoV-19/Italy/ABR-IZSGC-371787/2020
2021.TE.18602.1.12	CHIETI	FOSSACESIA	29/12/2020	B.1.1.7	hCoV-19/Italy/ABR-IZSGC-371920/2020
2021.TE.18602.1.13	CHIETI	RIPA TEATINA	29/12/2020	B.1.1.7	hCoV-19/Italy/ABR-IZSGC-372297/2020
2021.TE.171858.1.13	TERAMO	MOSCIANO SANT'ANGELO	18/03/2021	B.1.1.7	hCoV-19/Italy/ABR-IZSGC-164660/2021
2021.TE.171858.1.14	TERAMO	SANT'EGIDIO ALLA VIBRATA	18/03/2021	B.1.1.7	hCoV-19/Italy/ABR-IZSGC-164676/2021
2021.TE.171858.1.15	TERAMO	SANT'EGIDIO ALLA VIBRATA	18/03/2021	B.1.177	hCoV-19/Italy/ABR-IZSGC-164698/2021
2021.TE.171858.1.16	TERAMO	SANT'EGIDIO ALLA VIBRATA	18/03/2021	B.1.177	hCoV-19/Italy/ABR-IZSGC-164700/2021
2021.TE.171858.1.11	TERAMO	COLONNELLA	18/03/2021	B.1.1.7	hCoV-19/Italy/ABR-IZSGC-164710/2021
2021.TE.171858.1.17	TERAMO	TERAMO	18/03/2021	B.1.1.7	hCoV-19/Italy/ABR-IZSGC-164740/2021
2021.TE.171858.1.10	TERAMO	CIVITELLA DEL TRONTO	18/03/2021	B.1.1.7	hCoV-19/Italy/ABR-IZSGC-164758/2021
2021.TE.171858.1.9	TERAMO	TORRICELLA SICURA	18/03/2021	B.1.1.7	hCoV-19/Italy/ABR-IZSGC-164767/2021
2021.TE.171858.1.4	TERAMO	MOSCIANO SANT'ANGELO	18/03/2021	B.1.1.7	hCoV-19/Italy/ABR-IZSGC-164774/2021
2021.TE.171858.1.6	TERAMO	TERAMO	18/03/2021	B.1.1.7	hCoV-19/Italy/ABR-IZSGC-164782/2021
2021.TE.171858.1.3	TERAMO	MARTINSICURO	18/03/2021	B.1.1.7	hCoV-19/Italy/ABR-IZSGC-164799/2021
2021.TE.171858.1.7	TERAMO	TERAMO	18/03/2021	B.1.1.7	hCoV-19/Italy/ABR-IZSGC-164804/2021
2021.TE.171858.1.8	TERAMO	TERAMO	18/03/2021	B.1.1.7	hCoV-19/Italy/ABR-IZSGC-164834/2021
2021.TE.171858.1.5	TERAMO	SANT'OMERO	18/03/2021	B.1.177	hCoV-19/Italy/ABR-IZSGC-164837/2021
2021.TE.171858.1.33	TERAMO	SILVI	18/03/2021	B.1.1.7	hCoV-19/Italy/ABR-IZSGC-164867/2021
2021.TE.171858.1.34	TERAMO	SILVI	18/03/2021	B.1.1.7	hCoV-19/Italy/ABR-IZSGC-164869/2021
2021.TE.171858.1.29	TERAMO	MARTINSICURO	18/03/2021	B.1.1.7	hCoV-19/Italy/ABR-IZSGC-164883/2021
2021.TE.171858.1.32	TERAMO	SANT'EGIDIO ALLA VIBRATA	18/03/2021	B.1.177	hCoV-19/Italy/ABR-IZSGC-164889/2021
2021.TE.171858.1.28	TERAMO	GIULIANOVA	18/03/2021	B.1.1.7	hCoV-19/Italy/ABR-IZSGC-164907/2021
2021.TE.171858.1.31	TERAMO	ROSETO DEGLI ABRUZZI	18/03/2021	B.1.1.7	hCoV-19/Italy/ABR-IZSGC-164916/2021
2021.TE.171858.1.30	TERAMO	ROSETO DEGLI ABRUZZI	18/03/2021	B.1.1.7	hCoV-19/Italy/ABR-IZSGC-164928/2021
2021.TE.171858.1.35	TERAMO	ROSETO DEGLI ABRUZZI	18/03/2021	B.1.1.420	hCoV-19/Italy/ABR-IZSGC-164972/2021
2021.TE.171858.1.37	TERAMO	ROSETO DEGLI ABRUZZI	18/03/2021	B.1.1.7	hCoV-19/Italy/ABR-IZSGC-164984/2021
2021.TE.171858.1.36	TERAMO	ROSETO DEGLI ABRUZZI	18/03/2021	B.1.1.420	hCoV-19/Italy/ABR-IZSGC-164996/2021
2021.TE.171858.1.39	TERAMO	GIULIANOVA	18/03/2021	B.1.1.7	hCoV-19/Italy/ABR-IZSGC-165101/2021
2021.TE.171858.1.18	CHIETI	CASTEL FRENTANO	18/03/2021	B.1.1.7	hCoV-19/Italy/ABR-IZSGC-165135/2021
2021.TE.171858.1.38	CHIETI	ATESSA	18/03/2021	B.1.1.7	hCoV-19/Italy/ABR-IZSGC-165143/2021
2021.TE.171858.1.19	CHIETI	LANCIANO	18/03/2021	B.1.1.7	hCoV-19/Italy/ABR-IZSGC-165148/2021
2021.TE.171858.1.21	CHIETI	PALOMBARO	18/03/2021	B.1.1.7	hCoV-19/Italy/ABR-IZSGC-165151/2021
2021.TE.171858.1.20	CHIETI	MOZZAGROGNA	18/03/2021	B.1.1.7	hCoV-19/Italy/ABR-IZSGC-165216/2021
2021.TE.171858.1.23	CHIETI	CASALINCONTRADA	18/03/2021	B.1.1.7	hCoV-19/Italy/ABR-IZSGC-165327/2021
2021.TE.171858.1.41	L'AQUILA	PRATOLA PELIGNA	18/03/2021	B.1.1.7	hCoV-19/Italy/ABR-IZSGC-165464/2021
2021.TE.171858.1.40	L'AQUILA	INTRODACQUA	18/03/2021	B.1.1.7	hCoV-19/Italy/ABR-IZSGC-165475/2021
2021.TE.171858.1.43	L'AQUILA	SULMONA	18/03/2021	B.1.1.7	hCoV-19/Italy/ABR-IZSGC-165482/2021
2021.TE.171858.1.42	L'AQUILA	PRATOLA PELIGNA	18/03/2021	B.1.1.7	hCoV-19/Italy/ABR-IZSGC-165484/2021
2021.TE.171858.1.46	L'AQUILA	CELANO	18/03/2021	B.1.1.7	hCoV-19/Italy/ABR-IZSGC-165525/2021
2021.TE.171858.1.26	L'AQUILA	SULMONA	18/03/2021	B.1.1.7	hCoV-19/Italy/ABR-IZSGC-165567/2021
2021.TE.171858.1.27	L'AQUILA	SULMONA	18/03/2021	B.1.1.7	hCoV-19/Italy/ABR-IZSGC-165588/2021
2021.TE.171858.1.44	L'AQUILA	AVEZZANO	18/03/2021	P.1	hCoV-19/Italy/ABR-IZSGC-165590/2021
2021.TE.171858.1.48	L'AQUILA	CIVITELLA ROVETO	18/03/2021	B.1.1.7	hCoV-19/Italy/ABR-IZSGC-165613/2021
2021.TE.171858.1.50	L'AQUILA	MAGLIANO DE' MARSI	18/03/2021	B.1.1.7	hCoV-19/Italy/ABR-IZSGC-165614/2021
2021.TE.171858.1.47	L'AQUILA	CIVITELLA ROVETO	18/03/2021	B.1.1.7	hCoV-19/Italy/ABR-IZSGC-165630/2021
2021.TE.171858.1.45	L'AQUILA	AVEZZANO	18/03/2021	P.1	hCoV-19/Italy/ABR-IZSGC-165637/2021
2021.TE.171858.1.52	L'AQUILA	PESCINA	18/03/2021	P.1	hCoV-19/Italy/ABR-IZSGC-165646/2021
2021.TE.171858.1.51	L'AQUILA	AVEZZANO	18/03/2021	P.1	hCoV-19/Italy/ABR-IZSGC-165648/2021
2021.TE.171858.1.25	L'AQUILA	PRATOLA PELIGNA	18/03/2021	B.1.1.7	hCoV-19/Italy/ABR-IZSGC-165684/2021
2021.TE.171858.1.55	CHIETI	ATESSA	18/03/2021	B.1.1.7	hCoV-19/Italy/ABR-IZSGC-165864/2021
2021.TE.171858.1.53	CHIETI	ATESSA	18/03/2021	B.1.1.7	hCoV-19/Italy/ABR-IZSGC-165866/2021
2021.TE.171858.1.54	CHIETI	ATESSA	18/03/2021	B.1.1.7	hCoV-19/Italy/ABR-IZSGC-165892/2021
2021.TE.171858.1.63	CHIETI	SAN SALVO	18/03/2021	B.1.1.7	hCoV-19/Italy/ABR-IZSGC-165916/2021
2021.TE.171858.1.71	CHIETI	SAN VITO CHIETINO	18/03/2021	B.1.1.7	hCoV-19/Italy/ABR-IZSGC-165920/2021
2021.TE.171858.1.70	CHIETI	CHIETI	18/03/2021	B.1.1.7	hCoV-19/Italy/ABR-IZSGC-165953/2021
2021.TE.171858.1.66	CHIETI	CHIETI	18/03/2021	B.1.1.7	hCoV-19/Italy/ABR-IZSGC-165961/2021
2021.TE.171858.1.67	CHIETI	CHIETI	18/03/2021	B.1.1.7	hCoV-19/Italy/ABR-IZSGC-165993/2021
2021.TE.171858.1.68	CHIETI	CHIETI	18/03/2021	B.1.1.7	hCoV-19/Italy/ABR-IZSGC-166009/2021
2021.TE.171858.1.69	CHIETI	CHIETI	18/03/2021	B.1.1.7	hCoV-19/Italy/ABR-IZSGC-166017/2021
2021.TE.171858.1.72	CHIETI	VASTO	18/03/2021	B.1.1.7	hCoV-19/Italy/ABR-IZSGC-166050/2021
2021.TE.171858.1.76	CHIETI	SAN SALVO	18/03/2021	B.1.1.7	hCoV-19/Italy/ABR-IZSGC-166063/2021
2021.TE.171858.1.77	CHIETI	SAN SALVO	18/03/2021	B.1.1.7	hCoV-19/Italy/ABR-IZSGC-166067/2021
2021.TE.171858.1.79	CHIETI	VASTO	18/03/2021	B.1.1.7	hCoV-19/Italy/ABR-IZSGC-166079/2021
2021.TE.171858.1.73	CHIETI	FRANCAVILLA AL MARE	18/03/2021	B.1.1.7	hCoV-19/Italy/ABR-IZSGC-166106/2021
2021.TE.171858.1.74	CHIETI	FRANCAVILLA AL MARE	18/03/2021	B.1.1.7	hCoV-19/Italy/ABR-IZSGC-166109/2021
2021.TE.171858.1.78	CHIETI	VASTO	18/03/2021	B.1.1.7	hCoV-19/Italy/ABR-IZSGC-166118/2021
2021.TE.171858.1.57	CHIETI	CHIETI	18/03/2021	B.1.1.7	hCoV-19/Italy/ABR-IZSGC-166184/2021
2021.TE.171858.1.58	CHIETI	CHIETI	18/03/2021	B.1.1.7	hCoV-19/Italy/ABR-IZSGC-166207/2021
2021.TE.171858.1.56	CHIETI	CHIETI	18/03/2021	B.1.1.7	hCoV-19/Italy/ABR-IZSGC-166210/2021
2021.TE.171858.1.65	PESCARA	COLLECORVINO	18/03/2021	B.1.1.7	hCoV-19/Italy/ABR-IZSGC-166222/2021
2021.TE.171858.1.64	CHIETI	TORREVECCHIA TEATINA	18/03/2021	B.1.1.7	hCoV-19/Italy/ABR-IZSGC-166227/2021
2021.TE.171858.1.61	CHIETI	ORTONA	18/03/2021	B.1.1.7	hCoV-19/Italy/ABR-IZSGC-166234/2021
2021.TE.171858.1.62	CHIETI	ORTONA	18/03/2021	B.1.1.7	hCoV-19/Italy/ABR-IZSGC-166244/2021
2021.TE.171858.1.60	CHIETI	ORTONA	18/03/2021	B.1.1.7	hCoV-19/Italy/ABR-IZSGC-166291/2021
2021.TE.171858.1.80	TERAMO	TERAMO	18/03/2021	B.1.1.7	hCoV-19/Italy/ABR-IZSGC-166369/2021
2021.TE.171858.1.75	CHIETI	CASTIGLIONE MESSER MARINO	18/03/2021	B.1.1.7	hCoV-19/Italy/ABR-IZSGC-166386/2021
2021.TE.176659.1.19	TERAMO	MOSCIANO SANT'ANGELO	19/03/2021	B.1.1.7	hCoV-19/Italy/ABR-IZSGC-166398/2021
2021.TE.176659.1.22	TERAMO	BELLANTE	19/03/2021	B.1.1.7	hCoV-19/Italy/ABR-IZSGC-166496/2021
2021.TE.176659.1.24	TERAMO	MONTORIO AL VOMANO	19/03/2021	B.1.1.7	hCoV-19/Italy/ABR-IZSGC-166515/2021
2021.TE.176659.1.23	TERAMO	CIVITELLA DEL TRONTO	19/03/2021	B.1.1.7	hCoV-19/Italy/ABR-IZSGC-166558/2021
2021.TE.176659.1.21	TERAMO	CORROPOLI	19/03/2021	B.1.1.7	hCoV-19/Italy/ABR-IZSGC-166619/2021
2021.TE.176659.1.27	TERAMO	NERETO	19/03/2021	B.1.1.7	hCoV-19/Italy/ABR-IZSGC-167094/2021
2021.TE.176659.1.26	TERAMO	GIULIANOVA	19/03/2021	B.1.1.7	hCoV-19/Italy/ABR-IZSGC-167101/2021
2021.TE.176659.1.20	CHIETI	ORTONA	19/03/2021	B.1.1.7	hCoV-19/Italy/ABR-IZSGC-167150/2021
2021.TE.176659.1.32	TERAMO	ALBA ADRIATICA	19/03/2021	B.1.1.7	hCoV-19/Italy/ABR-IZSGC-167176/2021
2021.TE.176659.1.33	TERAMO	GIULIANOVA	19/03/2021	B.1.177	hCoV-19/Italy/ABR-IZSGC-167211/2021
2021.TE.176659.1.25	TERAMO	COLONNELLA	19/03/2021	B.1.1.7	hCoV-19/Italy/ABR-IZSGC-167288/2021
2021.TE.176659.1.30	CHIETI	ROCCA SAN GIOVANNI	19/03/2021	B.1.177	hCoV-19/Italy/ABR-IZSGC-167292/2021
2021.TE.176659.1.28	TERAMO	SANT'EGIDIO ALLA VIBRATA	19/03/2021	B.1.1.7	hCoV-19/Italy/ABR-IZSGC-167434/2021
2021.TE.176659.1.29	CHIETI	ROCCA SAN GIOVANNI	19/03/2021	B.1.1.7	hCoV-19/Italy/ABR-IZSGC-167458/2021
2021.TE.176659.1.36	L'AQUILA	SCURCOLA MARSICANA	19/03/2021	B.1.1.7	hCoV-19/Italy/ABR-IZSGC-167886/2021
2021.TE.176659.1.34	L'AQUILA	AVEZZANO	19/03/2021	B.1.1.7	hCoV-19/Italy/ABR-IZSGC-167912/2021
2021.TE.176659.1.31	L'AQUILA	PREZZA	19/03/2021	B.1.1.7	hCoV-19/Italy/ABR-IZSGC-167944/2021
2021.TE.176659.1.35	L'AQUILA	SAN BENEDETTO DEI MARSI	19/03/2021	B.1.1.7	hCoV-19/Italy/ABR-IZSGC-167983/2021
2021.TE.176659.1.53	CHIETI	CHIETI	19/03/2021	B.1.1.7	hCoV-19/Italy/ABR-IZSGC-168545/2021
2021.TE.176659.1.52	CHIETI	CHIETI	19/03/2021	B.1.1.7	hCoV-19/Italy/ABR-IZSGC-168551/2021
2021.TE.176659.1.38	CHIETI	SAN SALVO	19/03/2021	B.1.1.7	hCoV-19/Italy/ABR-IZSGC-168600/2021
2021.TE.176659.1.37	CHIETI	LENTELLA	19/03/2021	B.1.1.7	hCoV-19/Italy/ABR-IZSGC-168604/2021
2021.TE.176659.1.44	L'AQUILA	SAN BENEDETTO DEI MARSI	19/03/2021	B.1.1.7	hCoV-19/Italy/ABR-IZSGC-168639/2021
2021.TE.176659.1.39	CHIETI	CHIETI	19/03/2021	B.1.1.7	hCoV-19/Italy/ABR-IZSGC-168714/2021
2021.TE.176659.1.41	L'AQUILA	MAGLIANO DE' MARSI	19/03/2021	B.1.1.7	hCoV-19/Italy/ABR-IZSGC-168757/2021
2021.TE.176659.1.42	L'AQUILA	PESCOCOSTANZO	19/03/2021	B.1.1.7	hCoV-19/Italy/ABR-IZSGC-168861/2021
2021.TE.176659.1.43	L'AQUILA	PESCOCOSTANZO	19/03/2021	B.1.1.7	hCoV-19/Italy/ABR-IZSGC-168898/2021
2021.TE.176659.1.50	CHIETI	GISSI	19/03/2021	B.1.1.7	hCoV-19/Italy/ABR-IZSGC-168899/2021
2021.TE.176659.1.46	L'AQUILA	SULMONA	19/03/2021	B.1.1.7	hCoV-19/Italy/ABR-IZSGC-168919/2021
2021.TE.176659.1.45	L'AQUILA	SULMONA	19/03/2021	B.1.1.7	hCoV-19/Italy/ABR-IZSGC-168920/2021
2021.TE.176659.1.40	L'AQUILA	ANVERSA DEGLI ABRUZZI	19/03/2021	B.1.1.7	hCoV-19/Italy/ABR-IZSGC-168933/2021
2021.TE.176659.1.5	CHIETI	TORRICELLA PELIGNA	19/03/2021	B.1.1.420	hCoV-19/Italy/ABR-IZSGC-168937/2021
2021.TE.176659.1.4	CHIETI	TORRICELLA PELIGNA	19/03/2021	B.1.1.420	hCoV-19/Italy/ABR-IZSGC-168939/2021
2021.TE.176659.1.17	CHIETI	TORRICELLA PELIGNA	19/03/2021	B.1.1.420	hCoV-19/Italy/ABR-IZSGC-168943/2021
2021.TE.176659.1.9	CHIETI	TORRICELLA PELIGNA	19/03/2021	B.1.1.420	hCoV-19/Italy/ABR-IZSGC-168944/2021
2021.TE.176659.1.10	CHIETI	GESSOPALENA	19/03/2021	B.1.1.420	hCoV-19/Italy/ABR-IZSGC-168945/2021
2021.TE.176659.1.12	CHIETI	TORRICELLA PELIGNA	19/03/2021	B.1.1.420	hCoV-19/Italy/ABR-IZSGC-168946/2021
2021.TE.176659.1.11	CHIETI	TORRICELLA PELIGNA	19/03/2021	B.1.1.420	hCoV-19/Italy/ABR-IZSGC-168947/2021
2021.TE.176659.1.13	CHIETI	TORRICELLA PELIGNA	19/03/2021	B.1.1.420	hCoV-19/Italy/ABR-IZSGC-168948/2021
2021.TE.176659.1.16	CHIETI	TORRICELLA PELIGNA	19/03/2021	B.1.1.420	hCoV-19/Italy/ABR-IZSGC-168949/2021
2021.TE.176659.1.15	CHIETI	CASOLI	19/03/2021	B.1.1.420	hCoV-19/Italy/ABR-IZSGC-168951/2021
2021.TE.176659.1.18	CHIETI	GESSOPALENA	19/03/2021	B.1.1.420	hCoV-19/Italy/ABR-IZSGC-168953/2021
2021.TE.176659.1.3	CHIETI	GESSOPALENA	19/03/2021	B.1.1.420	hCoV-19/Italy/ABR-IZSGC-168957/2021
2021.TE.176659.1.2	CHIETI	TORRICELLA PELIGNA	19/03/2021	B.1.1.420	hCoV-19/Italy/ABR-IZSGC-168962/2021
2021.TE.176659.1.7	CHIETI	COLLEDIMACINE	19/03/2021	B.1.1.420	hCoV-19/Italy/ABR-IZSGC-168964/2021
2021.TE.176659.1.6	CHIETI	COLLEDIMACINE	19/03/2021	B.1.1.420	hCoV-19/Italy/ABR-IZSGC-168965/2021
2021.TE.176659.1.8	CHIETI	CASOLI	19/03/2021	B.1.1.420	hCoV-19/Italy/ABR-IZSGC-168966/2021
2021.TE.176659.1.14	CHIETI	TORRICELLA PELIGNA	19/03/2021	B.1.1.420	hCoV-19/Italy/ABR-IZSGC-168967/2021
2021.TE.176659.1.49	L'AQUILA	PRATOLA PELIGNA	20/03/2021	B.1.1.7	hCoV-19/Italy/ABR-IZSGC-169478/2021
2021.TE.176659.1.51	TERAMO	MORRO D'ORO	19/03/2021	B.1.1.7	hCoV-19/Italy/ABR-IZSGC-169487/2021
2021.TE.176659.1.56	L'AQUILA	LUCO DEI MARSI	20/03/2021	B.1.1.7	hCoV-19/Italy/ABR-IZSGC-169496/2021
2021.TE.176659.1.57	L'AQUILA	MAGLIANO DE' MARSI	20/03/2021	P.1	hCoV-19/Italy/ABR-IZSGC-169519/2021
2021.TE.176659.1.47	L'AQUILA	ANVERSA DEGLI ABRUZZI	20/03/2021	B.1.1.7	hCoV-19/Italy/ABR-IZSGC-169527/2021
2021.TE.176659.1.54	L'AQUILA	AVEZZANO	20/03/2021	B.1.177	hCoV-19/Italy/ABR-IZSGC-169569/2021
2021.TE.176659.1.48	L'AQUILA	CORFINIO	20/03/2021	B.1.1.7	hCoV-19/Italy/ABR-IZSGC-169572/2021
2021.TE.176659.1.55	L'AQUILA	LUCO DEI MARSI	20/03/2021	B.1.1.7	hCoV-19/Italy/ABR-IZSGC-169640/2021
2021.TE.176659.1.68	L'AQUILA	RAIANO	20/03/2021	B.1.1.7	hCoV-19/Italy/ABR-IZSGC-169704/2021
2021.TE.176659.1.67	L'AQUILA	PRATOLA PELIGNA	20/03/2021	B.1.1.7	hCoV-19/Italy/ABR-IZSGC-169714/2021
2021.TE.176659.1.58	TERAMO	ATRI	20/03/2021	B.1.1.7	hCoV-19/Italy/ABR-IZSGC-169761/2021
2021.TE.176659.1.69	TERAMO	SANT'EGIDIO ALLA VIBRATA	20/03/2021	B.1.1.7	hCoV-19/Italy/ABR-IZSGC-169812/2021
2021.TE.176659.1.73	TERAMO	CASTELLALTO	20/03/2021	B.1.1.7	hCoV-19/Italy/ABR-IZSGC-169840/2021
2021.TE.176659.1.60	TERAMO	CAMPLI	20/03/2021	B.1.1.7	hCoV-19/Italy/ABR-IZSGC-169872/2021
2021.TE.176659.1.62	TERAMO	TERAMO	20/03/2021	B.1.1.7	hCoV-19/Italy/ABR-IZSGC-169936/2021
2021.TE.176659.1.72	TERAMO	SILVI	20/03/2021	B.1.1.7	hCoV-19/Italy/ABR-IZSGC-169989/2021
2021.TE.176659.1.63	TERAMO	TORTORETO	20/03/2021	B.1.1.7	hCoV-19/Italy/ABR-IZSGC-170047/2021
2021.TE.176659.1.61	TERAMO	SANT'EGIDIO ALLA VIBRATA	20/03/2021	B.1.1.7	hCoV-19/Italy/ABR-IZSGC-170071/2021
2021.TE.176659.1.70	L'AQUILA	CAMPO DI GIOVE	19/03/2021	B.1.1.7	hCoV-19/Italy/ABR-IZSGC-170097/2021
2021.TE.176659.1.71	L'AQUILA	SCONTRONE	19/03/2021	B.1.1.7	hCoV-19/Italy/ABR-IZSGC-170200/2021
2021.TE.176659.1.66	CHIETI	RIPA TEATINA	19/03/2021	B.1.1.7	hCoV-19/Italy/ABR-IZSGC-170297/2021
2021.TE.176659.1.65	CHIETI	FRANCAVILLA AL MARE	19/03/2021	B.1.1.7	hCoV-19/Italy/ABR-IZSGC-170305/2021
2021.TE.176659.1.64	CHIETI	FRANCAVILLA AL MARE	19/03/2021	B.1.1.7	hCoV-19/Italy/ABR-IZSGC-170307/2021
2021.TE.176659.1.59	CHIETI	CHIETI	20/03/2021	B.1.1.7	hCoV-19/Italy/ABR-IZSGC-170364/2021
2021.TE.176659.1.74	CHIETI	FRANCAVILLA AL MARE	20/03/2021	B.1.1.7	hCoV-19/Italy/ABR-IZSGC-170395/2021
2021.TE.176659.1.75	CHIETI	ORSOGNA	20/03/2021	B.1.1.7	hCoV-19/Italy/ABR-IZSGC-170470/2021
2021.TE.176659.1.77	CHIETI	CASOLI	20/03/2021	B.1.1.7	hCoV-19/Italy/ABR-IZSGC-170612/2021
2021.TE.176659.1.80	CHIETI	PALOMBARO	20/03/2021	B.1.1.7	hCoV-19/Italy/ABR-IZSGC-170618/2021
2021.TE.176659.1.79	CHIETI	GISSI	20/03/2021	B.1.1.7	hCoV-19/Italy/ABR-IZSGC-170815/2021
2021.TE.176659.1.78	CHIETI	GISSI	20/03/2021	B.1.1.7	hCoV-19/Italy/ABR-IZSGC-170817/2021
2021.TE.176659.1.83	CHIETI	VASTO	20/03/2021	B.1.1.7	hCoV-19/Italy/ABR-IZSGC-170878/2021
2021.TE.176659.1.76	CHIETI	ATESSA	20/03/2021	B.1.1.7	hCoV-19/Italy/ABR-IZSGC-170922/2021
2021.TE.176659.1.90	CHIETI	CASTIGLIONE MESSER MARINO	20/03/2021	B.1.1.7	hCoV-19/Italy/ABR-IZSGC-171294/2021
2021.TE.176659.1.85	TERAMO	NERETO	20/03/2021	B.1.1.7	hCoV-19/Italy/ABR-IZSGC-171357/2021
2021.TE.176659.1.84	TERAMO	MARTINSICURO	20/03/2021	B.1.1.7	hCoV-19/Italy/ABR-IZSGC-171360/2021
2021.TE.176659.1.89	L'AQUILA	VITTORITO	20/03/2021	B.1.1.7	hCoV-19/Italy/ABR-IZSGC-171401/2021
2021.TE.176659.1.88	CHIETI	PALOMBARO	20/03/2021	B.1.1.7	hCoV-19/Italy/ABR-IZSGC-171450/2021
2021.TE.176659.1.82	L'AQUILA	PESCINA	20/03/2021	B.1.1.7	hCoV-19/Italy/ABR-IZSGC-171467/2021
2021.TE.176659.1.81	L'AQUILA	CERCHIO	20/03/2021	B.1.1.7	hCoV-19/Italy/ABR-IZSGC-171472/2021
2021.TE.176659.1.87	L'AQUILA	CELANO	20/03/2021	B.1.1.7	hCoV-19/Italy/ABR-IZSGC-171516/2021
2021.TE.176659.1.86	L'AQUILA	CARSOLI	20/03/2021	B.1.1.7	hCoV-19/Italy/ABR-IZSGC-171534/2021
2021.TE.176659.1.95	TERAMO	BASCIANO	22/03/2021	B.1.1.420	hCoV-19/Italy/ABR-IZSGC-172095/2021
2021.TE.176659.1.93	TERAMO	SANT'EGIDIO ALLA VIBRATA	22/03/2021	B.1.1.7	hCoV-19/Italy/ABR-IZSGC-172143/2021
2021.TE.176659.1.92	TERAMO	SANT'EGIDIO ALLA VIBRATA	22/03/2021	B.1.1.7	hCoV-19/Italy/ABR-IZSGC-172361/2021
2021.TE.176659.1.91	TERAMO	TERAMO	22/03/2021	B.1.1.7	hCoV-19/Italy/ABR-IZSGC-172388/2021
2021.TE.176659.1.94	TERAMO	TERAMO	22/03/2021	B.1.1.7	hCoV-19/Italy/ABR-IZSGC-172390/2021
2021.TE.29921.1.7	CHIETI	GUARDIAGRELE	04/01/2021	B.1.1.7	hCoV-19/Italy/ABR-IZSGC-TE2694/2021
2020.TE.26204.1.3	PESCARA	CITTA' SANT'ANGELO	07/04/2020	B.1	hCoV-19/Italy/ABR-IZSGC-TE12337/2020
2020.TE.26204.1.4	CHIETI	CHIETI	07/04/2020	B.1	hCoV-19/Italy/ABR-IZSGC-TE12759/2020
2020.TE.26204.1.7	L'AQUILA	SULMONA	07/04/2020	B.1.1	hCoV-19/Italy/ABR-IZSGC-TE12774/2020
2020.TE.33690.1.13	PESCARA	PESCARA	26/04/2020	B.1.1	hCoV-19/Italy/ABR-IZSGC-TE26423/2020
2020.TE.33690.1.14	PESCARA	PESCARA	27/04/2020	B.1	hCoV-19/Italy/ABR-IZSGC-TE26425/2020
2020.TE.33690.1.7	TERAMO	PINETO	27/04/2020	B.1	hCoV-19/Italy/ABR-IZSGC-TE26533/2020
2020.TE.33690.1.8	TERAMO	PINETO	27/04/2020	B.1.5	hCoV-19/Italy/ABR-IZSGC-TE26539/2020
2020.TE.33690.1.9	TERAMO	PINETO	27/04/2020	B.1	hCoV-19/Italy/ABR-IZSGC-TE26540/2020
2020.TE.33690.1.11	TERAMO	TERAMO	27/04/2020	B.1.1	hCoV-19/Italy/ABR-IZSGC-TE26643/2020
2020.TE.33690.1.12	CHIETI	VASTO	27/04/2020	B.1.5	hCoV-19/Italy/ABR-IZSGC-TE26969/2020
2020.TE.72773.1.12	PESCARA	PESCARA	29/04/2020	B.1.1	hCoV-19/Italy/ABR-IZSGC-TE28268/2020
2020.TE.72773.1.14	PESCARA	PESCARA	29/04/2020	B.1.1	hCoV-19/Italy/ABR-IZSGC-TE30364/2020
2020.TE.84877.1.9	L'AQUILA	SULMONA	29/04/2020	B.1	hCoV-19/Italy/ABR-IZSGC-TE32707/2020
2021.TE.70929.1.44	CHIETI	GESSOPALENA	04/02/2021	B.1.1.7	hCoV-19/Italy/ABR-IZSGC-68326/2021
2021.TE.70929.1.28	CHIETI	GESSOPALENA	04/02/2021	B.1.1.7	hCoV-19/Italy/ABR-IZSGC-68327/2021
2021.TE.70929.1.35	CHIETI	GESSOPALENA	04/02/2021	B.1.1.7	hCoV-19/Italy/ABR-IZSGC-68328/2021
2021.TE.70929.1.23	CHIETI	GESSOPALENA	04/02/2021	B.1.1.7	hCoV-19/Italy/ABR-IZSGC-68359/2021
2021.TE.70929.1.48	CHIETI	GESSOPALENA	04/02/2021	B.1.1.7	hCoV-19/Italy/ABR-IZSGC-68399/2021
2021.TE.70929.1.49	CHIETI	GESSOPALENA	04/02/2021	B.1.1.7	hCoV-19/Italy/ABR-IZSGC-68405/2021
2021.TE.70929.1.50	CHIETI	GESSOPALENA	04/02/2021	B.1.1.7	hCoV-19/Italy/ABR-IZSGC-68412/2021
2021.TE.29921.1.37	CHIETI	FRANCAVILLA AL MARE	05/01/2021	B.1.1.7	hCoV-19/Italy/ABR-IZSGC-TE6985/2021
2021.TE.89065.1.81	PESCARA	PESCARA	05/02/2021	B.1.1.7	hCoV-19/Italy/ABR-IZSGC-70793/2021
2021.TE.89065.1.3	L'AQUILA	AVEZZANO	06/02/2021	B.1.177	hCoV-19/Italy/ABR-IZSGC-72965/2021
2021.TE.89065.1.2	TERAMO	GIULIANOVA	08/02/2021	B.1.177	hCoV-19/Italy/ABR-IZSGC-73029/2021
2021.TE.89065.1.8	TERAMO	CASTELLALTO	08/02/2021	B.1.1.7	hCoV-19/Italy/ABR-IZSGC-73350/2021
2021.TE.89065.1.9	PESCARA	MANOPPELLO	06/02/2021	B.1.1.7	hCoV-19/Italy/ABR-IZSGC-73511/2021
2021.TE.89065.1.10	PESCARA	PESCARA	06/02/2021	B.1.1.7	hCoV-19/Italy/ABR-IZSGC-73515/2021
2021.TE.89065.1.7	PESCARA	PESCARA	06/02/2021	B.1.1.7	hCoV-19/Italy/ABR-IZSGC-73534/2021
2021.TE.89065.1.6	L'AQUILA	PRATOLA PELIGNA	08/02/2021	B.1.1.7	hCoV-19/Italy/ABR-IZSGC-73803/2021
2021.TE.89065.1.4	L'AQUILA	PACENTRO	08/02/2021	B.1.1.7	hCoV-19/Italy/ABR-IZSGC-73812/2021
2021.TE.89065.1.5	L'AQUILA	PACENTRO	08/02/2021	B.1.1.7	hCoV-19/Italy/ABR-IZSGC-73815/2021
2021.TE.104032.1.12	CHIETI	VASTO	12/02/2021	B.1.1.7	hCoV-19/Italy/ABR-IZSGC-86714/2021
2021.TE.104032.1.10	CHIETI	SAN VITO CHIETINO	12/02/2021	B.1.1.7	hCoV-19/Italy/ABR-IZSGC-86757/2021
2021.TE.104032.1.5	CHIETI	ATESSA	12/02/2021	B.1.1.7	hCoV-19/Italy/ABR-IZSGC-86763/2021
2021.TE.104032.1.11	CHIETI	TORREVECCHIA TEATINA	12/02/2021	B.1.1.7	hCoV-19/Italy/ABR-IZSGC-86789/2021
2021.TE.104032.1.15	TERAMO	ATRI	13/02/2021	B.1.177	hCoV-19/Italy/ABR-IZSGC-86806/2021
2021.TE.104032.1.4	L'AQUILA	SULMONA	13/02/2021	B.1.1.7	hCoV-19/Italy/ABR-IZSGC-87005/2021
2021.TE.104032.1.2	L'AQUILA	CAPISTRELLO	13/02/2021	B.1.1.7	hCoV-19/Italy/ABR-IZSGC-87072/2021
2021.TE.104032.1.3	L'AQUILA	L'AQUILA	13/02/2021	B.1.1.7	hCoV-19/Italy/ABR-IZSGC-87234/2021
2021.TE.104032.1.7	CHIETI	LENTELLA	13/02/2021	B.1.1.7	hCoV-19/Italy/ABR-IZSGC-87314/2021
2021.TE.104032.1.18	L'AQUILA	PERETO	13/02/2021	B.1.177	hCoV-19/Italy/ABR-IZSGC-87377/2021
2021.TE.104032.1.16	TERAMO	MARTINSICURO	13/02/2021	B.1.1.7	hCoV-19/Italy/ABR-IZSGC-87419/2021
2021.TE.104032.1.45	TERAMO	GIULIANOVA	13/02/2021	B.1.177	hCoV-19/Italy/ABR-IZSGC-87497/2021
2021.TE.104032.1.17	L'AQUILA	CARSOLI	13/02/2021	B.1.177	hCoV-19/Italy/ABR-IZSGC-87568/2021
2021.TE.104032.1.19	CHIETI	ATESSA	13/02/2021	B.1.177	hCoV-19/Italy/ABR-IZSGC-87611/2021
2021.TE.104032.1.8	CHIETI	ROCCA SAN GIOVANNI	13/02/2021	B.1.1.7	hCoV-19/Italy/ABR-IZSGC-87626/2021
2021.TE.104032.1.14	TERAMO	ALBA ADRIATICA	13/02/2021	B.1.1.7	hCoV-19/Italy/ABR-IZSGC-87664/2021
2021.TE.104032.1.13	PESCARA	SPOLTORE	13/02/2021	B.1.1.7	hCoV-19/Italy/ABR-IZSGC-87714/2021
2021.TE.104032.1.25	CHIETI	CHIETI	13/02/2021	B.1.1.7	hCoV-19/Italy/ABR-IZSGC-87746/2021
2021.TE.104032.1.20	PESCARA	PESCARA	13/02/2021	B.1.177	hCoV-19/Italy/ABR-IZSGC-87922/2021
2021.TE.104032.1.39	TERAMO	ATRI	13/02/2021	B.1.177	hCoV-19/Italy/ABR-IZSGC-88135/2021
2021.TE.104032.1.40	TERAMO	MONTEFINO	13/02/2021	B.1.1.7	hCoV-19/Italy/ABR-IZSGC-88232/2021
2021.TE.104032.1.43	TERAMO	SILVI	13/02/2021	B.1.1.7	hCoV-19/Italy/ABR-IZSGC-88261/2021
2021.TE.104032.1.38	TERAMO	ATRI	13/02/2021	B.1.1.7	hCoV-19/Italy/ABR-IZSGC-88344/2021
2021.TE.104032.1.42	TERAMO	PINETO	13/02/2021	B.1.1.7	hCoV-19/Italy/ABR-IZSGC-88350/2021
2021.TE.104032.1.28	CHIETI	LANCIANO	13/02/2021	B.1.1.7	hCoV-19/Italy/ABR-IZSGC-88391/2021
2021.TE.104032.1.29	CHIETI	PERANO	13/02/2021	B.1.1.7	hCoV-19/Italy/ABR-IZSGC-88410/2021
2021.TE.104032.1.30	CHIETI	ROCCASCALEGNA	13/02/2021	B.1.1.7	hCoV-19/Italy/ABR-IZSGC-88421/2021
2021.TE.104032.1.35	CHIETI	SAN VITO CHIETINO	13/02/2021	B.1.1.7	hCoV-19/Italy/ABR-IZSGC-88436/2021
2021.TE.104032.1.27	CHIETI	FRANCAVILLA AL MARE	13/02/2021	B.1.1.7	hCoV-19/Italy/ABR-IZSGC-88535/2021
2021.TE.104032.1.23	CHIETI	ARIELLI	13/02/2021	B.1.1.7	hCoV-19/Italy/ABR-IZSGC-88556/2021
2021.TE.104032.1.34	CHIETI	SAN SALVO	13/02/2021	B.1.1.7	hCoV-19/Italy/ABR-IZSGC-88603/2021
2021.TE.104032.1.33	CHIETI	SAN SALVO	13/02/2021	B.1.1.7	hCoV-19/Italy/ABR-IZSGC-88706/2021
2021.TE.104032.1.44	CHIETI	FRANCAVILLA AL MARE	13/02/2021	B.1.177	hCoV-19/Italy/ABR-IZSGC-88751/2021
2021.TE.104032.1.32	CHIETI	SAN GIOVANNI TEATINO	13/02/2021	B.1.1.7	hCoV-19/Italy/ABR-IZSGC-88756/2021
2021.TE.104032.1.24	CHIETI	CHIETI	13/02/2021	B.1.1.7	hCoV-19/Italy/ABR-IZSGC-88767/2021
2021.TE.104032.1.26	CHIETI	CHIETI	13/02/2021	B.1.1.7	hCoV-19/Italy/ABR-IZSGC-88774/2021
2021.TE.104032.1.22	L'AQUILA	PESCINA	13/02/2021	B.1.1.7	hCoV-19/Italy/ABR-IZSGC-88825/2021
2021.TE.104032.1.37	CHIETI	VASTO	13/02/2021	B.1.1.7	hCoV-19/Italy/ABR-IZSGC-88842/2021
2021.TE.104032.1.41	CHIETI	CHIETI	14/02/2021	B.1.177	hCoV-19/Italy/ABR-IZSGC-88920/2021
2021.TE.104032.1.6	CHIETI	ARI	15/02/2021	B.1.1.7	hCoV-19/Italy/ABR-IZSGC-89102/2021
2021.TE.104032.1.36	TERAMO	ROSETO DEGLI ABRUZZI	15/02/2021	B.1.1.7	hCoV-19/Italy/ABR-IZSGC-89581/2021
2021.TE.104032.1.31	TERAMO	ATRI	15/02/2021	B.1.1.7	hCoV-19/Italy/ABR-IZSGC-89713/2021
2021.TE.159054.1.14	L'AQUILA	BUGNARA	11/03/2021	B.1.1.7	hCoV-19/Italy/ABR-IZSGC-149238/2021
2021.TE.29921.1.72	CHIETI	CHIETI	09/01/2021	B.1.1.7	hCoV-19/Italy/ABR-IZSGC-TE14103/2021
2021.TE.156116.1.47	L'AQUILA	RIVISONDOLI	05/03/2021	B.1.1.7	hCoV-19/Italy/ABR-IZSGC-141124/2021
2021.TE.156116.1.28	CHIETI	TORINO DI SANGRO	08/03/2021	B.1.1.7	hCoV-19/Italy/ABR-IZSGC-141139/2021
2021.TE.156116.1.45	L'AQUILA	ATELETA	06/03/2021	B.1.1.7	hCoV-19/Italy/ABR-IZSGC-141148/2021
2021.TE.156116.1.48	L'AQUILA	SCONTRONE	06/03/2021	B.1.1.7	hCoV-19/Italy/ABR-IZSGC-141151/2021
2021.TE.156116.1.46	L'AQUILA	CASTEL DI SANGRO	06/03/2021	B.1.1.7	hCoV-19/Italy/ABR-IZSGC-141164/2021
2021.TE.156116.1.52	L'AQUILA	ROCCACASALE	08/03/2021	B.1.1.7	hCoV-19/Italy/ABR-IZSGC-141255/2021
2021.TE.156116.1.41	CHIETI	SAN GIOVANNI TEATINO	08/03/2021	B.1.1.7	hCoV-19/Italy/ABR-IZSGC-141394/2021
2021.TE.156116.1.32	TERAMO	GIULIANOVA	08/03/2021	B.1.1.7	hCoV-19/Italy/ABR-IZSGC-141843/2021
2021.TE.156116.1.38	L'AQUILA	CAMPO DI GIOVE	07/03/2021	B.1.1.7	hCoV-19/Italy/ABR-IZSGC-141921/2021
2021.TE.156116.1.40	L'AQUILA	SULMONA	08/03/2021	B.1.1.7	hCoV-19/Italy/ABR-IZSGC-141933/2021
2021.TE.156116.1.39	L'AQUILA	PRATOLA PELIGNA	08/03/2021	B.1.1.7	hCoV-19/Italy/ABR-IZSGC-141935/2021
2021.TE.156116.1.24	TERAMO	GIULIANOVA	08/03/2021	B.1.177.8	hCoV-19/Italy/ABR-IZSGC-141948/2021
2021.TE.156116.1.49	L'AQUILA	CARSOLI	08/03/2021	B.1.235	hCoV-19/Italy/ABR-IZSGC-142015/2021
2021.TE.156116.1.50	L'AQUILA	SANTE MARIE	08/03/2021	B.1.1.7	hCoV-19/Italy/ABR-IZSGC-142019/2021
2021.TE.156116.1.34	L'AQUILA	SAN BENEDETTO DEI MARSI	08/03/2021	B.1.1.7	hCoV-19/Italy/ABR-IZSGC-142042/2021
2021.TE.156116.1.33	L'AQUILA	AVEZZANO	08/03/2021	B.1.177	hCoV-19/Italy/ABR-IZSGC-142046/2021
2021.TE.156116.1.35	CHIETI	CASTEL FRENTANO	08/03/2021	B.1.1.7	hCoV-19/Italy/ABR-IZSGC-142110/2021
2021.TE.156116.1.36	CHIETI	FOSSACESIA	08/03/2021	B.1.1.7	hCoV-19/Italy/ABR-IZSGC-142124/2021
2021.TE.156116.1.51	CHIETI	FRANCAVILLA AL MARE	08/03/2021	B.1.1.7	hCoV-19/Italy/ABR-IZSGC-142161/2021
2021.TE.156116.1.43	CHIETI	SANTA MARIA IMBARO	08/03/2021	B.1.258	hCoV-19/Italy/ABR-IZSGC-142316/2021
2021.TE.156116.1.42	CHIETI	ROCCA SAN GIOVANNI	08/03/2021	B.1.1.7	hCoV-19/Italy/ABR-IZSGC-142325/2021
2021.TE.156116.1.56	CHIETI	SAN SALVO	08/03/2021	B.1.1.7	hCoV-19/Italy/ABR-IZSGC-142442/2021
2021.TE.29921.1.71	TERAMO	SILVI	09/01/2021	B.1.1.7	hCoV-19/Italy/ABR-IZSGC-TE14246/2021
2021.TE.156116.1.57	CHIETI	VASTO	08/03/2021	B.1.1.7	hCoV-19/Italy/ABR-IZSGC-142536/2021
2021.TE.156116.1.58	CHIETI	ALTINO	08/03/2021	B.1.1.7	hCoV-19/Italy/ABR-IZSGC-142566/2021
2021.TE.156116.1.53	CHIETI	CIVITELLA MESSER RAIMONDO	08/03/2021	B.1.1.7	hCoV-19/Italy/ABR-IZSGC-142666/2021
2021.TE.156116.1.54	CHIETI	MIGLIANICO	08/03/2021	B.1.1.7	hCoV-19/Italy/ABR-IZSGC-142688/2021
2021.TE.156116.1.55	CHIETI	TOLLO	08/03/2021	B.1.177	hCoV-19/Italy/ABR-IZSGC-142733/2021
2021.TE.29921.1.90	TERAMO	MONTEFINO	09/01/2021	B.1.177	hCoV-19/Italy/ABR-IZSGC-14296/2021
2021.TE.156116.1.37	TERAMO	TERAMO	09/03/2021	B.1.1.7	hCoV-19/Italy/ABR-IZSGC-143097/2021
2021.TE.156116.1.44	TERAMO	MORRO D'ORO	09/03/2021	B.1.1.7	hCoV-19/Italy/ABR-IZSGC-143152/2021
2021.TE.29921.1.91	TERAMO	PINETO	09/01/2021	B.1.177	hCoV-19/Italy/ABR-IZSGC-14331/2021
2021.TE.29921.1.92	TERAMO	CELLINO ATTANASIO	09/01/2021	B.1.177	hCoV-19/Italy/ABR-IZSGC-14368/2021
2021.TE.29921.1.93	TERAMO	CELLINO ATTANASIO	09/01/2021	B.1.177	hCoV-19/Italy/ABR-IZSGC-14390/2021
2021.TE.29921.1.94	TERAMO	CELLINO ATTANASIO	09/01/2021	B.1.177	hCoV-19/Italy/ABR-IZSGC-14391/2021
2021.TE.29921.1.96	CHIETI	ORTONA	09/01/2021	B.1.177	hCoV-19/Italy/ABR-IZSGC-14500/2021
2021.TE.29921.1.95	TERAMO	ROSETO DEGLI ABRUZZI	09/01/2021	B.1.177	hCoV-19/Italy/ABR-IZSGC-14505/2021
2021.TE.156116.1.62	CHIETI	MONTAZZOLI	08/03/2021	B.1.1.7	hCoV-19/Italy/ABR-IZSGC-145316/2021
2021.TE.156116.1.63	CHIETI	FOSSACESIA	08/03/2021	B.1.1.7	hCoV-19/Italy/ABR-IZSGC-145521/2021
2021.TE.156116.1.68	CHIETI	FOSSACESIA	09/03/2021	B.1.1.7	hCoV-19/Italy/ABR-IZSGC-145565/2021
2021.TE.156116.1.64	CHIETI	FOSSACESIA	09/03/2021	B.1.1.7	hCoV-19/Italy/ABR-IZSGC-145577/2021
2021.TE.156116.1.65	CHIETI	LANCIANO	09/03/2021	B.1.1.7	hCoV-19/Italy/ABR-IZSGC-145603/2021
2021.TE.156116.1.66	CHIETI	ATESSA	09/03/2021	B.1.1.7	hCoV-19/Italy/ABR-IZSGC-145614/2021
2021.TE.156116.1.67	CHIETI	ATESSA	09/03/2021	B.1.1.7	hCoV-19/Italy/ABR-IZSGC-145616/2021
2021.TE.156116.1.60	TERAMO	MONTORIO AL VOMANO	09/03/2021	B.1.1.7	hCoV-19/Italy/ABR-IZSGC-145830/2021
2021.TE.156116.1.59	TERAMO	FANO ADRIANO	09/03/2021	B.1.177	hCoV-19/Italy/ABR-IZSGC-145875/2021
2021.TE.156116.1.61	TERAMO	NERETO	10/03/2021	B.1.1.7	hCoV-19/Italy/ABR-IZSGC-146256/2021
2021.TE.159054.1.3	CHIETI	FOSSACESIA	10/03/2021	B.1.1.7	hCoV-19/Italy/ABR-IZSGC-147979/2021
2021.TE.159054.1.4	PESCARA	PESCARA	10/03/2021	B.1.1.7	hCoV-19/Italy/ABR-IZSGC-147986/2021
2021.TE.159054.1.5	CHIETI	MONTAZZOLI	09/03/2021	B.1.1.7	hCoV-19/Italy/ABR-IZSGC-148077/2021
2021.TE.159054.1.10	TERAMO	PENNA SANT'ANDREA	11/03/2021	B.1.1.7	hCoV-19/Italy/ABR-IZSGC-148256/2021
2021.TE.159054.1.6	TERAMO	ROSETO DEGLI ABRUZZI	11/03/2021	B.1.1.7	hCoV-19/Italy/ABR-IZSGC-148405/2021
2021.TE.159054.1.7	TERAMO	ROSETO DEGLI ABRUZZI	11/03/2021	B.1.1.211	hCoV-19/Italy/ABR-IZSGC-148555/2021
2021.TE.159054.1.8	TERAMO	SILVI	11/03/2021	B.1.1.7	hCoV-19/Italy/ABR-IZSGC-148611/2021
2021.TE.159054.1.11	CHIETI	CHIETI	11/03/2021	B.1.1.7	hCoV-19/Italy/ABR-IZSGC-148736/2021
2021.TE.159054.1.19	PESCARA	SPOLTORE	11/03/2021	B.1.1.7	hCoV-19/Italy/ABR-IZSGC-148992/2021
2021.TE.159054.1.18	CHIETI	TORREVECCHIA TEATINA	11/03/2021	B.1.177	hCoV-19/Italy/ABR-IZSGC-149099/2021
2021.TE.159054.1.9	CHIETI	ORTONA	11/03/2021	B.1.1.7	hCoV-19/Italy/ABR-IZSGC-149160/2021
2021.TE.103973.1.44	TERAMO	TERAMO	28/01/2021	B.1.177	hCoV-19/Italy/ABR-IZSGC-51162/2021
2021.TE.29921.1.12	CHIETI	SAN GIOVANNI TEATINO	04/01/2021	B.1.1.7	hCoV-19/Italy/ABR-IZSGC-TE5119/2021
2021.TE.29921.1.19	CHIETI	GUARDIAGRELE	05/01/2021	B.1.1.7	hCoV-19/Italy/ABR-IZSGC-TE5708/2021
2021.TE.29921.1.20	CHIETI	CASACANDITELLA	05/01/2021	B.1.1.7	hCoV-19/Italy/ABR-IZSGC-TE5729/2021
2021.TE.70929.1.3	CHIETI	SAN GIOVANNI TEATINO	31/01/2021	B.1.1.7	hCoV-19/Italy/ABR-IZSGC-57846/2021
2021.TE.70929.1.4	CHIETI	SAN GIOVANNI TEATINO	31/01/2021	B.1.1.7	hCoV-19/Italy/ABR-IZSGC-57848/2021
2021.TE.70929.1.5	CHIETI	SAN GIOVANNI TEATINO	31/01/2021	B.1.1.7	hCoV-19/Italy/ABR-IZSGC-57849/2021
2021.TE.29921.1.21	CHIETI	CASACANDITELLA	05/01/2021	B.1.1.7	hCoV-19/Italy/ABR-IZSGC-TE5787/2021
2021.TE.70929.1.6	CHIETI	SAN GIOVANNI TEATINO	31/01/2021	B.1.1.7	hCoV-19/Italy/ABR-IZSGC-57882/2021
2021.TE.70929.1.7	PESCARA	PESCARA	31/01/2021	B.1.1.7	hCoV-19/Italy/ABR-IZSGC-57884/2021
2021.TE.70929.1.10	CHIETI	BUCCHIANICO	31/01/2021	B.1.1.7	hCoV-19/Italy/ABR-IZSGC-57894/2021
2021.TE.70929.1.11	CHIETI	CHIETI	31/01/2021	B.1.1.7	hCoV-19/Italy/ABR-IZSGC-57904/2021
2021.TE.29921.1.22	CHIETI	CASACANDITELLA	05/01/2021	B.1.1.7	hCoV-19/Italy/ABR-IZSGC-TE5798/2021
2021.TE.70929.1.12	CHIETI	SAN GIOVANNI TEATINO	31/01/2021	B.1.1.7	hCoV-19/Italy/ABR-IZSGC-57980/2021
2021.TE.70929.1.2	PESCARA	MONTESILVANO	01/02/2021	B.1.1.7	hCoV-19/Italy/ABR-IZSGC-58007/2021
2021.TE.70929.1.8	TERAMO	MOSCIANO SANT'ANGELO	01/02/2021	B.1.1.7	hCoV-19/Italy/ABR-IZSGC-58076/2021
2021.TE.29921.1.15	CHIETI	GUARDIAGRELE	05/01/2021	B.1.1.7	hCoV-19/Italy/ABR-IZSGC-TE5830/2021
2021.TE.70929.1.9	TERAMO	CASTILENTI	01/02/2021	B.1.177	hCoV-19/Italy/ABR-IZSGC-58333/2021
2021.TE.29921.1.16	CHIETI	FARA FILIORUM PETRI	05/01/2021	B.1.1.7	hCoV-19/Italy/ABR-IZSGC-TE5838/2021
2021.TE.29921.1.17	CHIETI	GUARDIAGRELE	05/01/2021	B.1.1.7	hCoV-19/Italy/ABR-IZSGC-TE5841/2021
2021.TE.70929.1.13	CHIETI	CHIETI	01/02/2021	B.1.1.7	hCoV-19/Italy/ABR-IZSGC-58410/2021
2021.TE.29921.1.18	CHIETI	GUARDIAGRELE	05/01/2021	B.1.1.7	hCoV-19/Italy/ABR-IZSGC-TE5844/2021
2021.TE.150747.2.60	L'AQUILA	CARSOLI	01/02/2021	B.1.177	hCoV-19/Italy/ABR-IZSGC-58674/2021
2021.TE.29921.1.14	CHIETI	LAMA DEI PELIGNI	05/01/2021	B.1.1.7	hCoV-19/Italy/ABR-IZSGC-TE5959/2021
2021.TE.68163.1.58	L'AQUILA	BALSORANO	02/02/2021	B.1.1.7	hCoV-19/Italy/ABR-IZSGC-62837/2021
2021.TE.68163.1.46	CHIETI	MIGLIANICO	03/02/2021	B.1.1.7	hCoV-19/Italy/ABR-IZSGC-64349/2021
2021.TE.68163.1.2	CHIETI	VACRI	03/02/2021	B.1.1.7	hCoV-19/Italy/ABR-IZSGC-64358/2021
2021.TE.68163.1.24	CHIETI	CHIETI	03/02/2021	B.1.1.7	hCoV-19/Italy/ABR-IZSGC-64389/2021
2021.TE.68163.1.66	CHIETI	TORREVECCHIA TEATINA	03/02/2021	B.1.1.7	hCoV-19/Italy/ABR-IZSGC-64414/2021
2021.TE.68163.1.18	CHIETI	BUCCHIANICO	03/02/2021	B.1.1.7	hCoV-19/Italy/ABR-IZSGC-64425/2021
2021.TE.68163.1.67	CHIETI	SAN GIOVANNI TEATINO	03/02/2021	B.1.1.7	hCoV-19/Italy/ABR-IZSGC-64451/2021
2021.TE.68163.1.47	CHIETI	CHIETI	03/02/2021	B.1.1.7	hCoV-19/Italy/ABR-IZSGC-64473/2021
2021.TE.68163.1.3	L'AQUILA	MAGLIANO DE' MARSI	03/02/2021	B.1.1.7	hCoV-19/Italy/ABR-IZSGC-64636/2021
2021.TE.68163.1.19	CHIETI	LANCIANO	03/02/2021	B.1.1.7	hCoV-19/Italy/ABR-IZSGC-64644/2021
2021.TE.68163.1.4	L'AQUILA	MORINO	03/02/2021	B.1.1.7	hCoV-19/Italy/ABR-IZSGC-64649/2021
2021.TE.68163.1.48	L'AQUILA	RAIANO	03/02/2021	B.1.1.7	hCoV-19/Italy/ABR-IZSGC-64764/2021
2021.TE.68163.1.5	PESCARA	PESCARA	03/02/2021	B.1.1.7	hCoV-19/Italy/ABR-IZSGC-65073/2021
2021.TE.68163.1.23	L'AQUILA	RAIANO	03/02/2021	B.1.1.7	hCoV-19/Italy/ABR-IZSGC-65076/2021
2021.TE.68163.1.32	PESCARA	MONTESILVANO	03/02/2021	B.1.1.7	hCoV-19/Italy/ABR-IZSGC-65085/2021
2021.TE.68163.1.49	CHIETI	SAN GIOVANNI TEATINO	03/02/2021	B.1.1.7	hCoV-19/Italy/ABR-IZSGC-65320/2021
2021.TE.68163.1.33	CHIETI	CHIETI	03/02/2021	B.1.1.7	hCoV-19/Italy/ABR-IZSGC-65366/2021
2021.TE.68163.1.34	CHIETI	VASTO	03/02/2021	B.1.1.7	hCoV-19/Italy/ABR-IZSGC-65415/2021
2021.TE.68163.1.35	CHIETI	VILLAMAGNA	03/02/2021	B.1.1.7	hCoV-19/Italy/ABR-IZSGC-65416/2021
2021.TE.68163.1.22	CHIETI	CHIETI	03/02/2021	B.1.1.7	hCoV-19/Italy/ABR-IZSGC-65433/2021
2021.TE.68163.1.69	CHIETI	VASTO	03/02/2021	B.1.1.7	hCoV-19/Italy/ABR-IZSGC-65469/2021
2021.TE.68163.1.70	CHIETI	CASALINCONTRADA	03/02/2021	B.1.1.7	hCoV-19/Italy/ABR-IZSGC-65504/2021
2021.TE.68163.1.51	CHIETI	CASALINCONTRADA	03/02/2021	B.1.1.7	hCoV-19/Italy/ABR-IZSGC-65508/2021
2021.TE.68163.1.29	CHIETI	CASALINCONTRADA	03/02/2021	B.1.1.7	hCoV-19/Italy/ABR-IZSGC-65511/2021
2021.TE.68163.1.52	CHIETI	VASTO	03/02/2021	B.1.1.7	hCoV-19/Italy/ABR-IZSGC-65512/2021
2021.TE.68163.1.30	CHIETI	CHIETI	03/02/2021	B.1.1.7	hCoV-19/Italy/ABR-IZSGC-65558/2021
2021.TE.68163.1.80	CHIETI	ROCCAMONTEPIANO	03/02/2021	B.1.1.7	hCoV-19/Italy/ABR-IZSGC-65565/2021
2021.TE.68163.1.6	CHIETI	PAGLIETA	03/02/2021	B.1.1.7	hCoV-19/Italy/ABR-IZSGC-65570/2021
2021.TE.68163.1.81	CHIETI	SAN GIOVANNI TEATINO	03/02/2021	B.1.1.7	hCoV-19/Italy/ABR-IZSGC-65572/2021
2021.TE.68163.1.31	CHIETI	CHIETI	03/02/2021	B.1.1.7	hCoV-19/Italy/ABR-IZSGC-65576/2021
2021.TE.68163.1.25	CHIETI	FRANCAVILLA AL MARE	03/02/2021	B.1.1.7	hCoV-19/Italy/ABR-IZSGC-65585/2021
2021.TE.68163.1.26	CHIETI	FRANCAVILLA AL MARE	03/02/2021	B.1.1.7	hCoV-19/Italy/ABR-IZSGC-65588/2021
2021.TE.68163.1.10	CHIETI	MIGLIANICO	03/02/2021	B.1.1.7	hCoV-19/Italy/ABR-IZSGC-65594/2021
2021.TE.68163.1.13	CHIETI	MIGLIANICO	03/02/2021	B.1.1.7	hCoV-19/Italy/ABR-IZSGC-65660/2021
2021.TE.68163.1.14	CHIETI	MIGLIANICO	03/02/2021	B.1.1.7	hCoV-19/Italy/ABR-IZSGC-65668/2021
2021.TE.68163.1.71	CHIETI	GISSI	03/02/2021	B.1.1.7	hCoV-19/Italy/ABR-IZSGC-65673/2021
2021.TE.68163.1.15	CHIETI	MIGLIANICO	03/02/2021	B.1.1.7	hCoV-19/Italy/ABR-IZSGC-65675/2021
2021.TE.68163.1.72	CHIETI	FRANCAVILLA AL MARE	03/02/2021	B.1.1.7	hCoV-19/Italy/ABR-IZSGC-65687/2021
2021.TE.68163.1.39	CHIETI	ARI	03/02/2021	B.1.1.7	hCoV-19/Italy/ABR-IZSGC-65692/2021
2021.TE.68163.1.27	CHIETI	FRANCAVILLA AL MARE	03/02/2021	B.1.1.7	hCoV-19/Italy/ABR-IZSGC-65715/2021
2021.TE.68163.1.16	CHIETI	ATESSA	03/02/2021	B.1.1.7	hCoV-19/Italy/ABR-IZSGC-65722/2021
2021.TE.68163.1.63	CHIETI	ATESSA	03/02/2021	B.1.1.7	hCoV-19/Italy/ABR-IZSGC-65727/2021
2021.TE.68163.1.17	CHIETI	MIGLIANICO	03/02/2021	B.1.1.7	hCoV-19/Italy/ABR-IZSGC-65735/2021
2021.TE.68163.1.75	CHIETI	LANCIANO	03/02/2021	B.1.1.7	hCoV-19/Italy/ABR-IZSGC-65794/2021
2021.TE.68163.1.76	CHIETI	LANCIANO	03/02/2021	B.1.258	hCoV-19/Italy/ABR-IZSGC-65796/2021
2021.TE.68163.1.20	CHIETI	BUCCHIANICO	03/02/2021	B.1.1.7	hCoV-19/Italy/ABR-IZSGC-65809/2021
2021.TE.68163.1.77	CHIETI	BUCCHIANICO	03/02/2021	B.1.1.7	hCoV-19/Italy/ABR-IZSGC-65822/2021
2021.TE.68163.1.78	CHIETI	BUCCHIANICO	03/02/2021	B.1.1.7	hCoV-19/Italy/ABR-IZSGC-65824/2021
2021.TE.68163.1.40	CHIETI	SAN GIOVANNI TEATINO	03/02/2021	B.1.1.7	hCoV-19/Italy/ABR-IZSGC-65829/2021
2021.TE.68163.1.28	CHIETI	CHIETI	03/02/2021	B.1.1.7	hCoV-19/Italy/ABR-IZSGC-65836/2021
2021.TE.68163.1.21	CHIETI	VASTO	03/02/2021	B.1.1.7	hCoV-19/Italy/ABR-IZSGC-65858/2021
2021.TE.68163.1.79	CHIETI	VASTO	03/02/2021	B.1.1.7	hCoV-19/Italy/ABR-IZSGC-65864/2021
2021.TE.130315.1.11	TERAMO	SANT'OMERO	19/02/2021	B.1.1.7	hCoV-19/Italy/ABR-IZSGC-100086/2021
2021.TE.130315.1.10	TERAMO	COLONNELLA	19/02/2021	B.1.1.7	hCoV-19/Italy/ABR-IZSGC-100114/2021
2021.TE.130315.1.19	CHIETI	GUARDIAGRELE	19/02/2021	B.1.1.29	hCoV-19/Italy/ABR-IZSGC-100252/2021
2021.TE.104032.1.71	L'AQUILA	L'AQUILA	19/02/2021	P.1	hCoV-19/Italy/ABR-IZSGC-100427/2021
2021.TE.130315.1.32	TERAMO	GIULIANOVA	19/02/2021	P.1	hCoV-19/Italy/ABR-IZSGC-100857/2021
2021.TE.104032.1.67	L'AQUILA	L'AQUILA	19/02/2021	B.1.1.189	hCoV-19/Italy/ABR-IZSGC-100865/2021
2021.TE.104032.1.66	L'AQUILA	L'AQUILA	19/02/2021	B.1.1.7	hCoV-19/Italy/ABR-IZSGC-100867/2021
2021.TE.130315.1.9	L'AQUILA	CELANO	19/02/2021	B.1.177	hCoV-19/Italy/ABR-IZSGC-100897/2021
2021.TE.130315.1.18	L'AQUILA	PESCINA	19/02/2021	B.1.1.7	hCoV-19/Italy/ABR-IZSGC-100919/2021
2021.TE.29921.1.41	CHIETI	ORTONA	07/01/2021	B.1.258	hCoV-19/Italy/ABR-IZSGC-TE10134/2021
2021.TE.130315.1.15	CHIETI	SANT'EUSANIO DEL SANGRO	19/02/2021	B.1.258	hCoV-19/Italy/ABR-IZSGC-101439/2021
2021.TE.104032.1.76	TERAMO	CAMPLI	19/02/2021	B.1.177	hCoV-19/Italy/ABR-IZSGC-101448/2021
2021.TE.130315.1.21	CHIETI	SANT'EUSANIO DEL SANGRO	19/02/2021	B.1.177.8	hCoV-19/Italy/ABR-IZSGC-101533/2021
2021.TE.130315.1.20	CHIETI	ORSOGNA	19/02/2021	B.1.1.7	hCoV-19/Italy/ABR-IZSGC-101605/2021
2021.TE.104032.1.68	CHIETI	TORINO DI SANGRO	19/02/2021	B.1.177.8	hCoV-19/Italy/ABR-IZSGC-101848/2021
2021.TE.104032.1.69	CHIETI	TORINO DI SANGRO	19/02/2021	B.1.177.8	hCoV-19/Italy/ABR-IZSGC-101850/2021
2021.TE.104032.1.70	CHIETI	TORINO DI SANGRO	19/02/2021	B.1.177.8	hCoV-19/Italy/ABR-IZSGC-101854/2021
2021.TE.130315.1.17	L'AQUILA	ATELETA	19/02/2021	B.1.1.7	hCoV-19/Italy/ABR-IZSGC-102031/2021
2021.TE.130315.1.23	TERAMO	TERAMO	20/02/2021	B.1.1.7	hCoV-19/Italy/ABR-IZSGC-102148/2021
2021.TE.130315.1.22	TERAMO	TERAMO	20/02/2021	B.1.1.7	hCoV-19/Italy/ABR-IZSGC-102168/2021
2021.TE.130315.1.25	TERAMO	MOSCIANO SANT'ANGELO	20/02/2021	B.1.1.7	hCoV-19/Italy/ABR-IZSGC-102287/2021
2021.TE.130315.1.26	TERAMO	CASTELLALTO	20/02/2021	B.1.177	hCoV-19/Italy/ABR-IZSGC-102293/2021
2021.TE.130315.1.27	TERAMO	NOTARESCO	20/02/2021	B.1.177	hCoV-19/Italy/ABR-IZSGC-102310/2021
2021.TE.104032.1.79	PESCARA	MONTESILVANO	20/02/2021	B.1.1.7	hCoV-19/Italy/ABR-IZSGC-102341/2021
2021.TE.104032.1.78	CHIETI	FRANCAVILLA AL MARE	20/02/2021	P.1	hCoV-19/Italy/ABR-IZSGC-102430/2021
2021.TE.104032.1.74	CHIETI	FRANCAVILLA AL MARE	20/02/2021	P.1	hCoV-19/Italy/ABR-IZSGC-102435/2021
2021.TE.104032.1.72	CHIETI	FRANCAVILLA AL MARE	20/02/2021	B.1.1.7	hCoV-19/Italy/ABR-IZSGC-102445/2021
2021.TE.104032.1.77	CHIETI	FRANCAVILLA AL MARE	20/02/2021	P.1	hCoV-19/Italy/ABR-IZSGC-102450/2021
2021.TE.104032.1.73	CHIETI	FRANCAVILLA AL MARE	20/02/2021	P.1	hCoV-19/Italy/ABR-IZSGC-102458/2021
2021.TE.104032.1.80	CHIETI	TORINO DI SANGRO	20/02/2021	B.1.177.8	hCoV-19/Italy/ABR-IZSGC-102697/2021
2021.TE.130315.1.28	TERAMO	SILVI	20/02/2021	B.1.1.7	hCoV-19/Italy/ABR-IZSGC-102741/2021
2021.TE.130315.1.29	TERAMO	ATRI	20/02/2021	B.1.1.7	hCoV-19/Italy/ABR-IZSGC-102857/2021
2021.TE.130315.1.24	CHIETI	FRANCAVILLA AL MARE	20/02/2021	B.1.1.7	hCoV-19/Italy/ABR-IZSGC-102880/2021
2021.TE.130315.1.31	CHIETI	ORTONA	20/02/2021	B.1.1.7	hCoV-19/Italy/ABR-IZSGC-103430/2021
2021.TE.130315.1.33	CHIETI	CHIETI	21/02/2021	B.1.177	hCoV-19/Italy/ABR-IZSGC-103678/2021
2021.TE.130315.1.30	CHIETI	LANCIANO	20/02/2021	B.1.1.7	hCoV-19/Italy/ABR-IZSGC-103751/2021
2021.TE.103973.1.19	CHIETI	ATESSA	18/02/2021	B.1.177.8	hCoV-19/Italy/ABR-IZSGC-97049/2021
2021.TE.103973.1.14	CHIETI	MIGLIANICO	18/02/2021	B.1.1.7	hCoV-19/Italy/ABR-IZSGC-97159/2021
2021.TE.103973.1.16	CHIETI	SAN GIOVANNI TEATINO	18/02/2021	B.1.1.7	hCoV-19/Italy/ABR-IZSGC-97186/2021
2021.TE.103973.1.15	CHIETI	RIPA TEATINA	18/02/2021	B.1.1.7	hCoV-19/Italy/ABR-IZSGC-97203/2021
2021.TE.103973.1.18	TERAMO	ROSETO DEGLI ABRUZZI	18/02/2021	B.1.1.7	hCoV-19/Italy/ABR-IZSGC-97230/2021
2021.TE.103973.1.13	CHIETI	CHIETI	18/02/2021	B.1.1.7	hCoV-19/Italy/ABR-IZSGC-97281/2021
2021.TE.103973.1.32	TERAMO	TORTORETO	18/02/2021	B.1.1.7	hCoV-19/Italy/ABR-IZSGC-97343/2021
2021.TE.103973.1.30	TERAMO	ROSETO DEGLI ABRUZZI	18/02/2021	B.1.1.7	hCoV-19/Italy/ABR-IZSGC-97349/2021
2021.TE.103973.1.31	TERAMO	ROSETO DEGLI ABRUZZI	18/02/2021	B.1.1.7	hCoV-19/Italy/ABR-IZSGC-97357/2021
2021.TE.103973.1.28	TERAMO	BASCIANO	18/02/2021	B.1.1.7	hCoV-19/Italy/ABR-IZSGC-97444/2021
2021.TE.103973.1.29	TERAMO	PINETO	18/02/2021	B.1.1.7	hCoV-19/Italy/ABR-IZSGC-97459/2021
2021.TE.103973.1.26	L'AQUILA	CASTEL DI SANGRO	18/02/2021	B.1.177	hCoV-19/Italy/ABR-IZSGC-97620/2021
2021.TE.103973.1.24	L'AQUILA	ATELETA	18/02/2021	B.1.1.7	hCoV-19/Italy/ABR-IZSGC-97647/2021
2021.TE.103973.1.25	L'AQUILA	ATELETA	18/02/2021	B.1.1.7	hCoV-19/Italy/ABR-IZSGC-97650/2021
2021.TE.103973.1.23	L'AQUILA	ATELETA	18/02/2021	B.1.1.7	hCoV-19/Italy/ABR-IZSGC-97665/2021
2021.TE.103973.1.35	L'AQUILA	PESCINA	18/02/2021	B.1.177	hCoV-19/Italy/ABR-IZSGC-97683/2021
2021.TE.103973.1.33	L'AQUILA	AVEZZANO	18/02/2021	B.1.1.7	hCoV-19/Italy/ABR-IZSGC-97745/2021
2021.TE.103973.1.34	L'AQUILA	CAPISTRELLO	18/02/2021	B.1.177	hCoV-19/Italy/ABR-IZSGC-97794/2021
2021.TE.103973.1.20	L'AQUILA	BISEGNA	18/02/2021	B.1.1.7	hCoV-19/Italy/ABR-IZSGC-97816/2021
2021.TE.103973.1.37	CHIETI	CHIETI	18/02/2021	B.1.1.7	hCoV-19/Italy/ABR-IZSGC-97826/2021
2021.TE.103973.1.38	CHIETI	ORTONA	18/02/2021	B.1.1.7	hCoV-19/Italy/ABR-IZSGC-97866/2021
2021.TE.103973.1.17	CHIETI	FRANCAVILLA AL MARE	18/02/2021	B.1.1.7	hCoV-19/Italy/ABR-IZSGC-98105/2021
2021.TE.103973.1.39	CHIETI	FARA FILIORUM PETRI	18/02/2021	B.1.1.7	hCoV-19/Italy/ABR-IZSGC-98150/2021
2021.TE.103973.1.40	CHIETI	GUARDIAGRELE	18/02/2021	B.1.1.7	hCoV-19/Italy/ABR-IZSGC-98240/2021
2021.TE.103973.1.27	CHIETI	VASTO	18/02/2021	B.1.1.7	hCoV-19/Italy/ABR-IZSGC-98250/2021
2021.TE.103973.1.21	CHIETI	FRISA	18/02/2021	B.1.1.7	hCoV-19/Italy/ABR-IZSGC-98261/2021
2021.TE.103973.1.22	CHIETI	LANCIANO	18/02/2021	B.1.1.7	hCoV-19/Italy/ABR-IZSGC-98284/2021
2021.TE.103973.1.41	CHIETI	CASALBORDINO	18/02/2021	B.1.1.7	hCoV-19/Italy/ABR-IZSGC-98344/2021
2021.TE.103973.1.36	CHIETI	CASTEL FRENTANO	18/02/2021	B.1.1.29	hCoV-19/Italy/ABR-IZSGC-98432/2021
2021.TE.103973.1.43	CHIETI	SAN SALVO	18/02/2021	B.1.160	hCoV-19/Italy/ABR-IZSGC-98524/2021
2021.TE.103973.1.42	CHIETI	MONTEODORISIO	18/02/2021	B.1.160	hCoV-19/Italy/ABR-IZSGC-98570/2021
2021.TE.29921.1.44	CHIETI	FRISA	07/01/2021	B.1.258	hCoV-19/Italy/ABR-IZSGC-TE9872/2021
2021.TE.29921.1.43	CHIETI	CHIETI	07/01/2021	B.1.1.7	hCoV-19/Italy/ABR-IZSGC-TE9968/2021
2021.TE.130315.1.14	TERAMO	BELLANTE	19/02/2021	B.1.1.7	hCoV-19/Italy/ABR-IZSGC-99694/2021
2021.TE.29921.1.42	CHIETI	GUARDIAGRELE	07/01/2021	B.1.1.7	hCoV-19/Italy/ABR-IZSGC-TE9976/2021
2021.TE.130315.1.12	TERAMO	ALBA ADRIATICA	19/02/2021	B.1.1.7	hCoV-19/Italy/ABR-IZSGC-99788/2021
2021.TE.130315.1.13	TERAMO	MARTINSICURO	19/02/2021	B.1.1.7	hCoV-19/Italy/ABR-IZSGC-99967/2021
2020.CAST.22.12.3	CHIETI	LANCIANO	22/12/2020	B.1.258	EPI_ISL_1034737
2020.CAST.22.12.1	CHIETI	LANCIANO	22/12/2020	B.1.258	EPI_ISL_888674
2020.CAST.22.12.4	CHIETI	LANCIANO	22/12/2020	B.1.258	EPI_ISL_1034738
2021.CAST.06.02.16	CHIETI	CHIETI	06/02/2021	B.1.1.7	EPI_ISL_1034753
2021.CAST.25.02.83	CHIETI	FRANCAVILLA AL MARE	25/02/2021	B.1.1.29	hCoV-19/ITA/ABR/DZ624/2021
2021.CAST.25.02.82	PESCARA	MANOPPELLO	25/02/2021	B.1.1.29	hCoV-19/ITA/ABR/DZ643/2021
2020.CAST.24.12.6	CHIETI	LANCIANO	24/12/2020	B.1.258	EPI_ISL_1034739
2020.CAST.07.12.41	CHIETI	ORTONA	07/12/2020	B.1.177	EPI_ISL_1036237
2020.CAST.10.12.8	CHIETI	TORRICELLA PELIGNA	10/12/2020	B.1.258	EPI_ISL_888675
2020.CAST.27.12.9	CHIETI	GUARDIAGRELE	27/12/2020	B.1.1.7	EPI_ISL_888676
2021.CAST.25.01.77	CHIETI	FRANCAVILLA AL MARE	25/01/2021	B.1.1.7	hCoV-19/ITA/ABR/DB605/2021
2021.CAST.02.02.13	CHIETI	ATESSA	02/02/2021	B.1.1.7	EPI_ISL_1034748
2021.CAST.05.02.20	CHIETI	ARI	05/02/2021	B.1.1.7	EPI_ISL_1034752
2021.CAST.04.02.18	PESCARA	SPOLTORE	04/02/2021	B.1.1.7	EPI_ISL_1034750
2021.CAST.05.02.19	CHIETI	ATESSA	05/02/2021	B.1.1.7	EPI_ISL_1034751
2021.CAST.10.02.44	CHIETI	FRANCAVILLA AL MARE	10/02/2021	P.1	EPI_ISL_1036239
2021.CAST.12.02.80	CHIETI	ORTONA	12/02/2021	B.1.160	hCoV-19/ITA/ABR/DQ383/2021
2021.CAST.18.02.64	CHIETI	CHIETI	18/02/2021	B.1.177	EPI_ISL_1093479
2021.CAST.18.02.62	CHIETI	TORREVECCHIA TEATINA	18/02/2021	B.1.160	EPI_ISL_1097002
2021.CAST.18.02.63	CHIETI	ORTONA	18/02/2021	B.1.177.8	EPI_ISL_1093478
2021.CAST.25.02.84	CHIETI	PERANO	25/02/2021	B.1.177.8	hCoV-19/ITA/ABR/DZ615/2021
2021.CAST.27.02.87	PESCARA	CEPAGATTI	27/02/2021	B.1.160	hCoV-19/ITA/ABR/EB482/2021
2021.CAST.27.02.88	PESCARA	ELICE	27/02/2021	B.1.1.29	hCoV-19/ITA/ABR/EB368/2021
2021.CAST.01.03.81	CHIETI	CHIETI	01/03/2021	B.1.1.7	hCoV-19/ITA/ABR/EC146/2021
2021.CAST.2603.013021.4	CHIETI	LANCIANO	16/03/2021	B.1.177	hCoV-19/ITA/ABR/EO430/2021
2021.CAST.2603.013021.8	CHIETI	ATESSA	18/03/2021	B.1.177	hCoV-19/ITA/ABR/EO425/2021
2021.CAST.2603.013021.3	CHIETI	LANCIANO	17/03/2021	B.1.1.420	hCoV-19/ITA/ABR/EO416/2021
2021.CAST.2603.013021.7	CHIETI	LANCIANO	17/03/2021	B.1.1.7	hCoV-19/ITA/ABR/EO411/2021
2021.CAST.2603.013021.5	CHIETI	LANCIANO	17/03/2021	B.1.177.7	hCoV-19/ITA/ABR/EN893/2021
2020.CAST.06.11.39	CHIETI	CHIETI	06/11/2020	B.1.177	EPI_ISL_1036235
2020.CAST.20.11.40	CHIETI	VASTO	20/11/2020	B.1.177	EPI_ISL_1036236
2021.CAST.22.02.79	PESCARA	MONTESILVANO	22/02/2021	B.1.177	hCoV-19/ITA/ABR/DU215/2021
2021.CAST.02.03.85	PESCARA	MANOPPELLO	02/03/2021	B.1.1.29	hCoV-19/ITA/ABR/EC568/2021
2021.CAST.02.03.86	CHIETI	FRANCAVILLA AL MARE	02/03/2021	B.1.177	hCoV-19/ITA/ABR/EC752/2021
2021.CAST.2603.013021.6	CHIETI	VASTO	18/03/2021	B.1.1.420	hCoV-19/ITA/ABR/EO192/2021
2021.CAST.02.02.78	PESCARA	CEPAGATTI	02/02/2021	B.1.1.7	hCoV-19/ITA/ABR/DG313/2021
2021.CAST.04.02.17	PESCARA	VICOLI	04/02/2021	B.1.1.7	EPI_ISL_1034749
2021.TE.51287.1.2	TERAMO	TERAMO	25/01/2021	B.1.177	hCoV-19/Italy/ABR-IZSGC-TE44214/2021
2021.TE.51339.1.2	TERAMO	TERAMO	25/01/2021	B.1.177	hCoV-19/Italy/ABR-IZSGC-TE44214/2021
2021.TE.68163.1.93	L'AQUILA	SULMONA	25/01/2021	B.1.177	hCoV-19/Italy/ABR-IZSGC-45186/2021
