# Supplementary material for: SARS-CoV-2 surveillance in Italy through phylogenomic inferences based on Hamming distances derived from pan-SNPs, -MNPs and -InDels
Source: BMC Genomics. 2021 Oct 30;22:782. doi: 10.1186/s12864-021-08112-0 (PMC8556844; doi:10.1186/s12864-021-08112-0)
Supplement: Supplementary file 2 — Additional file 2. Metadata and PANGO lineages of the dataset of SARS-CoV-2 samples isolated from several Italian provinces and retrieved by GENPAT from GISAID until April 2021 (n = 17,201). [file 12864_2021_8112_MOESM2_ESM.csv]

GENPAT_ID	province	municipality	sampling_date	GISAID_lineage	GISAID_CLADE	GISAID_VCF	GISAID_path	GISAID_ID
2020.GSLAZ.424344.0412.1	ROMA	ROMA	12/04/2020	B.1	G	(NSP12_P323L/Spike_D614G)	hCoV-19/Italy/LAZ-INMI10/2020	EPI_ISL_424344
2020.GSLAZ.424343.0412.1	ROMA	ROMA	12/04/2020	B.1	G	(NSP13_S74A/M_D3G/NSP12_P323L/Spike_D614G)	hCoV-19/Italy/LAZ-INMI-9/2020	EPI_ISL_424343
2020.GSLAZ.424342.0412.1	ROMA	ROMA	12/04/2020	B.1	G	(NSP12_P323L/Spike_D614G)	hCoV-19/Italy/LAZ-INMI-8/2020	EPI_ISL_424342
2020.GSLOM.413489.0305.1	MILANO	MILANO	05/03/2020	B.1	G	(NSP12_P323L/Spike_D614G/NSP3_I1413L)	hCoV-19/Italy/LOM-UniSR-1/2020	EPI_ISL_413489
2020.GSLAZ.417923.0327.1	ROMA	ROMA	27/03/2020	B.1.610	G	(NSP12_P323L/Spike_D614G)	hCoV-19/Italy/LAZ-INMI5/2020	EPI_ISL_417923
2020.GSLAZ.417921.0327.1	ROMA	ROMA	27/03/2020	B.1	G	(NSP12_P323L/Spike_D614G)	hCoV-19/Italy/LAZ-INMI3/2020	EPI_ISL_417921
2020.GSLAZ.417922.0327.1	ROMA	ROMA	27/03/2020	B.1.1	GR	(N_R203K/N_G204R/NSP12_P323L/Spike_D614G)	hCoV-19/Italy/LAZ-INMI4/2020	EPI_ISL_417922
2020.GSLOM.429874.0424.1	MILANO	MILANO	24/04/2020	B.1	G		hCoV-19/env/Italy/LOM-INMI-HSacco-1/2020	EPI_ISL_429874
2020.GSFVG.428854.0422.1	TRIESTE	TRIESTE	22/04/2020	B.1	G	(N_V246I/NSP12_P323L/Spike_D614G)	hCoV-19/Italy/FVG-ICGEB-S18/2020	EPI_ISL_428854
2020.GSFVG.428853.0422.1	TRIESTE	TRIESTE	22/04/2020	B.1	G	(N_V246I/NSP12_P323L/Spike_D614G)	hCoV-19/Italy/FVG-ICGEB-S14/2020	EPI_ISL_428853
2020.TE.21400.1.18	TERAMO	TERAMO	24/03/2020	B.1.1	GR	(N_R203K/Spike_N960B/N_G204R/NSP3_N208B/NSP12_P323L/Spike_D614G/Spike_L390J)	hCoV-19/Italy/ABR-IZSGC-TE6571/2020	EPI_ISL_429231
2020.TE.21400.1.19	TERAMO	TERAMO	24/03/2020	B.1.1	GR	(NSP12_N88K/N_R203K/N_G204R/NSP12_P323L/Spike_D614G)	hCoV-19/Italy/ABR-IZSGC-TE6570/2020	EPI_ISL_429230
2020.TE.21400.1.16	TERAMO	GIULIANOVA	24/03/2020	B.1.1	GR	(N_R203K/N_G204R/NSP3_S650Y/NSP12_P323L/Spike_D614G)	hCoV-19/Italy/ABR-IZSGC-TE6575/2020	EPI_ISL_429233
2020.TE.21400.1.17	TERAMO	NERETO	24/03/2020	B.1.1	GR	(N_R203K/N_G204R/NSP12_P323L/Spike_D614G)	hCoV-19/Italy/ABR-IZSGC-TE6572/2020	EPI_ISL_429232
2020.TE.21400.1.20	TERAMO	TERAMO	24/03/2020	B.1.1	GR	(N_R203K/N_G204R/NSP12_P323L/Spike_D614G)	hCoV-19/Italy/ABR-IZSGC-TE6580/2020	EPI_ISL_429235
2020.TE.21400.1.21	TERAMO	BELLANTE	24/03/2020	B.1.1	GR	(Spike_L216J/N_R203K/M_L35J/NSP12_Y38D/N_G204R/NSP1_L92J/NSP12_P323L/Spike_D614G)	hCoV-19/Italy/ABR-IZSGC-TE6577/2020	EPI_ISL_429234
2020.TE.21400.1.24	PESCARA	CIVITELLA CASANOVA	28/03/2020	B.1.1	GR	(M_C64F/N_R203K/N_G204R/NSP12_P323L/Spike_D614G)	hCoV-19/Italy/ABR-AMVRC-TE7859/2020	EPI_ISL_429236
2020.TE.21400.1.10	PESCARA	PESCARA	17/03/2020	B.1.5	G	(NSP1_L92J/NSP12_P323L/Spike_D614G)	hCoV-19/Italy/ABR-IZSGC-TE5551/2020	EPI_ISL_429226
2020.TE.21400.1.7	TERAMO	ROSETO DEGLI ABRUZZI	20/03/2020	B.1.1	GR	(N_R203K/N_G204R/NSP1_L92J/NSP12_P323L/Spike_D614G)	hCoV-19/Italy/ABR-IZSGC-TE5674/2020	EPI_ISL_429228
2020.TE.21400.1.11	CHIETI	CHIETI	17/03/2020	B.1.1	GR	(N_R203K/N_G204R/NSP12_P323L/Spike_D614G)	hCoV-19/Italy/ABR-IZSGC-TE5553/2020	EPI_ISL_429227
2020.TE.21400.1.12	L'AQUILA	CASTEL DI SANGRO	21/03/2020	B.1.5	G	(NSP1_L92J/NSP12_P323L/Spike_D614G/NS3_L111V)	hCoV-19/Italy/ABR-IZSGC-TE5835/2020	EPI_ISL_429229
2020.TE.6021.1.24	TERAMO	CASTIGLIONE MESSER RAIMONDO	17/03/2020	B.1.1	GR	(N_R203K/N_G204R/NSP12_P323L/Spike_D614G)	hCoV-19/Italy/ABR-IZSGC-TE5056/2020	EPI_ISL_418257
2020.TE.6021.1.9	TERAMO	COMUNE NON INDICATO	14/03/2020	B.1.1	GR	(N_R203K/N_G204R/NSP12_P323L/Spike_D614G)	hCoV-19/Italy/ABR-IZSGC-TE4880/2020	EPI_ISL_418256
2020.TE.6021.1.13	PESCARA	COMUNE NON INDICATO	14/03/2020	B.1.5	G	(NSP3_S1285F/NSP12_P323L/Spike_D614G)	hCoV-19/Italy/ABR-IZSGC-TE4925/2020	EPI_ISL_418255
2020.TE.6021.1.18	TERAMO	CASTIGLIONE MESSER RAIMONDO	14/03/2020	B.1.1	GR	(N_R203K/NSP12_A176T/N_G204R/NS3_E102K/NSP12_P323L/Spike_D614G)	hCoV-19/Italy/ABR-IZSGC-TE4959/2020	EPI_ISL_418259
2020.TE.6021.1.17	PESCARA	COMUNE NON INDICATO	14/03/2020	B.1.1	GR	(N_R203K/N_G204R/NSP12_P323L/Spike_D614G)	hCoV-19/Italy/ABR-IZSGC-TE4953/2020	EPI_ISL_418258
2020.TE.9044.1.18	TERAMO	CELLINO ATTANASIO	23/03/2020	B.1.1	GR	(N_R203K/N_G204R/NSP1_L92J/NSP12_P323L/Spike_D614G)	hCoV-19/Italy/ABR-IZSGC-TE6195/2020	EPI_ISL_420569
2020.TE.9044.1.14	L'AQUILA	L'AQUILA	19/03/2020	B.1.1	GR	(N_R203K/N_G204R/M_T175M/NSP3_N640S/NSP1_L92J/NSP12_P323L/Spike_D614G/Spike_Q239K)	hCoV-19/Italy/ABR-IZSGC-TE5512/2020	EPI_ISL_420566
2020.TE.9044.1.17	TERAMO	CELLINO ATTANASIO	23/03/2020	B.1.1	GR	(N_R203K/N_G204R/NSP12_P323L/Spike_D614G)	hCoV-19/Italy/ABR-IZSGC-6193/2020	EPI_ISL_420568
2020.TE.9044.1.15	L'AQUILA	L'AQUILA	21/03/2020	B.1.1	GR	(N_R203K/N_G204R/NSP12_P323L/Spike_D614G)	hCoV-19/Italy/ABR-IZSGC-TE5780/2020	EPI_ISL_420567
2020.TE.9044.1.10	L'AQUILA	CASTEL DI SANGRO	19/03/2020	B.1	G	(M_D3G/NSP12_P323L/Spike_D614G)	hCoV-19/Italy/ABR-IZSGC-TE5472/2020	EPI_ISL_420564
2020.TE.9044.1.4	TERAMO	NOTARESCO	18/03/2020	B.1.5	G	(NSP12_P323L/Spike_D614G)	hCoV-19/Italy/ABR-IZSGC-TE5166/2020	EPI_ISL_420563
2020.TE.9044.1.21	TERAMO	TERAMO	23/03/2020	B.1.1	GR	(N_R203K/N_G204R/NSP12_P323L/Spike_D614G)	hCoV-19/Italy/ABR-IZSGC-TE6225/2020	EPI_ISL_420592
2020.TE.9044.1.20	TERAMO	GIULIANOVA	23/03/2020	B.1.1	GR	(N_R203K/N_G204R/NSP12_P323L/Spike_D614G)	hCoV-19/Italy/ABR-IZSGC-TE6222/2020	EPI_ISL_420583
2020.TE.6021.1.23	TERAMO	CASTIGLIONE MESSER RAIMONDO	17/03/2020	B.1.1	GR	(N_R203K/N_G204R/NSP12_P323L/Spike_D614G)	hCoV-19/Italy/ABR-IZSGC-TE5052/2020	EPI_ISL_418261
2020.TE.6021.1.8	TERAMO	TERAMO	16/03/2020	B.1	G	(M_D3G/N_G34W/NSP12_P323L/Spike_D614G)	hCoV-19/Italy/ABR-IZSGC-TE4836/2020	EPI_ISL_418260
2020.GSMAR.417491.0326.1	ANCONA	ANCONA	26/03/2020	B.1	G	(M_D3G/NSP12_P323L/Spike_D614G)	hCoV-19/Italy/MAR-UnivPM-1/2020	EPI_ISL_417491
2020.GSFVG.417421.0325.1	TRIESTE	TRIESTE	25/03/2020	B.1	G	(NSP12_P323L/Spike_D614G)	hCoV-19/Italy/FVG-ICGEB-S8/2020	EPI_ISL_417421
2020.GSFVG.417423.0325.1	TRIESTE	TRIESTE	25/03/2020	B.1	G	(NSP12_P323L/Spike_D614G)	hCoV-19/Italy/FVG-ICGEB-S9/2020	EPI_ISL_417423
2020.GSFVG.417419.0325.1	TRIESTE	TRIESTE	25/03/2020	B.1	G	(N_V246I/NSP12_P323L/Spike_D614G)	hCoV-19/Italy/FVG-ICGEB-S5/2020	EPI_ISL_417419
2020.GSFVG.417418.0325.1	TRIESTE	TRIESTE	25/03/2020	B.1	G	(NSP12_P323L/Spike_D614G)	hCoV-19/Italy/FVG-ICGEB-S1/2020	EPI_ISL_417418
2020.GSLOM.417446.0326.1	MILANO	MILANO	26/03/2020	B.1	G	(NSP3_R1518K/NSP3_N1543K/NSP3_N1664S/NSP3_D1649E/NSP3_S1542R/NSP3_G1524E/NSP3_F1520L/NSP3_A1527E/NSP3_A1526D/NSP3_F1510L/NSP3_A1507E/NSP12_P323L/Spike_D614G/Spike_T630S/NSP3_K1628N/NSP3_G1643R)	hCoV-19/Italy/LOM-UniMI02/2020	EPI_ISL_417446
2020.GSLOM.417447.0326.1	MILANO	MILANO	26/03/2020	B.1	G	(NSP12_P323L/Spike_D614G)	hCoV-19/Italy/LOM-UniMI03/2020	EPI_ISL_417447
2020.GSLOM.417445.0326.1	MILANO	MILANO	26/03/2020	B.1	G	(NSP7_S10L/NSP6_K285N/NSP6_A287S/NSP8_W154R/NSP8_Y149stop/NSP7_F49I/NSP12_P323L/Spike_D614G)	hCoV-19/Italy/LOM-UniMI01/2020	EPI_ISL_417445
2020.GSLAZ.410546.0217.1	ROMA	ROMA	17/02/2020	B	V	(NS3_G251V/NSP6_L37F)	hCoV-19/Italy/LAZ-INMI1-cs/2020	EPI_ISL_410546
2020.GSLAZ.410545.0217.1	ROMA	ROMA	17/02/2020	B	O	(NS3_G251V)	hCoV-19/Italy/LAZ-INMI1-isl/2020	EPI_ISL_410545
2020.GSVEN.422437.0410.1	VENEZIA	VENEZIA	10/04/2020	B.1.1	GR	(N_R203K/N_G204R/NSP12_P323L/Spike_D614G)	hCoV-19/Italy/VEN-IZSVe-21-26/2020	EPI_ISL_422437
2020.GSVEN.422437.0410.1	VENEZIA	VENEZIA	10/04/2020	B.1.1	GR	(N_R203K/N_G204R/NSP12_P323L/Spike_D614G)	hCoV-19/Italy/VEN-IZSVe-21-26/2020	EPI_ISL_422437
2020.GSVEN.422438.0410.1	VENEZIA	VENEZIA	10/04/2020	B.1	G	(NSP12_P323L/Spike_D614G)	hCoV-19/Italy/VEN-IZSVe-21-37/2020	EPI_ISL_422438
2020.GSVEN.422438.0410.1	VENEZIA	VENEZIA	10/04/2020	B.1	G	(NSP12_P323L/Spike_D614G)	hCoV-19/Italy/VEN-IZSVe-21-37/2020	EPI_ISL_422438
2020.GSLOM.412973.0301.1	MILANO	MILANO	01/03/2020	B.1	G	(NSP12_P323L/Spike_D614G)	hCoV-19/Italy/LOM-ASST-CDG1/2020	EPI_ISL_412973
2020.GSLAZ.412974.0301.1	ROMA	ROMA	01/03/2020	B	V	(NS3_G251V/NSP6_L37F)	hCoV-19/Italy/LAZ-INMI-SPL1/2020	EPI_ISL_412974
2020.GSLAZ.419254.0401.1	ROMA	ROMA	01/04/2020	B.1	G	(NSP12_P323L/Spike_D614G)	hCoV-19/Italy/LAZ-INMI-6/2020	EPI_ISL_419254
2020.GSLAZ.419255.0401.1	ROMA	ROMA	01/04/2020	B.1	G	(Spike_L5F/NSP12_P323L/Spike_D614G)	hCoV-19/Italy/LAZ-INMI-7/2020	EPI_ISL_419255
2020.TE.26204.1.2	TERAMO	CASTILENTI	24/03/2020	B.1.1	GR	(NSP3_A1502V/N_R203K/N_G204R/NSP14_P43L/NSP3_T1384S/NSP12_P323L/Spike_D614G)	hCoV-19/Italy/ABR-IZSGC-TE6644/2020	EPI_ISL_435145
2020.TE.26204.1.3	PESCARA	CITTA' SANT'ANGELO	07/04/2020	B.1	G	(M_K162N/NSP3_M630I/NSP3_T1384S/NSP12_P323L/Spike_D614G/NSP13_E365D)	hCoV-19/Italy/ABR-IZSGC-TE12337/2020	EPI_ISL_435146
2020.TE.26204.1.4	CHIETI	CHIETI	07/04/2020	B.1	G	(M_K162N/NSP3_M630I/NSP12_P323L/Spike_D614G/NSP6_L37F/NSP13_E365D)	hCoV-19/Italy/ABR-IZSGC-TE12759/2020	EPI_ISL_435147
2020.TE.26204.1.5	L'AQUILA	SULMONA	08/04/2020	B.1.1	GR	(N_R203K/NSP13_R595K/N_G204R/NSP12_P323L/Spike_D614G)	hCoV-19/Italy/ABR-IZSGC-TE13491/2020	EPI_ISL_435148
2020.TE.26204.1.6	TERAMO	MARTINSICURO	08/04/2020	B.1.1	GR	(N_P199S/N_R203K/NSP2_P129L/NSP2_I468V/N_G204R/NSP3_T1384S/NSP12_P323L/Spike_D614G)	hCoV-19/Italy/ABR-IZSGC-TE13457/2020	EPI_ISL_435149
2020.TE.26204.1.7	L'AQUILA	SULMONA	07/04/2020	B.1.1	GR	(NSP6_N156S/N_R203K/N_G204R/NSP12_P323L/Spike_D614G)	hCoV-19/Italy/ABR-IZSGC-TE12774/2020	EPI_ISL_435150
2020.TE.26204.1.8	L'AQUILA	SULMONA	08/04/2020	B.1.1	GR	(N_R203K/NSP13_R595K/NSP3_E746K/N_G204R/NSP12_P323L/Spike_D614G)	hCoV-19/Italy/ABR-IZSGC-TE13484/2020	EPI_ISL_435151
2020.TE.26204.1.9	L'AQUILA	MAGLIANO DE' MARSI	09/04/2020	B.1.1	GR	(N_R203K/N_G204R/NSP12_P323L/Spike_D614G)	hCoV-19/Italy/ABR-IZSGC-TE13858/2020	EPI_ISL_435152
2020.TE.26204.1.10	TERAMO	TERAMO	09/04/2020	B.1.1	GR	(N_R203K/N_G204R/NSP3_T1384S/N_D288N/NSP12_P323L/Spike_D614G)	hCoV-19/Italy/ABR-IZSGC-TE14297/2020	EPI_ISL_435153
2020.TE.26204.1.11	TERAMO	TERAMO	09/04/2020	B.1.1	GR	(N_R203K/N_G204R/NSP3_K401R/NSP12_P323L/Spike_D614G)	hCoV-19/Italy/ABR-IZSGC-TE14162/2020	EPI_ISL_435154
2020.TE.26204.1.12	TERAMO	TERAMO	09/04/2020	B.1.1	GR	(N_R203K/N_G204R/NSP12_P323L/Spike_D614G)	hCoV-19/Italy/ABR-IZSGC-TE14168/2020	EPI_ISL_435155
2020.TE.21400.1.2	L'AQUILA	MAGLIANO DE' MARSI	19/03/2020	B.1.1	GR	(N_R203K/N_G204R/NSP1_L92J/NSP3_E493Z/NSP12_P323L/Spike_D614G)	hCoV-19/Italy/ABR-IZSGC-TE5473/2020	EPI_ISL_436718
2020.TE.21400.1.3	TERAMO	COMUNE NON INDICATO	20/03/2020	B.1.1	GR	(NSP3_N1293B/N_R203K/N_G204R/NSP12_P323L/Spike_D614G)	hCoV-19/Italy/ABR-IZSGC-TE5541/2020	EPI_ISL_436719
2020.TE.37875.1.28	TERAMO	COMUNE NON INDICATO	20/03/2020	B.1.1	GR	(NSP3_N1293B/N_R203K/N_G204R/NSP12_P323L/Spike_D614G)	hCoV-19/Italy/ABR-IZSGC-TE5541/2020	EPI_ISL_436719
2020.TE.21400.1.4	TERAMO	COMUNE NON INDICATO	20/03/2020	B.1.1	GR	(N_R203K/N_G204R/NSP12_P323L/Spike_D614G)	hCoV-19/Italy/ABR-IZSGC-TE5543/2020	EPI_ISL_436720
2020.TE.37875.1.29	TERAMO	COMUNE NON INDICATO	20/03/2020	B.1.1	GR	(N_R203K/N_G204R/NSP12_P323L/Spike_D614G)	hCoV-19/Italy/ABR-IZSGC-TE5543/2020	EPI_ISL_436720
2020.TE.21400.1.5	TERAMO	COMUNE NON INDICATO	20/03/2020	B.1.1	GR	(N_R203K/N_G204R/NSP12_P323L/Spike_D614G)	hCoV-19/Italy/ABR-IZSGC-TE5545/2020	EPI_ISL_436721
2020.TE.37875.1.30	TERAMO	COMUNE NON INDICATO	20/03/2020	B.1.1	GR	(N_R203K/N_G204R/NSP12_P323L/Spike_D614G)	hCoV-19/Italy/ABR-IZSGC-TE5545/2020	EPI_ISL_436721
2020.TE.21400.1.6	TERAMO	COMUNE NON INDICATO	20/03/2020	B.1.1	GR	(N_R203K/N_G204R/NSP12_P323L/Spike_D614G)	hCoV-19/Italy/ABR-IZSGC-TE5547/2020	EPI_ISL_436722
2020.TE.37875.1.31	TERAMO	COMUNE NON INDICATO	20/03/2020	B.1.1	GR	(N_R203K/N_G204R/NSP12_P323L/Spike_D614G)	hCoV-19/Italy/ABR-IZSGC-TE5547/2020	EPI_ISL_436722
2020.TE.21400.1.8	L'AQUILA	SAN BENEDETTO DEI MARSI	20/03/2020	B.1.5	G	(NSP1_L92J/NSP12_P323L/Spike_D614G)	hCoV-19/Italy/ABR-IZSGC-TE5687/2020	EPI_ISL_436723
2020.TE.21400.1.9	TERAMO	TERAMO	21/03/2020	B.1.1	GR	(N_R203K/N_G204R/NSP3_M1547I/NS3_A110S/NSP1_L92J/NSP12_P323L/Spike_D614G/NSP12_D893Y)	hCoV-19/Italy/ABR-IZSGC-TE5827/2020	EPI_ISL_436724
2020.TE.33690.1.3	CHIETI	COMUNE NON INDICATO	27/04/2020	B.1.1	GR	(N_R203K/NSP4_H313Y/NSP3_K462N/N_G204R/NSP12_P323L/NSP2_S263F/Spike_D614G)	hCoV-19/Italy/ABR-IZSGC-TE27020/2020	EPI_ISL_436725
2020.TE.33690.1.7	TERAMO	PINETO	27/04/2020	B.1	G	(Spike_A570D/NSP12_P323L/Spike_D614G)	hCoV-19/Italy/ABR-IZSGC-TE26533/2020	EPI_ISL_436726
2020.TE.33690.1.8	TERAMO	PINETO	27/04/2020	B.1.5	G	(NSP12_P323L/Spike_D614G)	hCoV-19/Italy/ABR-IZSGC-TE26539/2020	EPI_ISL_436727
2020.TE.33690.1.9	TERAMO	PINETO	27/04/2020	B.1	G	(Spike_A570D/NSP3_T1384S/NSP12_P323L/Spike_D614G)	hCoV-19/Italy/ABR-IZSGC-TE26540/2020	EPI_ISL_436728
2020.TE.33690.1.11	TERAMO	TERAMO	27/04/2020	B.1.1	GR	(N_R203K/NSP3_P109L/N_G204R/NSP3_L1244F/NSP12_P323L/Spike_D614G)	hCoV-19/Italy/ABR-IZSGC-TE26643/2020	EPI_ISL_436729
2020.TE.33690.1.12	CHIETI	VASTO	27/04/2020	B.1.5	G	(NSP3_S660F/NSP6_A88V/NSP12_P323L/Spike_D614G)	hCoV-19/Italy/ABR-IZSGC-TE26969/2020	EPI_ISL_436730
2020.TE.72773.1.11	CHIETI	VASTO	27/04/2020	B.1.5	G	(NSP3_S660F/NSP6_A88V/NSP12_P323L/Spike_D614G)	hCoV-19/Italy/ABR-IZSGC-TE26969/2020	EPI_ISL_436730
2020.TE.33690.1.13	PESCARA	PESCARA	26/04/2020	B.1.1	GR	(NSP3_S126L/N_R203K/N_G204R/NSP12_P323L/NSP2_S263F/Spike_D614G)	hCoV-19/Italy/ABR-IZSGC-TE26423/2020	EPI_ISL_436731
2020.TE.33690.1.14	PESCARA	PESCARA	27/04/2020	B.1	G	(NSP3_D767N/NSP12_P323L/Spike_D614G)	hCoV-19/Italy/ABR-IZSGC-TE26425/2020	EPI_ISL_436732
2020.GSLAZ.451298.0524.1	ROMA	ROMA	24/05/2020	B	V	(NS3_G251V/NSP6_L37F)	hCoV-19/Italy/LAZ-INMI1-B1/2020	EPI_ISL_451298
2020.GSLAZ.451299.0524.1	ROMA	ROMA	24/05/2020	B	V	(NS3_G251V/M_G78C/NSP6_L37F)	hCoV-19/Italy/LAZ-INMI1-B2/2020	EPI_ISL_451299
2020.GSLAZ.451300.0524.1	ROMA	ROMA	24/05/2020	B	V	(NS3_G251V/NSP6_L37F)	hCoV-19/Italy/LAZ-INMI1-N/2020	EPI_ISL_451300
2020.GSLAZ.451301.0524.1	ROMA	ROMA	24/05/2020	B	V	(NS3_G251V/NSP6_L37F)	hCoV-19/Italy/LAZ-INMI2-B/2020	EPI_ISL_451301
2020.GSLAZ.451302.0524.1	ROMA	ROMA	24/05/2020	B	V	(NS3_G251V/NSP6_L37F)	hCoV-19/Italy/LAZ-INMI2-N/2020	EPI_ISL_451302
2020.GSLAZ.451303.0524.1	ROMA	ROMA	24/05/2020	B.1.610	G	(NSP12_P323L/Spike_D614G)	hCoV-19/Italy/LAZ-INMI5-N/2020	EPI_ISL_451303
2020.GSLAZ.451304.0524.1	ROMA	ROMA	24/05/2020	B.1	G	(M_D3G/NSP12_P323L/Spike_D614G)	hCoV-19/Italy/LAZ-INMI11-B/2020	EPI_ISL_451304
2020.GSLAZ.451305.0524.1	ROMA	ROMA	24/05/2020	B.1	G	(M_D3G/NSP12_P323L/Spike_D614G)	hCoV-19/Italy/LAZ-INMI11-N/2020	EPI_ISL_451305
2020.GSLOM.451306.0524.1	MILANO	MILANO	24/05/2020	B.1	G	(NSP12_P323L/Spike_D614G)	hCoV-19/Italy/LOM-INMI-5314-B/2020	EPI_ISL_451306
2020.GSLOM.451307.0524.1	MILANO	MILANO	24/05/2020	B.1.91	G	(Spike_D839Y/NSP12_P323L/Spike_D614G)	hCoV-19/Italy/LOM-INMI-5314-N/2020	EPI_ISL_451307
2020.GSLOM.451308.0524.1	MILANO	MILANO	24/05/2020	B.1	G	(NSP12_P323L/Spike_D614G)	hCoV-19/Italy/LOM-INMI-13075-B/2020	EPI_ISL_451308
2020.GSLOM.451309.0524.1	MILANO	MILANO	24/05/2020	B.1	G	(NSP12_P323L/Spike_D614G)	hCoV-19/Italy/LOM-INMI-13075-N/2020	EPI_ISL_451309
2020.GSAPU.451961.0526.1	BARI	BARI	26/05/2020	B.1	G	(NSP15_P23S/NSP12_P323L/Spike_D614G)	hCoV-19/Italy/APU-UniMI-CL1/2020	EPI_ISL_451961
2020.GSAPU.451962.0526.1	BARI	BARI	26/05/2020	B.1	G	(N_D103Y/NSP12_P323L/Spike_D614G)	hCoV-19/Italy/APU-UniMI-1259/2020	EPI_ISL_451962
2020.GSVEN.452181.0527.1	VENEZIA	VENEZIA	27/05/2020	B.1	G	(NSP3_A1872V/NSP15_S154F/NSP12_P323L/Spike_D614G)	hCoV-19/Italy/VEN-IZSVe-10-41/2020	EPI_ISL_452181
2020.GSVEN.452181.0527.1	VENEZIA	VENEZIA	27/05/2020	B.1	G	(NSP3_A1872V/NSP15_S154F/NSP12_P323L/Spike_D614G)	hCoV-19/Italy/VEN-IZSVe-10-41/2020	EPI_ISL_452181
2020.GSVEN.452182.0527.1	VENEZIA	VENEZIA	27/05/2020	B.1.1	GR	(N_R203K/N_G204R/M_T175M/NSP12_P323L/Spike_D614G)	hCoV-19/Italy/VEN-IZSVe-11-181/2020	EPI_ISL_452182
2020.GSVEN.452182.0527.1	VENEZIA	VENEZIA	27/05/2020	B.1.1	GR	(N_R203K/N_G204R/M_T175M/NSP12_P323L/Spike_D614G)	hCoV-19/Italy/VEN-IZSVe-11-181/2020	EPI_ISL_452182
2020.GSVEN.452183.0527.1	VENEZIA	VENEZIA	27/05/2020	B.1.1	GR	(N_R203K/N_G204R/NSP12_P323L/Spike_D614G)	hCoV-19/Italy/VEN-IZSVe-17-11/2020	EPI_ISL_452183
2020.GSVEN.452183.0527.1	VENEZIA	VENEZIA	27/05/2020	B.1.1	GR	(N_R203K/N_G204R/NSP12_P323L/Spike_D614G)	hCoV-19/Italy/VEN-IZSVe-17-11/2020	EPI_ISL_452183
2020.GSVEN.452184.0527.1	VENEZIA	VENEZIA	27/05/2020	B.1	G	(NSP12_P323L/Spike_D614G)	hCoV-19/Italy/VEN-IZSVe-18-48/2020	EPI_ISL_452184
2020.GSVEN.452184.0527.1	VENEZIA	VENEZIA	27/05/2020	B.1	G	(NSP12_P323L/Spike_D614G)	hCoV-19/Italy/VEN-IZSVe-18-48/2020	EPI_ISL_452184
2020.GSVEN.452185.0527.1	VENEZIA	VENEZIA	27/05/2020	B.1	G	(NSP12_P323L/Spike_D614G)	hCoV-19/Italy/VEN-IZSVe-23-50/2020	EPI_ISL_452185
2020.GSVEN.452185.0527.1	VENEZIA	VENEZIA	27/05/2020	B.1	G	(NSP12_P323L/Spike_D614G)	hCoV-19/Italy/VEN-IZSVe-23-50/2020	EPI_ISL_452185
2020.GSVEN.452186.0527.1	VENEZIA	VENEZIA	27/05/2020	B.1.1	GR	(N_R203K/N_G204R/NSP12_P323L/Spike_D614G)	hCoV-19/Italy/VEN-IZSVe-25-80/2020	EPI_ISL_452186
2020.GSVEN.452186.0527.1	VENEZIA	VENEZIA	27/05/2020	B.1.1	GR	(N_R203K/N_G204R/NSP12_P323L/Spike_D614G)	hCoV-19/Italy/VEN-IZSVe-25-80/2020	EPI_ISL_452186
2020.GSVEN.452187.0527.1	VENEZIA	VENEZIA	27/05/2020	B.1.1	GR	(N_R203K/N_G204R/NSP12_P323L/Spike_D614G)	hCoV-19/Italy/VEN-IZSVe-31-18/2020	EPI_ISL_452187
2020.GSVEN.452187.0527.1	VENEZIA	VENEZIA	27/05/2020	B.1.1	GR	(N_R203K/N_G204R/NSP12_P323L/Spike_D614G)	hCoV-19/Italy/VEN-IZSVe-31-18/2020	EPI_ISL_452187
2020.GSVEN.452188.0527.1	VENEZIA	VENEZIA	27/05/2020	B.1.1	GR	(N_R203K/N_G204R/NSP12_P323L/Spike_D614G)	hCoV-19/Italy/VEN-IZSVe-31-19/2020	EPI_ISL_452188
2020.GSVEN.452188.0527.1	VENEZIA	VENEZIA	27/05/2020	B.1.1	GR	(N_R203K/N_G204R/NSP12_P323L/Spike_D614G)	hCoV-19/Italy/VEN-IZSVe-31-19/2020	EPI_ISL_452188
2020.GSVEN.452189.0527.1	VENEZIA	VENEZIA	27/05/2020	B.1.1	GR	(N_R203K/N_G204R/NSP12_P323L/Spike_D614G)	hCoV-19/Italy/VEN-IZSVe-33-126/2020	EPI_ISL_452189
2020.GSVEN.452189.0527.1	VENEZIA	VENEZIA	27/05/2020	B.1.1	GR	(N_R203K/N_G204R/NSP12_P323L/Spike_D614G)	hCoV-19/Italy/VEN-IZSVe-33-126/2020	EPI_ISL_452189
2020.GSVEN.452190.0527.1	VENEZIA	VENEZIA	27/05/2020	B.1	G	(NS3_T89I/NSP12_P323L/Spike_D614G)	hCoV-19/Italy/VEN-IZSVe-46-8/2020	EPI_ISL_452190
2020.GSVEN.452190.0527.1	VENEZIA	VENEZIA	27/05/2020	B.1	G	(NS3_T89I/NSP12_P323L/Spike_D614G)	hCoV-19/Italy/VEN-IZSVe-46-8/2020	EPI_ISL_452190
2020.GSVEN.452191.0527.1	VENEZIA	VENEZIA	27/05/2020	B.1	G	(NS3_T89I/NSP12_A379V/NSP12_P323L/Spike_D614G)	hCoV-19/Italy/VEN-IZSVe-46-23/2020	EPI_ISL_452191
2020.GSVEN.452191.0527.1	VENEZIA	VENEZIA	27/05/2020	B.1	G	(NS3_T89I/NSP12_A379V/NSP12_P323L/Spike_D614G)	hCoV-19/Italy/VEN-IZSVe-46-23/2020	EPI_ISL_452191
2020.GSTUS.454733.0528.1	FIRENZE	FIRENZE	28/05/2020	B.1.1	GR	(N_R203K/N_G204R/NSP12_P323L/Spike_D614G)	hCoV-19/Italy/TUS-UniSI-1/2020	EPI_ISL_454733
2020.GSEMR.457699.0602.1	BOLOGNA	BOLOGNA	02/06/2020	B.1	G	(NSP12_P323L/Spike_D614G)	hCoV-19/Italy/EMR-AMVRC-206/2020	EPI_ISL_457699
2020.GSTAA.457700.0602.1	TRENTO	TRENTO	02/06/2020	B.1	G	(NSP12_P323L/Spike_D614G)	hCoV-19/Italy/TAA-AMVRC-2629/2020	EPI_ISL_457700
2020.GSBAS.457736.0602.1	POTENZA	POTENZA	02/06/2020	B.1.1	GR	(N_R203K/N_G204R/NSP12_P323L/Spike_D614G)	hCoV-19/Italy/BAS-UniMI-5062/2020	EPI_ISL_457736
2020.GSAVA.457732.0602.1	AOSTA	AOSTA	02/06/2020	B.1.1	GR	(N_R203K/N_G204R/NSP12_P323L/Spike_D614G)	hCoV-19/Italy/AVA-AMVRC-4870/2020	EPI_ISL_457732
2020.GSMOL.457728.0602.1	CAMPOBASSO	CAMPOBASSO	02/06/2020	B.1.1	GR	(N_R203K/N_G204R/NSP12_P323L/Spike_D614G)	hCoV-19/Italy/MOL-AMVRC-2389/2020	EPI_ISL_457728
2020.GSAVA.457724.0602.1	AOSTA	AOSTA	02/06/2020	B.1.1	GR	(N_R203K/N_G204R/NSP12_P323L/Spike_D614G)	hCoV-19/Italy/AVA-AMVRC-4875/2020	EPI_ISL_457724
2020.GSSIC.457721.0602.1	PALERMO	PALERMO	02/06/2020	B.1.1	GR	(N_R203K/N_G204R/NSP12_P323L/Spike_D614G)	hCoV-19/Italy/SIC-AMVRC-4411/2020	EPI_ISL_457721
2020.GSLOM.457826.0602.1	MILANO	MILANO	02/06/2020	B.1	G	(M_D3G/NSP12_P323L/Spike_D614G)	hCoV-19/Italy/LOM-ASST-AMC2-1245/2020	EPI_ISL_457826
2020.GSSAR.457825.0602.1	CAGLIARI	CAGLIARI	02/06/2020	B.1.1	GR	(N_R203K/N_G204R/NSP12_P323L/Spike_D614G)	hCoV-19/Italy/SAR-ATS-AMC1-4634/2020	EPI_ISL_457825
2020.GSSAR.458084.0603.1	CAGLIARI	CAGLIARI	03/06/2020	B.1.1	GR	(NSP12_N88S/N_R203K/N_G204R/M_T175M/NSP12_P323L/Spike_D614G)	hCoV-19/Italy/SAR-ATS-04039046/2020	EPI_ISL_458084
2020.GSSAR.458085.0603.1	CAGLIARI	CAGLIARI	03/06/2020	B.1.1	GR	(NSP12_N88S/N_R203K/NSP12_A526V/N_G204R/M_T175M/NSP12_P323L/Spike_D614G)	hCoV-19/Italy/SAR-AMVRC-28/2020	EPI_ISL_458085
2020.GSLOM.460079.0605.1	MILANO	MILANO	05/06/2020	B.1	G	(M_D3G/NSP12_P323L/Spike_D614G)	hCoV-19/Italy/LOM-INMI-BG-5825/2020	EPI_ISL_460079
2020.GSLOM.460080.0605.1	MILANO	MILANO	05/06/2020	B.1.1	GR	(N_R203K/NSP2_I513V/N_G204R/NSP12_P323L/Spike_D614G)	hCoV-19/Italy/LOM-INMI-BG-11639/2020	EPI_ISL_460080
2020.GSLOM.460081.0605.1	MILANO	MILANO	05/06/2020	B.1.1	GR	(N_R203K/N_G204R/NSP12_P323L/Spike_D614G)	hCoV-19/Italy/LOM-INMI-BG-7158/2020	EPI_ISL_460081
2020.GSLOM.460082.0605.1	MILANO	MILANO	05/06/2020	B.1.610	G	(NSP12_P323L/Spike_D614G)	hCoV-19/Italy/LOM-INMI-BG-9209/2020	EPI_ISL_460082
2020.GSLOM.460083.0605.1	MILANO	MILANO	05/06/2020	B.1	G	(M_D3G/NSP12_P323L/Spike_D614G)	hCoV-19/Italy/LOM-INMI-BG-9225/2020	EPI_ISL_460083
2020.GSLOM.460084.0605.1	MILANO	MILANO	05/06/2020	B.1.610	G	(NSP12_P323L/Spike_D614G)	hCoV-19/Italy/LOM-INMI-BS-12256/2020	EPI_ISL_460084
2020.GSLOM.460085.0605.1	MILANO	MILANO	05/06/2020	B.1	G	(NSP12_P323L/Spike_D614G)	hCoV-19/Italy/LOM-INMI-13221/2020	EPI_ISL_460085
2020.GSLOM.460086.0605.1	MILANO	MILANO	05/06/2020	B.1	G	(NSP12_P323L/Spike_D614G)	hCoV-19/Italy/LOM-INMI-7070/2020	EPI_ISL_460086
2020.GSLOM.460087.0605.1	MILANO	MILANO	05/06/2020	B.1	G	(NSP12_P323L/Spike_D614G)	hCoV-19/Italy/LOM-INMI-9206/2020	EPI_ISL_460087
2020.GSLOM.460088.0605.1	MILANO	MILANO	05/06/2020	B.1	G	(NSP12_P323L/Spike_D614G)	hCoV-19/Italy/LOM-INMI-9214/2020	EPI_ISL_460088
2020.GSLOM.460089.0605.1	MILANO	MILANO	05/06/2020	B.1.1	GR	(N_R203K/N_G204R/NSP12_P323L/Spike_D614G)	hCoV-19/Italy/LOM-INMI-9491/2020	EPI_ISL_460089
2020.GSLOM.460090.0605.1	MILANO	MILANO	05/06/2020	B.1	G	(NSP12_P323L/Spike_D614G)	hCoV-19/Italy/LOM-INMI-11550/2020	EPI_ISL_460090
2020.GSLOM.460091.0605.1	MILANO	MILANO	05/06/2020	B.1	G	(NSP12_P323L/Spike_D614G)	hCoV-19/Italy/LOM-INMI-5925/2020	EPI_ISL_460091
2020.GSLOM.460092.0605.1	MILANO	MILANO	05/06/2020	B.1.610	G	(NSP12_P323L/Spike_D614G)	hCoV-19/Italy/LOM-INMI-11951/2020	EPI_ISL_460092
2020.GSLOM.460093.0605.1	MILANO	MILANO	05/06/2020	B.1	G	(NSP12_P323L/Spike_D614G)	hCoV-19/Italy/LOM-INMI-12578/2020	EPI_ISL_460093
2020.GSLOM.460094.0605.1	MILANO	MILANO	05/06/2020	B.1	G	(NSP12_P323L/Spike_D614G/NSP15_D212G)	hCoV-19/Italy/LOM-INMI-8058/2020	EPI_ISL_460094
2020.GSLOM.460095.0605.1	MILANO	MILANO	05/06/2020	B.1	G	(NSP12_L514F/NSP12_P323L/Spike_D614G)	hCoV-19/Italy/LOM-INMI-9675/2020	EPI_ISL_460095
2020.GSAPU.468914.0617.1	BARI	BARI	17/06/2020	B.1.1	GR	(N_R203K/N_G204R/NSP12_P323L/Spike_D614G)	hCoV-19/Italy/APU-UniMI-703/2020	EPI_ISL_468914
2020.GSAPU.469016.0617.1	BARI	BARI	17/06/2020	B.1.1	GR	(N_R203K/N_G204R/NSP12_P323L/Spike_D614G)	hCoV-19/Italy/APU-UniMI-706/2020	EPI_ISL_469016
2020.GSAPU.469018.0617.1	BARI	BARI	17/06/2020	B.1.1	GR	(N_R203K/N_G204R/NSP12_P323L/Spike_D614G/NSP13_M233I)	hCoV-19/Italy/APU-UniMI-802/2020	EPI_ISL_469018
2020.GSAPU.469019.0617.1	BARI	BARI	17/06/2020	B.1	G	(NSP15_P23S/N_A359S/NSP12_P323L/Spike_D614G)	hCoV-19/Italy/APU-UniMI-804/2020	EPI_ISL_469019
2020.GSAPU.469021.0617.1	BARI	BARI	17/06/2020	B.1	G	(NSP3_I458T/NSP12_P323L/Spike_D614G)	hCoV-19/Italy/APU-UniMI-813/2020	EPI_ISL_469021
2020.GSAPU.469022.0617.1	BARI	BARI	17/06/2020	B.1	G	(NSP3_I458T/NSP12_P323L/Spike_D614G)	hCoV-19/Italy/APU-UniMI-847/2020	EPI_ISL_469022
2020.GSAPU.469023.0617.1	BARI	BARI	17/06/2020	B.1.1	GR	(N_R203K/N_G204R/NSP12_P323L/Spike_D614G)	hCoV-19/Italy/APU-UniMI-857/2020	EPI_ISL_469023
2020.GSAPU.469050.0617.1	BARI	BARI	17/06/2020	B.1.1	GR	(NSP1_M85del/N_R203K/NSP1_V86del/NSP1_V84del/N_G204R/NSP1_H83del/NSP12_P323L/Spike_D614G/NSP1_G82del)	hCoV-19/Italy/APU-UniMI-990/2020	EPI_ISL_469050
2020.GSAPU.469020.0617.1	BARI	BARI	17/06/2020	B.1.1	GR	(N_R203K/N_G204R/NSP12_P323L/Spike_D614G)	hCoV-19/Italy/APU-UniMI-809/2020	EPI_ISL_469020
2020.GSAPU.477193.0629.1	BARI	BARI	29/06/2020	B.1	G	(NSP12_P323L/Spike_D614G)	hCoV-19/Italy/APU-UniMI-45/2020	EPI_ISL_477193
2020.GSAPU.477194.0629.1	BARI	BARI	29/06/2020	B.1.1	GR	(N_R203K/N_G204R/NSP3_G116D/NSP12_P323L/Spike_D614G)	hCoV-19/Italy/APU-UniMI-39/2020	EPI_ISL_477194
2020.GSBAS.477195.0629.1	POTENZA	POTENZA	29/06/2020	C.11	GR	(NSP5_G15S/N_R203K/NSP3_T428I/N_G204R/NSP12_P323L/Spike_D614G)	hCoV-19/Italy/BAS-AMVRC-4162/2020	EPI_ISL_477195
2020.GSBAS.477196.0629.1	POTENZA	POTENZA	29/06/2020	B.1	G	(NSP12_P323L/Spike_D614G/NSP13_S74P)	hCoV-19/Italy/BAS-UniMI-4028/2020	EPI_ISL_477196
2020.GSBAS.477197.0629.1	POTENZA	POTENZA	29/06/2020	B.1.1	GR	(NSP3_K408I/NS7b_M24I/N_R203K/N_G204R/NSP12_P323L/Spike_D614G)	hCoV-19/Italy/BAS-UniMI-3725/2020	EPI_ISL_477197
2020.GSBAS.477198.0629.1	POTENZA	POTENZA	29/06/2020	B.1.1	GR	(N_R203K/NSP13_A598V/N_G204R/NSP12_P323L/Spike_D614G)	hCoV-19/Italy/BAS-UniMI-2627/2020	EPI_ISL_477198
2020.GSBAS.477199.0629.1	POTENZA	POTENZA	29/06/2020	B.1.179	G	(NSP12_P323L/Spike_D614G)	hCoV-19/Italy/BAS-UniMI-2167/2020	EPI_ISL_477199
2020.GSBAS.477200.0629.1	POTENZA	POTENZA	29/06/2020	B.1.179	G	(NSP12_P323L/Spike_D614G)	hCoV-19/Italy/BAS-UniMI-2161/2020	EPI_ISL_477200
2020.GSBAS.477201.0629.1	POTENZA	POTENZA	29/06/2020	B.1	G	(NSP12_P323L/Spike_D614G)	hCoV-19/Italy/BAS-UniMI-2144/2020	EPI_ISL_477201
2020.GSAPU.477202.0629.1	BARI	BARI	29/06/2020	B.1.1	GR	(N_R203K/N_G204R/NSP12_P323L/Spike_D614G)	hCoV-19/Italy/APU-UniMI-854/2020	EPI_ISL_477202
2020.GSAPU.477203.0629.1	BARI	BARI	29/06/2020	B.1.1	GR	(N_R203K/N_G204R/NSP12_P323L/Spike_D614G/Spike_Y145del)	hCoV-19/Italy/APU-UniMI-694/2020	EPI_ISL_477203
2020.GSFVG.479616.0630.1	TRIESTE	TRIESTE	30/06/2020	B.1	G	(NSP12_P323L/Spike_D614G)	hCoV-19/Italy/FVG-ICGEB-bal1A/2020	EPI_ISL_479616
2020.GSFVG.479617.0630.1	TRIESTE	TRIESTE	30/06/2020	B.1	G	(NSP12_P323L/Spike_D614G)	hCoV-19/Italy/FVG-ICGEB-bal1B/2020	EPI_ISL_479617
2020.GSFVG.479618.0630.1	TRIESTE	TRIESTE	30/06/2020	B.1	G	(NSP2_T434I/M_D3G/NSP15_E260K/NSP12_P323L/Spike_D614G)	hCoV-19/Italy/FVG-ICGEB-bal16/2020	EPI_ISL_479618
2020.GSFVG.479619.0630.1	TRIESTE	TRIESTE	30/06/2020	B.1	G	(NSP2_T434I/M_D3G/NSP15_E260K/NSP12_P323L/Spike_D614G)	hCoV-19/Italy/FVG-ICGEB-atr18/2020	EPI_ISL_479619
2020.GSFVG.479790.0701.1	TRIESTE	TRIESTE	01/07/2020	B.1	G	(M_D3G/NSP15_E260K/NSP12_P323L/Spike_D614G)	hCoV-19/Italy/FVG-ICGEB-atr21/2020	EPI_ISL_479790
2020.GSFVG.479791.0701.1	TRIESTE	TRIESTE	01/07/2020	B.1	G	(NSP12_M756I/NSP12_P323L/Spike_D614G)	hCoV-19/Italy/FVG-ICGEB-S26/2020	EPI_ISL_479791
2020.GSCAM.477204.0629.1	NAPOLI	NAPOLI	29/06/2020	B.1.1	GR	(N_R203K/N_G204R/NSP12_P323L/Spike_D1260H/Spike_D614G)	hCoV-19/Italy/CAM-CEINGE-1/2020	EPI_ISL_477204
2020.GSLOM.486647.0710.1	MILANO	MILANO	10/07/2020	B.1	G	(NSP12_P323L/Spike_D614G)	hCoV-19/Italy/LOM-ASST-10/2020	EPI_ISL_486647
2020.GSLOM.486648.0710.1	MILANO	MILANO	10/07/2020	B.1	G	(NSP14_V182I/M_D3G/NSP15_E260K/NSP12_P323L/Spike_D614G)	hCoV-19/Italy/LOM-ASST-11/2020	EPI_ISL_486648
2020.GSLOM.486649.0710.1	MILANO	MILANO	10/07/2020	B.1.1	GR	(N_R203K/N_G204R/NSP12_P323L/Spike_D614G)	hCoV-19/Italy/LOM-ASST-12/2020	EPI_ISL_486649
2020.GSLOM.486650.0710.1	MILANO	MILANO	10/07/2020	B.1	G	(NS7a_V71L/NSP12_P323L/Spike_D614G)	hCoV-19/Italy/LOM-ASST-13/2020	EPI_ISL_486650
2020.GSLOM.486651.0710.1	MILANO	MILANO	10/07/2020	B.1	G	(NSP12_P323L/Spike_D614G)	hCoV-19/Italy/LOM-ASST-14/2020	EPI_ISL_486651
2020.GSLOM.486652.0710.1	MILANO	MILANO	10/07/2020	B.1	G	(NSP12_P323L/Spike_D614G)	hCoV-19/Italy/LOM-ASST-15/2020	EPI_ISL_486652
2020.GSLOM.486653.0710.1	MILANO	MILANO	10/07/2020	B.1	G	(NSP12_P323L/Spike_D614G)	hCoV-19/Italy/LOM-ASST-16/2020	EPI_ISL_486653
2020.GSLOM.486654.0710.1	MILANO	MILANO	10/07/2020	B.1	G	(Spike_I285T/NSP12_P323L/Spike_D614G/NSP8_A125S)	hCoV-19/Italy/LOM-ASST-17/2020	EPI_ISL_486654
2020.GSLOM.486655.0710.1	MILANO	MILANO	10/07/2020	B.1	G	(NSP12_P323L/Spike_D614G)	hCoV-19/Italy/LOM-ASST-18/2020	EPI_ISL_486655
2020.GSLOM.486656.0710.1	MILANO	MILANO	10/07/2020	B.1	G	(NSP13_H464R/NSP12_P323L/Spike_D614G)	hCoV-19/Italy/LOM-ASST-19/2020	EPI_ISL_486656
2020.GSLOM.486657.0710.1	MILANO	MILANO	10/07/2020	B.1	G	(M_D3G/NSP12_P323L/Spike_D614G)	hCoV-19/Italy/LOM-ASST-20/2020	EPI_ISL_486657
2020.GSLOM.486658.0710.1	MILANO	MILANO	10/07/2020	B.1	G	(NSP12_P323L/Spike_D614G)	hCoV-19/Italy/LOM-ASST-21/2020	EPI_ISL_486658
2020.GSLOM.486659.0710.1	MILANO	MILANO	10/07/2020	B.1	G	(NSP12_P323L/Spike_D614G)	hCoV-19/Italy/LOM-ASST-3/2020	EPI_ISL_486659
2020.GSLOM.486660.0710.1	MILANO	MILANO	10/07/2020	B.1	G	(NSP12_P323L/Spike_D614G)	hCoV-19/Italy/LOM-ASST-4/2020	EPI_ISL_486660
2020.GSLOM.486661.0710.1	MILANO	MILANO	10/07/2020	B.1.153	G	(M_D3G/Spike_D614G)	hCoV-19/Italy/LOM-ASST-5/2020	EPI_ISL_486661
2020.TE.84877.1.7	TERAMO	TERAMO	01/04/2020	B.1.1	GR	(Spike_D737Y/N_R203K/N_G204R/NSP12_P323L/Spike_D614G)	hCoV-19/Italy/ABR-IZSGC-TE10002/2020	EPI_ISL_528990
2020.TE.84877.1.8	L'AQUILA	SULMONA	02/04/2020	B.1.1	GR	(NSP6_N156S/N_R203K/N_G204R/NSP12_P323L/Spike_D614G/M_T7I)	hCoV-19/Italy/ABR-IZSGC-TE10007/2020	EPI_ISL_528991
2020.TE.84877.1.9	L'AQUILA	SULMONA	29/04/2020	B.1	G	(NSP1_E10K/M_D3G/NSP3_T1384S/NSP12_P323L/Spike_D614G)	hCoV-19/Italy/ABR-IZSGC-TE32707/2020	EPI_ISL_528992
2020.TE.84877.1.10	PESCARA	PESCARA	04/05/2020	B.1.1	GR	(NSP3_S126L/N_R203K/N_G204R/N_A173V/NSP3_T1384S/NSP12_P323L/NSP2_S263F/Spike_D614G)	hCoV-19/Italy/ABR-IZSGC-TE34742/2020	EPI_ISL_528993
2020.TE.89540.1.2	CHIETI	LANCIANO	13/05/2020	B.1.5	G	(NSP12_P323L/Spike_D614G)	hCoV-19/Italy/ABR-IZSGC-TE46129/2020	EPI_ISL_528994
2020.TE.89540.1.10	CHIETI	VASTO	14/05/2020	B.1.5	G	(NSP12_P323L/Spike_D614G)	hCoV-19/Italy/ABR-IZSGC-TE46424/2020	EPI_ISL_528995
2020.TE.89540.1.3	CHIETI	VASTO	14/05/2020	B.1.5	G	(NSP12_P323L/Spike_D614G)	hCoV-19/Italy/ABR-IZSGC-TE46428/2020	EPI_ISL_528996
2020.TE.89540.1.4	CHIETI	VASTO	14/05/2020	B.1	G	(NSP3_T1384S/NSP12_P323L/Spike_D614G)	hCoV-19/Italy/ABR-IZSGC-TE46429/2020	EPI_ISL_528997
2020.TE.89540.1.5	CHIETI	VASTO	14/05/2020	B.1	GH	(NS3_Q57H/NSP12_P323L/Spike_D614G)	hCoV-19/Italy/ABR-IZSGC-TE46433/2020	EPI_ISL_528998
2020.TE.89540.1.6	CHIETI	VASTO	14/05/2020	B.1	G	(NSP3_T1384S/NSP12_P323L/Spike_D614G)	hCoV-19/Italy/ABR-IZSGC-TE46435/2020	EPI_ISL_528999
2020.TE.89540.1.7	CHIETI	VASTO	14/05/2020	B.1.5	G	(NSP12_P323L/Spike_D614G)	hCoV-19/Italy/ABR-IZSGC-TE46436/2020	EPI_ISL_529000
2020.TE.89540.1.8	CHIETI	VASTO	14/05/2020	B.1	G	(NSP3_T1384S/NSP12_P323L/Spike_D614G)	hCoV-19/Italy/ABR-IZSGC-TE46439/2020	EPI_ISL_529001
2020.TE.89540.1.9	CHIETI	VASTO	14/05/2020	B.1	G	(NSP3_T1384S/NSP12_P323L/Spike_D614G)	hCoV-19/Italy/ABR-IZSGC-TE46456/2020	EPI_ISL_529002
2020.TE.89540.1.11	CHIETI	VASTO	16/05/2020	B.1.5	G	(NSP12_P323L/Spike_D614G)	hCoV-19/Italy/ABR-IZSGC-TE49273/2020	EPI_ISL_529003
2020.TE.89540.1.13	CHIETI	VASTO	16/05/2020	B.1.5	G	(NSP12_P323L/Spike_D614G)	hCoV-19/Italy/ABR-IZSGC-TE49480/2020	EPI_ISL_529004
2020.TE.89540.1.12	CHIETI	VASTO	16/05/2020	B.1.5	G	(NSP12_P323L/Spike_D614G)	hCoV-19/Italy/ABR-IZSGC-TE49482/2020	EPI_ISL_529005
2020.TE.84877.1.2	TERAMO	MARTINSICURO	09/06/2020	B.1.1	GR	(NSP3_D218E/N_R203K/NSP4_S336L/N_G204R/NSP12_P323L/Spike_D614G/N_A211S)	hCoV-19/Italy/ABR-IZSGC-TE77497/2020	EPI_ISL_529006
2020.TE.84877.1.3	TERAMO	ALBA ADRIATICA	13/06/2020	B.1.1	GR	(Spike_L455F/N_R203K/N_G204R/NSP12_P323L/Spike_A475V/Spike_D614G)	hCoV-19/Italy/ABR-IZSGC-TE79445/2020	EPI_ISL_529007
2020.TE.102092.1.4	TERAMO	COLONNELLA	17/06/2020	B.1.1.71	GR	(N_R203K/NSP3_K412N/N_D402Y/N_G204R/NSP12_P323L/Spike_D614G)	hCoV-19/Italy/ABR-IZSGC-TE82840/2020	EPI_ISL_529008
2020.TE.84877.1.6	TERAMO	CELLINO ATTANASIO	01/04/2020	B.1.1	GR	(N_R203K/N_G204R/NSP12_P323L/Spike_D614G)	hCoV-19/Italy/ABR-IZSGC-TE9047/2020	EPI_ISL_529009
2020.TE.97243.1.3	L'AQUILA	L'AQUILA	07/07/2020	B.1.1	GR	(NSP6_A51V/N_R203K/N_G204R/NSP15_V66L/NSP12_P323L/Spike_D614G)	hCoV-19/Italy/ABR-IZSGC-TE92551/2020	EPI_ISL_529010
2020.TE.97243.1.6	L'AQUILA	L'AQUILA	07/07/2020	B.1.1	GR	(NSP6_A51V/N_R203K/N_G204R/NSP15_V66L/NSP12_P323L/Spike_D614G)	hCoV-19/Italy/ABR-IZSGC-TE92551/2020	EPI_ISL_529010
2020.TE.97243.1.4	L'AQUILA	L'AQUILA	07/07/2020	B.1.1	GR	(NSP6_A51V/NSP3_E324K/N_R203K/N_G204R/NSP15_V66L/NSP12_P323L/Spike_D614G)	hCoV-19/Italy/ABR-IZSGC-TE92552/2020	EPI_ISL_529011
2020.TE.97243.1.7	L'AQUILA	L'AQUILA	07/07/2020	B.1.1	GR	(NSP6_A51V/NSP3_E324K/N_R203K/N_G204R/NSP15_V66L/NSP12_P323L/Spike_D614G)	hCoV-19/Italy/ABR-IZSGC-TE92552/2020	EPI_ISL_529011
2020.TE.101114.1.2	L'AQUILA	L'AQUILA	09/07/2020	B.1.1	GR	(NSP6_A51V/N_R203K/N_G204R/NSP15_V66L/NSP12_P323L/Spike_D614G)	hCoV-19/Italy/ABR-IZSGC-TE93935/2020	EPI_ISL_529012
2020.TE.101114.1.4	L'AQUILA	L'AQUILA	09/07/2020	B.1.1	GR	(NSP6_A51V/N_R203K/N_G204R/NSP15_V66L/NSP12_P323L/Spike_D614G)	hCoV-19/Italy/ABR-IZSGC-TE93935/2020	EPI_ISL_529012
2020.TE.101114.1.5	L'AQUILA	CELANO	10/07/2020	B.1.1.1	GR	(NSP5_G15S/NSP8_T148I/N_R203K/Spike_W152R/NSP3_T428I/N_G204R/NSP12_P323L/Spike_D614G/Spike_S12F/N_G212V/Spike_Q677H)	hCoV-19/Italy/ABR-IZSGC-TE94745/2020	EPI_ISL_529013
2020.TE.108257.1.2	L'AQUILA	CELANO	10/07/2020	B.1.1.1	GR	(NSP5_G15S/NSP8_T148I/N_R203K/Spike_W152R/NSP3_T428I/N_G204R/NSP12_P323L/Spike_D614G/Spike_S12F/N_G212V/Spike_Q677H)	hCoV-19/Italy/ABR-IZSGC-TE94745/2020	EPI_ISL_529013
2020.TE.102092.1.5	CHIETI	CHIETI	20/07/2020	B.1.1.1	GR	(NSP16_S166A/NSP5_G15S/N_R203K/NSP3_T428I/N_G204R/NSP12_P323L/Spike_D614G)	hCoV-19/Italy/ABR-IZSGC-TE99752/2020	EPI_ISL_529014
2020.TE.106552.1.12	CHIETI	CHIETI	20/07/2020	B.1.1.1	GR	(NSP16_S166A/NSP5_G15S/N_R203K/NSP3_T428I/N_G204R/NSP12_P323L/Spike_D614G)	hCoV-19/Italy/ABR-IZSGC-TE99752/2020	EPI_ISL_529014
2020.TE.102092.1.6	CHIETI	CHIETI	20/07/2020	B.1.1.1	GR	(NSP5_G15S/N_R203K/NSP3_T428I/N_G204R/NSP12_P323L/Spike_D614G)	hCoV-19/Italy/ABR-IZSGC-TE99753/2020	EPI_ISL_529015
2020.TE.106552.1.17	CHIETI	CHIETI	20/07/2020	B.1.1.1	GR	(NSP5_G15S/N_R203K/NSP3_T428I/N_G204R/NSP12_P323L/Spike_D614G)	hCoV-19/Italy/ABR-IZSGC-TE99753/2020	EPI_ISL_529015
2020.TE.72773.1.3	L'AQUILA	SULMONA	02/04/2020	B.1.1	GR	(NSP6_N156S/N_R203K/N_G204R/Spike_D614G)	hCoV-19/Italy/ABR-IZSGC-TE10151/2020	EPI_ISL_529016
2020.TE.72773.1.5	L'AQUILA	SULMONA	10/04/2020	B.1.1	GR	(N_R203K/N_G204R/Spike_D614G)	hCoV-19/Italy/ABR-IZSGC-TE15411/2020	EPI_ISL_529017
2020.TE.72773.1.8	TERAMO	COLONNELLA	17/04/2020	B.1.1	GR	(NSP15_A217S/N_R203K/N_G204R/Spike_D614G)	hCoV-19/Italy/ABR-IZSGC-TE18513/2020	EPI_ISL_529018
2020.TE.33690.1.2	CHIETI	COMUNE NON INDICATO	27/04/2020	B.1.1	GR	(N_R203K/NSP4_H313Y/NSP3_K462N/N_G204R/Spike_D614G)	hCoV-19/Italy/ABR-IZSGC-TE27016/2020	EPI_ISL_529019
2020.TE.37875.1.44	CHIETI	COMUNE NON INDICATO	27/04/2020	B.1.1	GR	(N_R203K/NSP4_H313Y/NSP3_K462N/N_G204R/Spike_D614G)	hCoV-19/Italy/ABR-IZSGC-TE27016/2020	EPI_ISL_529019
2020.TE.72773.1.12	PESCARA	PESCARA	29/04/2020	B.1.1	GR	(NSP3_S126L/N_R203K/N_G204R/Spike_D614G)	hCoV-19/Italy/ABR-IZSGC-TE28268/2020	EPI_ISL_529020
2020.TE.72773.1.14	PESCARA	PESCARA	29/04/2020	B.1.1	GR	(NSP3_S126L/N_R203K/N_G204R/N_A173V/Spike_D614G)	hCoV-19/Italy/ABR-IZSGC-TE30364/2020	EPI_ISL_529021
2020.TE.72773.1.15	CHIETI	VASTO	06/05/2020	B.1	G	(Spike_D614G)	hCoV-19/Italy/ABR-IZSGC-TE36500/2020	EPI_ISL_529022
2020.TE.72773.1.16	CHIETI	VASTO	14/05/2020	B.1	G	(Spike_D614G)	hCoV-19/Italy/ABR-IZSGC-TE46419/2020	EPI_ISL_529023
2020.TE.168501.1.3	CHIETI	VASTO	14/05/2020	B.1	G	(Spike_D614G)	hCoV-19/Italy/ABR-IZSGC-TE46419/2020	EPI_ISL_529023
2020.TE.168501.1.8	CHIETI	VASTO	14/05/2020	B.1	G	(Spike_D614G)	hCoV-19/Italy/ABR-IZSGC-TE46419/2020	EPI_ISL_529023
2020.TE.72773.1.17	CHIETI	VASTO	14/05/2020	B.1	G	(Spike_D614G)	hCoV-19/Italy/ABR-IZSGC-TE46421/2020	EPI_ISL_529024
2020.TE.72773.1.19	CHIETI	VASTO	16/05/2020	B.1	G	(Spike_D614G)	hCoV-19/Italy/ABR-IZSGC-TE49461/2020	EPI_ISL_529025
2020.TE.72773.1.2	TERAMO	CASTELLI	30/03/2020	B.1.1	GR	(N_R203K/N_G204R/Spike_D614G)	hCoV-19/Italy/ABR-IZSGC-TE8387/2020	EPI_ISL_529026
2020.GSLOM.542098.0923.1	MILANO	MILANO	23/09/2020	B.1.1	GR	(N_R203K/N_G204R/NSP12_S363R/NSP12_P323L/Spike_D614G)	hCoV-19/Italy/LOM-UniMI-L100/2020	EPI_ISL_542098
2020.GSLOM.542099.0923.1	MILANO	MILANO	23/09/2020	B.1.1	GR	(N_R203K/N_G204R/NSP12_P323L/Spike_D614G)	hCoV-19/Italy/LOM-UniMI-L101/2020	EPI_ISL_542099
2020.GSLOM.542100.0923.1	MILANO	MILANO	23/09/2020	B.1.1	GR	(N_R203K/N_G204R/NSP12_P323L/Spike_D614G)	hCoV-19/Italy/LOM-UniMI-L102/2020	EPI_ISL_542100
2020.GSLOM.542101.0923.1	MILANO	MILANO	23/09/2020	B.1.1	GR	(NSP13_H164Y/NSP3_T577A/N_R203K/N_G204R/NSP12_P323L/Spike_D614G)	hCoV-19/Italy/LOM-UniMI-L103/2020	EPI_ISL_542101
2020.GSLOM.542102.0923.1	MILANO	MILANO	23/09/2020	B.1	G	(NSP12_P323L/Spike_D614G)	hCoV-19/Italy/LOM-UniMI-L104/2020	EPI_ISL_542102
2020.GSLOM.542103.0923.1	MILANO	MILANO	23/09/2020	B.1.1	GR	(N_R203K/N_G204R/NSP12_P323L/Spike_D614G)	hCoV-19/Italy/LOM-UniMI-L105/2020	EPI_ISL_542103
2020.GSLOM.542104.0923.1	MILANO	MILANO	23/09/2020	B.1	G	(NSP12_P323L/Spike_D614G)	hCoV-19/Italy/LOM-UniMI-L106/2020	EPI_ISL_542104
2020.GSLOM.542105.0923.1	MILANO	MILANO	23/09/2020	B.1	G	(M_D3G/NSP12_P323L/Spike_D614G)	hCoV-19/Italy/LOM-UniMI-L107/2020	EPI_ISL_542105
2020.GSLOM.542106.0923.1	MILANO	MILANO	23/09/2020	B.1.1	GR	(N_R203K/N_G204R/NSP12_P323L/Spike_D614G)	hCoV-19/Italy/LOM-UniMI-L108/2020	EPI_ISL_542106
2020.GSLOM.542107.0923.1	MILANO	MILANO	23/09/2020	B.1	G	(NSP12_P323L/Spike_D614G)	hCoV-19/Italy/LOM-UniMI-L109/2020	EPI_ISL_542107
2020.GSLOM.542108.0923.1	MILANO	MILANO	23/09/2020	B.1.1	GR	(N_R203K/N_G204R/NSP12_P323L/Spike_D614G)	hCoV-19/Italy/LOM-UniMI-L111/2020	EPI_ISL_542108
2020.GSLOM.542109.0923.1	MILANO	MILANO	23/09/2020	B.1.1	GR	(N_R203K/N_G204R/NSP12_P323L/Spike_D614G)	hCoV-19/Italy/LOM-UniMI-L112/2020	EPI_ISL_542109
2020.GSLOM.542110.0923.1	MILANO	MILANO	23/09/2020	B.1.1.61	GR	(N_R203K/N_G204R/NSP14_V287F/NSP12_P323L/Spike_D614G)	hCoV-19/Italy/LOM-UniMI-L113/2020	EPI_ISL_542110
2020.GSLOM.542111.0923.1	MILANO	MILANO	23/09/2020	B.1	G	(M_D3G/NSP15_E260K/NSP12_P323L/Spike_D614G)	hCoV-19/Italy/LOM-UniMI-L115/2020	EPI_ISL_542111
2020.GSLOM.542112.0923.1	MILANO	MILANO	23/09/2020	B.1	G	(NSP2_V230A/M_D3G/NSP12_P323L/Spike_D614G)	hCoV-19/Italy/LOM-UniMI-L116/2020	EPI_ISL_542112
2020.GSLOM.542113.0923.1	MILANO	MILANO	23/09/2020	B.1	G	(M_D3G/NSP14_L177F/NSP12_P323L/Spike_D614G)	hCoV-19/Italy/LOM-UniMI-L117/2020	EPI_ISL_542113
2020.GSLOM.542114.0923.1	MILANO	MILANO	23/09/2020	B.1	G	(NSP12_P323L/Spike_D614G)	hCoV-19/Italy/LOM-UniMI-L118/2020	EPI_ISL_542114
2020.GSLOM.542115.0923.1	MILANO	MILANO	23/09/2020	B.1	G	(N_A119S/NSP12_P323L/Spike_D614G)	hCoV-19/Italy/LOM-UniMI-L119/2020	EPI_ISL_542115
2020.GSLOM.542116.0923.1	MILANO	MILANO	23/09/2020	B.1.91	G	(Spike_D839Y/Spike_F186S/NSP12_P323L/Spike_D614G)	hCoV-19/Italy/LOM-UniMI-L120/2020	EPI_ISL_542116
2020.GSLOM.542117.0923.1	MILANO	MILANO	23/09/2020	B.1.1	GR	(NSP14_A119V/NSP6_A136V/N_R203K/N_G204R/NS7a_Q94H/NSP12_P323L/Spike_D614G)	hCoV-19/Italy/LOM-UniMI-L121/2020	EPI_ISL_542117
2020.GSLOM.542118.0923.1	MILANO	MILANO	23/09/2020	B.1.1	GR	(N_R203K/N_G204R/NSP12_P323L/Spike_D614G)	hCoV-19/Italy/LOM-UniMI-L122/2020	EPI_ISL_542118
2020.GSLOM.542119.0923.1	MILANO	MILANO	23/09/2020	B.1.1	GR	(N_R203K/N_G204R/NSP12_P323L/Spike_D614G/Spike_L176P)	hCoV-19/Italy/LOM-UniMI-L123/2020	EPI_ISL_542119
2020.GSLOM.542120.0923.1	MILANO	MILANO	23/09/2020	B.1.1	GR	(N_R203K/N_G204R/NSP12_P323L/Spike_D614G/NSP13_A18V)	hCoV-19/Italy/LOM-UniMI-L124/2020	EPI_ISL_542120
2020.GSLOM.542121.0923.1	MILANO	MILANO	23/09/2020	B.1	G	(M_D3G/NSP12_P323L/Spike_D614G/N_A156S)	hCoV-19/Italy/LOM-UniMI-L125/2020	EPI_ISL_542121
2020.GSLOM.542122.0923.1	MILANO	MILANO	23/09/2020	B.1.1	GR	(N_R203K/N_G204R/NSP12_P323L/Spike_D614G)	hCoV-19/Italy/LOM-UniMI-L126/2020	EPI_ISL_542122
2020.GSLOM.542123.0923.1	MILANO	MILANO	23/09/2020	B.1	G	(NSP2_L501F/NSP12_P323L/Spike_D614G)	hCoV-19/Italy/LOM-UniMI-L127/2020	EPI_ISL_542123
2020.GSLOM.542124.0923.1	MILANO	MILANO	23/09/2020	B.1	G	(NSP12_P323L/Spike_D614G)	hCoV-19/Italy/LOM-UniMI-L128/2020	EPI_ISL_542124
2020.GSLOM.542125.0923.1	MILANO	MILANO	23/09/2020	B.1.1	GR	(N_R203K/N_G204R/NSP12_P323L/Spike_D614G)	hCoV-19/Italy/LOM-UniMI-L129/2020	EPI_ISL_542125
2020.GSLOM.542126.0923.1	MILANO	MILANO	23/09/2020	B.1	G	(NSP12_P323L/Spike_D614G)	hCoV-19/Italy/LOM-UniMI-L130/2020	EPI_ISL_542126
2020.GSLOM.542127.0923.1	MILANO	MILANO	23/09/2020	B.1	G	(NSP12_P323L/Spike_D614G)	hCoV-19/Italy/LOM-UniMI-L131/2020	EPI_ISL_542127
2020.GSLOM.542128.0923.1	MILANO	MILANO	23/09/2020	B.1	G	(NSP2_L501F/NSP12_P323L/Spike_D614G)	hCoV-19/Italy/LOM-UniMI-L132/2020	EPI_ISL_542128
2020.GSLOM.542129.0923.1	MILANO	MILANO	23/09/2020	B.1.1	GR	(N_R203K/N_G204R/NSP12_P323L/Spike_D614G/NSP5_G71S)	hCoV-19/Italy/LOM-UniMI-L133/2020	EPI_ISL_542129
2020.GSLOM.542130.0923.1	MILANO	MILANO	23/09/2020	B.1	G	(Spike_E780Q/NS8_S103L/NS3_T175I/NSP12_P323L/Spike_D614G/Spike_Q675H)	hCoV-19/Italy/LOM-UniMI-L134/2020	EPI_ISL_542130
2020.GSLOM.542131.0923.1	MILANO	MILANO	23/09/2020	B.1.1	GR	(N_R203K/N_G204R/NSP12_P323L/Spike_D614G)	hCoV-19/Italy/LOM-UniMI-L135/2020	EPI_ISL_542131
2020.GSLOM.542132.0923.1	MILANO	MILANO	23/09/2020	B.1	G	(NSP12_P323L/Spike_D614G)	hCoV-19/Italy/LOM-UniMI-L136/2020	EPI_ISL_542132
2020.GSLOM.542133.0923.1	MILANO	MILANO	23/09/2020	B.1	G	(NSP12_P323L/Spike_D614G)	hCoV-19/Italy/LOM-UniMI-L137/2020	EPI_ISL_542133
2020.GSLOM.542134.0923.1	MILANO	MILANO	23/09/2020	B.1.1	GR	(N_R203K/N_G204R/NSP12_P323L/NSP3_N1785D/Spike_D614G/NSP14_P297S)	hCoV-19/Italy/LOM-UniMI-L138/2020	EPI_ISL_542134
2020.GSLOM.542135.0923.1	MILANO	MILANO	23/09/2020	B.1.1	GR	(N_R203K/N_G204R/NSP12_P323L/Spike_D614G)	hCoV-19/Italy/LOM-UniMI-L139/2020	EPI_ISL_542135
2020.GSLOM.542136.0923.1	MILANO	MILANO	23/09/2020	B.1.1	GR	(N_R203K/N_G204R/NSP12_P323L/Spike_D614G)	hCoV-19/Italy/LOM-UniMI-L140/2020	EPI_ISL_542136
2020.GSLOM.542137.0923.1	MILANO	MILANO	23/09/2020	B.1.1	GR	(N_R203K/N_G204R/NSP12_P323L/Spike_D614G)	hCoV-19/Italy/LOM-UniMI-L141/2020	EPI_ISL_542137
2020.GSLOM.542138.0923.1	MILANO	MILANO	23/09/2020	B.1.1	GR	(NSP14_A119V/NSP6_A136V/N_R203K/N_G204R/NSP12_P323L/Spike_D614G)	hCoV-19/Italy/LOM-UniMI-L142/2020	EPI_ISL_542138
2020.GSLOM.542139.0923.1	MILANO	MILANO	23/09/2020	B.1.1	GR	(N_R203K/N_G204R/NSP12_P323L/Spike_D614G/NSP2_F86L)	hCoV-19/Italy/LOM-UniMI-L144/2020	EPI_ISL_542139
2020.GSLOM.542140.0923.1	MILANO	MILANO	23/09/2020	B.1.1	GR	(Spike_H69del/N_R203K/N_G204R/Spike_V70del/NSP12_P323L/NSP3_N1785D/Spike_D614G)	hCoV-19/Italy/LOM-UniMI-L145/2020	EPI_ISL_542140
2020.GSLOM.542141.0923.1	MILANO	MILANO	23/09/2020	B.1.1	GR	(N_R203K/N_G204R/NSP15_L162F/NSP12_P323L/Spike_D614G)	hCoV-19/Italy/LOM-UniMI-L146/2020	EPI_ISL_542141
2020.GSLOM.542142.0923.1	MILANO	MILANO	23/09/2020	B.1	G	(NSP12_P323L/Spike_D614G)	hCoV-19/Italy/LOM-UniMI-L147/2020	EPI_ISL_542142
2020.GSLOM.542143.0923.1	MILANO	MILANO	23/09/2020	B.1	G	(M_N5Y/NSP5_A116V/M_D3G/NSP14_L177F/NSP3_T771I/NSP12_P323L/Spike_D614G)	hCoV-19/Italy/LOM-UniMI-L148/2020	EPI_ISL_542143
2020.GSLOM.542144.0923.1	MILANO	MILANO	23/09/2020	B.1.1	GR	(N_R203K/N_G204R/NSP12_P323L/Spike_D614G)	hCoV-19/Italy/LOM-UniMI-L149/2020	EPI_ISL_542144
2020.GSLOM.542145.0923.1	MILANO	MILANO	23/09/2020	B.1.1	GR	(NSP3_D218E/N_R203K/N_G204R/NSP12_P323L/Spike_D614G)	hCoV-19/Italy/LOM-UniMI-L150/2020	EPI_ISL_542145
2020.GSLOM.542146.0923.1	MILANO	MILANO	23/09/2020	B.1.1	GR	(N_R203K/N_G204R/NSP12_P323L/Spike_D614G)	hCoV-19/Italy/LOM-UniMI-L151/2020	EPI_ISL_542146
2020.GSLOM.542147.0923.1	MILANO	MILANO	23/09/2020	B.1.1	GR	(N_R203K/N_G204R/NSP3_S1296F/NSP12_P323L/Spike_D614G)	hCoV-19/Italy/LOM-UniMI-L152/2020	EPI_ISL_542147
2020.GSLOM.542148.0923.1	MILANO	MILANO	23/09/2020	B.1.1	GR	(Spike_H69del/N_R203K/N_G204R/Spike_V70del/NSP12_P323L/NSP3_N1785D/Spike_D614G)	hCoV-19/Italy/LOM-UniMI-L153/2020	EPI_ISL_542148
2020.GSLOM.542149.0923.1	MILANO	MILANO	23/09/2020	B.1	G	(NSP4_A457V/NSP12_P323L/Spike_D614G)	hCoV-19/Italy/LOM-UniMI-L154/2020	EPI_ISL_542149
2020.GSLOM.542150.0923.1	MILANO	MILANO	23/09/2020	B.1	G	(NSP12_P323L/Spike_D614G/NSP12_V231I)	hCoV-19/Italy/LOM-UniMI-L155/2020	EPI_ISL_542150
2020.GSLOM.542151.0923.1	MILANO	MILANO	23/09/2020	B.1	G	(NSP12_P323L/Spike_D614G)	hCoV-19/Italy/LOM-UniMI-L156/2020	EPI_ISL_542151
2020.GSLOM.542152.0923.1	MILANO	MILANO	23/09/2020	B.1.1	GR	(NSP3_T1482I/N_R203K/N_G204R/NSP12_P323L/Spike_D614G)	hCoV-19/Italy/LOM-UniMI-L157/2020	EPI_ISL_542152
2020.GSLOM.542153.0923.1	MILANO	MILANO	23/09/2020	B.1	G	(NSP12_P323L/Spike_D614G)	hCoV-19/Italy/LOM-UniMI-L158/2020	EPI_ISL_542153
2020.GSLOM.542154.0923.1	MILANO	MILANO	23/09/2020	B.1.1	GR	(NSP3_T1482I/N_R203K/N_G204R/NSP12_P323L/Spike_D614G)	hCoV-19/Italy/LOM-UniMI-L159/2020	EPI_ISL_542154
2020.GSLOM.542155.0923.1	MILANO	MILANO	23/09/2020	B.1	G	(NS7a_S44L/NSP14_A323V/NSP12_P323L/Spike_D614G)	hCoV-19/Italy/LOM-UniMI-L160/2020	EPI_ISL_542155
2020.GSLOM.542156.0923.1	MILANO	MILANO	23/09/2020	B.1.1.1	GR	(NSP5_G15S/N_R203K/NSP3_T428I/N_G204R/NSP12_P323L/Spike_D614G)	hCoV-19/Italy/LOM-UniMI-L162/2020	EPI_ISL_542156
2020.GSLOM.542157.0923.1	MILANO	MILANO	23/09/2020	B.1.1	GR	(N_R203K/N_G204R/NSP12_P323L/Spike_D614G)	hCoV-19/Italy/LOM-UniMI-L163/2020	EPI_ISL_542157
2020.GSLOM.542158.0923.1	MILANO	MILANO	23/09/2020	B.1.1	GR	(M_C86F/N_R203K/N_G204R/NSP12_P323L/Spike_D614G)	hCoV-19/Italy/LOM-UniMI-L164/2020	EPI_ISL_542158
2020.GSLOM.542159.0923.1	MILANO	MILANO	23/09/2020	B.1	G	(NSP12_P323L/Spike_D614G)	hCoV-19/Italy/LOM-UniMI-L165/2020	EPI_ISL_542159
2020.GSLOM.542160.0923.1	MILANO	MILANO	23/09/2020	B.1.1	GR	(N_R203K/N_G204R/NSP12_S363R/NS7a_S83L/NSP12_P323L/Spike_D614G)	hCoV-19/Italy/LOM-UniMI-L166/2020	EPI_ISL_542160
2020.GSLOM.542161.0923.1	MILANO	MILANO	23/09/2020	B.1.1	GR	(N_R203K/N_G204R/NSP12_P323L/Spike_D614G)	hCoV-19/Italy/LOM-UniMI-L167/2020	EPI_ISL_542161
2020.GSLOM.542162.0923.1	MILANO	MILANO	23/09/2020	B.1.1	GR	(M_C86F/N_R203K/N_G204R/NSP12_P323L/Spike_D614G)	hCoV-19/Italy/LOM-UniMI-L168/2020	EPI_ISL_542162
2020.GSLOM.542163.0923.1	MILANO	MILANO	23/09/2020	B.1	G	(Spike_M1237I/NSP12_P323L/Spike_D614G)	hCoV-19/Italy/LOM-UniMI-L169/2020	EPI_ISL_542163
2020.GSLOM.542164.0923.1	MILANO	MILANO	23/09/2020	B.1	G	(NSP12_P323L/Spike_D614G)	hCoV-19/Italy/LOM-UniMI-L170/2020	EPI_ISL_542164
2020.GSLOM.542165.0923.1	MILANO	MILANO	23/09/2020	B.1	G	(NSP12_P323L/Spike_D614G)	hCoV-19/Italy/LOM-UniMI-L171/2020	EPI_ISL_542165
2020.GSLOM.542166.0923.1	MILANO	MILANO	23/09/2020	B.1.1	GR	(NSP14_A119V/NSP6_A136V/N_R203K/N_G204R/NSP12_P323L/Spike_D614G)	hCoV-19/Italy/LOM-UniMI-L172/2020	EPI_ISL_542166
2020.GSLOM.542167.0923.1	MILANO	MILANO	23/09/2020	B.1	G	(NSP12_P323L/Spike_D614G)	hCoV-19/Italy/LOM-UniMI-L173/2020	EPI_ISL_542167
2020.GSLOM.542168.0923.1	MILANO	MILANO	23/09/2020	B.1	G	(NSP12_P323L/NSP2_V308L/Spike_D614G)	hCoV-19/Italy/LOM-UniMI-L174/2020	EPI_ISL_542168
2020.GSLOM.542169.0923.1	MILANO	MILANO	23/09/2020	B.1	G	(NSP12_P323L/Spike_D614G)	hCoV-19/Italy/LOM-UniMI-L175/2020	EPI_ISL_542169
2020.GSLOM.542170.0923.1	MILANO	MILANO	23/09/2020	B.1.1	GR	(NSP3_A1430T/N_R203K/N_G204R/NSP12_P323L/Spike_D614G)	hCoV-19/Italy/LOM-UniMI-L176/2020	EPI_ISL_542170
2020.GSLOM.542171.0923.1	MILANO	MILANO	23/09/2020	B.1	G	(NSP12_P323L/Spike_D614G)	hCoV-19/Italy/LOM-UniMI-L177/2020	EPI_ISL_542171
2020.GSLOM.542172.0923.1	MILANO	MILANO	23/09/2020	B.1.1	GR	(NSP3_A1430T/N_R203K/N_G204R/NSP12_P323L/Spike_D614G)	hCoV-19/Italy/LOM-UniMI-L178/2020	EPI_ISL_542172
2020.GSLOM.542173.0923.1	MILANO	MILANO	23/09/2020	B.1.1	GR	(N_R203K/N_G204R/M_T175M/NSP6_S118L/NSP12_P323L/Spike_D614G)	hCoV-19/Italy/LOM-UniMI-L182/2020	EPI_ISL_542173
2020.GSLOM.542174.0923.1	MILANO	MILANO	23/09/2020	B.1	G	(NSP7_T81I/NSP12_P323L/Spike_D614G)	hCoV-19/Italy/LOM-UniMI-L183/2020	EPI_ISL_542174
2020.GSLOM.542175.0923.1	MILANO	MILANO	23/09/2020	B.1.1	GR	(N_R203K/N_G204R/Spike_A626V/NSP12_P323L/Spike_D614G/NSP5_G71S)	hCoV-19/Italy/LOM-UniMI-L184/2020	EPI_ISL_542175
2020.GSLOM.542176.0923.1	MILANO	MILANO	23/09/2020	B.1	G	(NSP12_P323L/Spike_D614G)	hCoV-19/Italy/LOM-UniMI-L185/2020	EPI_ISL_542176
2020.GSLOM.542177.0923.1	MILANO	MILANO	23/09/2020	B.1	G	(NSP13_T481M/M_D3G/NSP14_L177F/NSP14_A23S/NSP12_P323L/Spike_D614G)	hCoV-19/Italy/LOM-UniMI-L186/2020	EPI_ISL_542177
2020.GSLOM.542178.0923.1	MILANO	MILANO	23/09/2020	B.1.1	GR	(Spike_H69del/N_R203K/N_G204R/Spike_V70del/NSP12_P323L/Spike_D614G)	hCoV-19/Italy/LOM-UniMI-L187/2020	EPI_ISL_542178
2020.GSLOM.542179.0923.1	MILANO	MILANO	23/09/2020	B.1.1	GR	(N_R203K/N_G204R/NSP12_P323L/Spike_D614G)	hCoV-19/Italy/LOM-UniMI-L189/2020	EPI_ISL_542179
2020.GSLOM.542180.0923.1	MILANO	MILANO	23/09/2020	B.1.1	GR	(N_R203K/N_G204R/NSP12_P323L/Spike_D614G)	hCoV-19/Italy/LOM-UniMI-L190/2020	EPI_ISL_542180
2020.GSLOM.542181.0923.1	MILANO	MILANO	23/09/2020	B.1	G	(NSP12_P323L/Spike_D614G)	hCoV-19/Italy/LOM-UniMI-L191/2020	EPI_ISL_542181
2020.GSLOM.542182.0923.1	MILANO	MILANO	23/09/2020	B.1	G	(NSP12_P323L/Spike_D614G/NSP6_L37F)	hCoV-19/Italy/LOM-UniMI-L192/2020	EPI_ISL_542182
2020.GSLOM.542183.0923.1	MILANO	MILANO	23/09/2020	B.1	G	(NSP12_P323L/Spike_D614G)	hCoV-19/Italy/LOM-UniMI-L193/2020	EPI_ISL_542183
2020.GSLOM.542184.0923.1	MILANO	MILANO	23/09/2020	B.1.1	GR	(N_R203K/N_G204R/NSP12_P323L/Spike_D614G)	hCoV-19/Italy/LOM-UniMI-L194/2020	EPI_ISL_542184
2020.GSLOM.542185.0923.1	MILANO	MILANO	23/09/2020	B.1	G	(Spike_T124I/NSP12_P323L/Spike_D614G)	hCoV-19/Italy/LOM-UniMI-L195/2020	EPI_ISL_542185
2020.GSLOM.542186.0923.1	MILANO	MILANO	23/09/2020	B.1	G	(NSP13_D466N/NSP12_P323L/Spike_D614G)	hCoV-19/Italy/LOM-UniMI-L196/2020	EPI_ISL_542186
2020.GSLOM.542187.0923.1	MILANO	MILANO	23/09/2020	B.1.1.220	GR	(N_R203K/N_G204R/NSP12_P323L/Spike_D614G)	hCoV-19/Italy/LOM-UniMI-L197/2020	EPI_ISL_542187
2020.GSLOM.542188.0923.1	MILANO	MILANO	23/09/2020	B.1	G	(NSP16_A258V/NSP12_P323L/Spike_D614G)	hCoV-19/Italy/LOM-UniMI-L198/2020	EPI_ISL_542188
2020.GSLOM.542189.0923.1	MILANO	MILANO	23/09/2020	B.1	G	(NSP12_P323L/Spike_D614G)	hCoV-19/Italy/LOM-UniMI-L199/2020	EPI_ISL_542189
2020.GSLOM.542190.0923.1	MILANO	MILANO	23/09/2020	B.1	G	(NSP12_P323L/Spike_D614G)	hCoV-19/Italy/LOM-UniMI-L201/2020	EPI_ISL_542190
2020.GSLOM.542191.0923.1	MILANO	MILANO	23/09/2020	B.1.1	GR	(NSP5_D92G/N_R203K/N_G204R/NSP12_P323L/Spike_D614G/NSP4_T354N)	hCoV-19/Italy/LOM-UniMI-L203/2020	EPI_ISL_542191
2020.GSLOM.542192.0923.1	MILANO	MILANO	23/09/2020	B.1	G	(NSP12_P323L/Spike_D614G)	hCoV-19/Italy/LOM-UniMI-L204/2020	EPI_ISL_542192
2020.GSLOM.542193.0923.1	MILANO	MILANO	23/09/2020	B.1.1	GR	(N_R203K/N_G204R/NSP12_P323L/Spike_D614G)	hCoV-19/Italy/LOM-UniMI-L205/2020	EPI_ISL_542193
2020.GSLOM.542194.0923.1	MILANO	MILANO	23/09/2020	B.1	G	(M_D3G/NSP14_L177F/NSP12_P323L/Spike_D614G)	hCoV-19/Italy/LOM-UniMI-L206/2020	EPI_ISL_542194
2020.GSLOM.542195.0923.1	MILANO	MILANO	23/09/2020	B.1.1	GR	(N_R203K/N_G204R/NSP3_Y1281C/NSP12_P323L/Spike_D614G)	hCoV-19/Italy/LOM-UniMI-L207/2020	EPI_ISL_542195
2020.GSLOM.542196.0923.1	MILANO	MILANO	23/09/2020	B.1	G	(NSP7_T81I/NSP12_P323L/Spike_D614G)	hCoV-19/Italy/LOM-UniMI-L208/2020	EPI_ISL_542196
2020.GSLOM.542197.0923.1	MILANO	MILANO	23/09/2020	B.1	G	(NSP12_P323L/Spike_D614G)	hCoV-19/Italy/LOM-UniMI-L210/2020	EPI_ISL_542197
2020.GSLOM.542198.0923.1	MILANO	MILANO	23/09/2020	B.1.1	GR	(N_R203K/N_G204R/NSP12_P323L/Spike_D614G)	hCoV-19/Italy/LOM-UniMI-L211/2020	EPI_ISL_542198
2020.GSLOM.542199.0923.1	MILANO	MILANO	23/09/2020	B.1.1	GR	(N_R203K/N_G204R/NSP12_P323L/Spike_D614G)	hCoV-19/Italy/LOM-UniMI-L212/2020	EPI_ISL_542199
2020.GSLOM.542200.0923.1	MILANO	MILANO	23/09/2020	B.1.1	GR	(N_R203K/N_G204R/NSP12_P323L/Spike_D614G)	hCoV-19/Italy/LOM-UniMI-L213/2020	EPI_ISL_542200
2020.GSLOM.542201.0923.1	MILANO	MILANO	23/09/2020	B.1.1	GR	(N_R203K/Spike_T1027I/N_G204R/NSP12_P323L/Spike_D614G/NSP8_A21V)	hCoV-19/Italy/LOM-UniMI-L214/2020	EPI_ISL_542201
2020.GSLOM.542202.0923.1	MILANO	MILANO	23/09/2020	B.1	G	(NSP12_P323L/Spike_D614G)	hCoV-19/Italy/LOM-UniMI-L215/2020	EPI_ISL_542202
2020.GSLOM.542203.0923.1	MILANO	MILANO	23/09/2020	B.1	G	(NSP7_T81I/NS3_T268M/NSP12_P323L/Spike_D614G)	hCoV-19/Italy/LOM-UniMI-L216/2020	EPI_ISL_542203
2020.GSLOM.542204.0923.1	MILANO	MILANO	23/09/2020	B.1	G	(NSP12_P323L/Spike_D614G)	hCoV-19/Italy/LOM-UniMI-L217/2020	EPI_ISL_542204
2020.GSLOM.542205.0923.1	MILANO	MILANO	23/09/2020	B.1	G	(NSP12_P323L/Spike_D614G)	hCoV-19/Italy/LOM-UniMI-L218/2020	EPI_ISL_542205
2020.GSLOM.542206.0923.1	MILANO	MILANO	23/09/2020	B.1.1	GR	(NS3_L73F/N_R203K/N_G204R/NSP12_P323L/Spike_D614G)	hCoV-19/Italy/LOM-UniMI-L219/2020	EPI_ISL_542206
2020.GSLOM.542207.0923.1	MILANO	MILANO	23/09/2020	B.1	G	(M_D3G/NSP14_L177F/NSP12_P323L/Spike_D614G/M_T7I)	hCoV-19/Italy/LOM-UniMI-L220/2020	EPI_ISL_542207
2020.GSLOM.542208.0923.1	MILANO	MILANO	23/09/2020	B.1	G	(Spike_V642F/NSP12_P323L/Spike_D614G)	hCoV-19/Italy/LOM-UniMI-L221/2020	EPI_ISL_542208
2020.GSLOM.542209.0923.1	MILANO	MILANO	23/09/2020	B.1.1	GR	(NS3_L73F/N_R203K/N_G204R/NSP12_P323L/Spike_D614G)	hCoV-19/Italy/LOM-UniMI-L222/2020	EPI_ISL_542209
2020.GSLOM.542210.0923.1	MILANO	MILANO	23/09/2020	B.1.1	GR	(NSP15_R224Q/N_R203K/N_G204R/NSP12_P323L/Spike_D614G/Spike_S1147L)	hCoV-19/Italy/LOM-UniMI-L223/2020	EPI_ISL_542210
2020.GSLOM.542211.0923.1	MILANO	MILANO	23/09/2020	B.1.1.61	GR	(N_R203K/N_G204R/NSP14_V287F/NSP12_P323L/Spike_D614G)	hCoV-19/Italy/LOM-UniMI-L224/2020	EPI_ISL_542211
2020.GSLOM.542212.0923.1	MILANO	MILANO	23/09/2020	B.1	G	(M_D3G/NSP14_L177F/NSP3_M951V/NSP12_P323L/Spike_D614G)	hCoV-19/Italy/LOM-UniMI-L225/2020	EPI_ISL_542212
2020.GSLOM.542213.0923.1	MILANO	MILANO	23/09/2020	B.1	G	(NSP12_P323L/Spike_D614G)	hCoV-19/Italy/LOM-UniMI-L226/2020	EPI_ISL_542213
2020.GSLOM.542214.0923.1	MILANO	MILANO	23/09/2020	B.1.1	GR	(N_R203K/N_G204R/NSP12_P323L/Spike_D614G)	hCoV-19/Italy/LOM-UniMI-L227/2020	EPI_ISL_542214
2020.GSLOM.542215.0923.1	MILANO	MILANO	23/09/2020	B	L	(NSP2_D268del)	hCoV-19/Italy/LOM-UniMI-L228/2020	EPI_ISL_542215
2020.GSLOM.542216.0923.1	MILANO	MILANO	23/09/2020	B.1	G	(NSP7_T81I/NSP12_P323L/Spike_D614G)	hCoV-19/Italy/LOM-UniMI-L229/2020	EPI_ISL_542216
2020.GSLOM.542217.0923.1	MILANO	MILANO	23/09/2020	B.1	G	(NSP3_D1219G/NSP12_P323L/Spike_D614G)	hCoV-19/Italy/LOM-UniMI-L230/2020	EPI_ISL_542217
2020.GSLOM.542218.0923.1	MILANO	MILANO	23/09/2020	B.1	G	(M_D3G/NSP14_L177F/NSP12_P323L/Spike_D614G)	hCoV-19/Italy/LOM-UniMI-L239/2020	EPI_ISL_542218
2020.GSLOM.542219.0923.1	MILANO	MILANO	23/09/2020	B.1.1	GR	(N_R203K/N_G204R/NSP12_P323L/Spike_D614G)	hCoV-19/Italy/LOM-UniMI-L240/2020	EPI_ISL_542219
2020.GSLOM.542220.0923.1	MILANO	MILANO	23/09/2020	B.1	G	(NSP12_P323L/Spike_D614G)	hCoV-19/Italy/LOM-UniMI-L242/2020	EPI_ISL_542220
2020.GSLOM.542221.0923.1	MILANO	MILANO	23/09/2020	B.1	G	(NSP13_T111I/NSP12_P323L/Spike_D614G)	hCoV-19/Italy/LOM-UniMI-L249/2020	EPI_ISL_542221
2020.GSLOM.542222.0923.1	MILANO	MILANO	23/09/2020	B.1.610	G	(NSP12_P323L/Spike_D614G)	hCoV-19/Italy/LOM-UniMI-L250/2020	EPI_ISL_542222
2020.GSLOM.542223.0923.1	MILANO	MILANO	23/09/2020	B.1	G	(NSP12_P323L/Spike_D614G)	hCoV-19/Italy/LOM-UniMI-L251/2020	EPI_ISL_542223
2020.GSLOM.542224.0923.1	MILANO	MILANO	23/09/2020	B.1	G	(NSP12_P323L/Spike_D614G)	hCoV-19/Italy/LOM-UniMI-L252/2020	EPI_ISL_542224
2020.GSLOM.542225.0923.1	MILANO	MILANO	23/09/2020	B.1	G	(NSP12_P323L/Spike_D614G)	hCoV-19/Italy/LOM-UniMI-L253/2020	EPI_ISL_542225
2020.GSLOM.542226.0923.1	MILANO	MILANO	23/09/2020	B.1	G	(NSP12_P323L/NSP4_M366V/Spike_D614G)	hCoV-19/Italy/LOM-UniMI-L254/2020	EPI_ISL_542226
2020.GSLOM.542227.0923.1	MILANO	MILANO	23/09/2020	B.1	G	(Spike_K964R/NSP12_P323L/NSP4_L264F/Spike_D614G)	hCoV-19/Italy/LOM-UniMI-L256/2020	EPI_ISL_542227
2020.GSLOM.542228.0923.1	MILANO	MILANO	23/09/2020	B.1	G	(NSP12_P323L/Spike_D614G/NSP15_D212G)	hCoV-19/Italy/LOM-UniMI-L257/2020	EPI_ISL_542228
2020.GSLOM.542229.0923.1	MILANO	MILANO	23/09/2020	B.1	G	(NSP12_P323L/Spike_D614G)	hCoV-19/Italy/LOM-UniMI-L259/2020	EPI_ISL_542229
2020.GSLOM.542230.0923.1	MILANO	MILANO	23/09/2020	B.1	G	(NSP12_P323L/Spike_D614G)	hCoV-19/Italy/LOM-UniMI-L260/2020	EPI_ISL_542230
2020.GSLOM.542231.0923.1	MILANO	MILANO	23/09/2020	B.1	G	(NSP12_P323L/Spike_D614G)	hCoV-19/Italy/LOM-UniMI-L261/2020	EPI_ISL_542231
2020.GSLOM.542232.0923.1	MILANO	MILANO	23/09/2020	B.1	G	(Spike_K964R/Spike_A522S/NSP12_P323L/Spike_D614G)	hCoV-19/Italy/LOM-UniMI-L265/2020	EPI_ISL_542232
2020.GSLOM.486662.0710.1	MILANO	MILANO	10/07/2020	B.1	G	(M_D3G/NSP15_E260K/NSP12_P323L/Spike_D614G)	hCoV-19/Italy/LOM-ASST-6/2020	EPI_ISL_486662
2020.GSLOM.486663.0710.1	MILANO	MILANO	10/07/2020	B.1.1	GR	(N_R203K/N_G204R/NSP12_P323L/Spike_D614G)	hCoV-19/Italy/LOM-ASST-7/2020	EPI_ISL_486663
2020.GSLOM.486664.0710.1	MILANO	MILANO	10/07/2020	B.1	G	(NSP12_P323L/Spike_D614G)	hCoV-19/Italy/LOM-ASST-8/2020	EPI_ISL_486664
2020.GSLOM.486665.0710.1	MILANO	MILANO	10/07/2020	B.1	G	(NSP3_P1159S/NSP12_P323L/Spike_D614G)	hCoV-19/Italy/LOM-AMVRC-9/2020	EPI_ISL_486665
2020.GSLOM.486646.0710.1	MILANO	MILANO	10/07/2020	B.1	G	(NSP12_P323L/Spike_D614G)	hCoV-19/Italy/LOM-ASST-2/2020	EPI_ISL_486646
2020.GSLOM.487276.0713.1	MILANO	MILANO	13/07/2020	B.1	G	(NSP1_M85del/NSP1_V86del/NSP1_V84del/NS3_ins100D/M_D3G/NSP14_L177F/NSP1_H83del/NSP12_P323L/Spike_D614G/NSP13_H164R/NSP1_G82del)	hCoV-19/Italy/LOM-UniMI-1/2020	EPI_ISL_487276
2020.GSCAM.492184.0720.1	NAPOLI	NAPOLI	20/07/2020	B.1	G	(NSP12_P323L/Spike_D614G)	hCoV-19/Italy/CAM-INTPas-1/2020	EPI_ISL_492184
2020.GSVEN.492981.0720.1	VENEZIA	VENEZIA	20/07/2020	B.1.1	GR	(NS3_K16N/N_R203K/NSP6_N205S/N_G204R/NSP1_P62L/NSP12_P323L/NSP3_N1785D/Spike_D614G)	hCoV-19/Italy/VEN-UniVR-2/2020	EPI_ISL_492981
2020.GSVEN.492981.0720.1	VENEZIA	VENEZIA	20/07/2020	B.1.1	GR	(NS3_K16N/N_R203K/NSP6_N205S/N_G204R/NSP1_P62L/NSP12_P323L/NSP3_N1785D/Spike_D614G)	hCoV-19/Italy/VEN-UniVR-2/2020	EPI_ISL_492981
2020.GSVEN.492980.0720.1	VENEZIA	VENEZIA	20/07/2020	B.1.1	GR	(N_R203K/N_G204R/NSP12_P323L/Spike_D614G)	hCoV-19/Italy/VEN-UniVR-1/2020	EPI_ISL_492980
2020.GSVEN.492980.0720.1	VENEZIA	VENEZIA	20/07/2020	B.1.1	GR	(N_R203K/N_G204R/NSP12_P323L/Spike_D614G)	hCoV-19/Italy/VEN-UniVR-1/2020	EPI_ISL_492980
2020.GSVEN.492983.0720.1	VENEZIA	VENEZIA	20/07/2020	B.1.225	G	(NSP2_D23G/NSP14_Y420F/Spike_S221W/NSP9_T77I/NSP12_P323L/Spike_D614G)	hCoV-19/Italy/VEN-UniVR-4/2020	EPI_ISL_492983
2020.GSVEN.492983.0720.1	VENEZIA	VENEZIA	20/07/2020	B.1.225	G	(NSP2_D23G/NSP14_Y420F/Spike_S221W/NSP9_T77I/NSP12_P323L/Spike_D614G)	hCoV-19/Italy/VEN-UniVR-4/2020	EPI_ISL_492983
2020.GSVEN.492982.0720.1	VENEZIA	VENEZIA	20/07/2020	B.1	G	(NSP12_P323L/Spike_D614G)	hCoV-19/Italy/VEN-UniVR-3/2020	EPI_ISL_492982
2020.GSVEN.492982.0720.1	VENEZIA	VENEZIA	20/07/2020	B.1	G	(NSP12_P323L/Spike_D614G)	hCoV-19/Italy/VEN-UniVR-3/2020	EPI_ISL_492982
2020.GSVEN.492985.0720.1	VENEZIA	VENEZIA	20/07/2020	B.1	G	(NSP12_P323L/Spike_D614G)	hCoV-19/Italy/VEN-UniVR-6/2020	EPI_ISL_492985
2020.GSVEN.492985.0720.1	VENEZIA	VENEZIA	20/07/2020	B.1	G	(NSP12_P323L/Spike_D614G)	hCoV-19/Italy/VEN-UniVR-6/2020	EPI_ISL_492985
2020.GSVEN.492984.0720.1	VENEZIA	VENEZIA	20/07/2020	B.1	G	(NSP12_P323L/Spike_D614G)	hCoV-19/Italy/VEN-UniVR-5/2020	EPI_ISL_492984
2020.GSVEN.492984.0720.1	VENEZIA	VENEZIA	20/07/2020	B.1	G	(NSP12_P323L/Spike_D614G)	hCoV-19/Italy/VEN-UniVR-5/2020	EPI_ISL_492984
2020.GSVEN.492987.0720.1	VENEZIA	VENEZIA	20/07/2020	B.1.1	GR	(N_R203K/N_G204R/NSP12_P323L/Spike_D614G)	hCoV-19/Italy/VEN-UniVR-8/2020	EPI_ISL_492987
2020.GSVEN.492987.0720.1	VENEZIA	VENEZIA	20/07/2020	B.1.1	GR	(N_R203K/N_G204R/NSP12_P323L/Spike_D614G)	hCoV-19/Italy/VEN-UniVR-8/2020	EPI_ISL_492987
2020.GSVEN.492986.0720.1	VENEZIA	VENEZIA	20/07/2020	B.1	G	(NS3_D173Y/NSP12_P323L/Spike_D614G)	hCoV-19/Italy/VEN-UniVR-7/2020	EPI_ISL_492986
2020.GSVEN.492986.0720.1	VENEZIA	VENEZIA	20/07/2020	B.1	G	(NS3_D173Y/NSP12_P323L/Spike_D614G)	hCoV-19/Italy/VEN-UniVR-7/2020	EPI_ISL_492986
2020.GSLAZ.493328.0721.1	ROMA	ROMA	21/07/2020	B.1.356	GH	(NS3_A99V/NS3_Q57H/NSP2_T85I/NSP12_P323L/Spike_D614G)	hCoV-19/Italy/LAZ-INMI16/2020	EPI_ISL_493328
2020.GSLAZ.493329.0721.1	ROMA	ROMA	21/07/2020	B.1	G	(M_D3G/NSP12_P323L/Spike_D614G)	hCoV-19/Italy/LAZ-INMI17/2020	EPI_ISL_493329
2020.GSLAZ.493330.0721.1	ROMA	ROMA	21/07/2020	B.1.1.202	GR	(N_R203K/NSP12_Q822H/N_G204R/NSP3_T422I/NSP12_P323L/Spike_D614G)	hCoV-19/Italy/LAZ-INMI18/2020	EPI_ISL_493330
2020.GSLAZ.493331.0721.1	ROMA	ROMA	21/07/2020	B.1.1	GR	(NS3_E19A/N_R203K/NSP12_Q822H/N_G204R/NSP12_P323L/Spike_D614G)	hCoV-19/Italy/LAZ-INMI19/2020	EPI_ISL_493331
2020.GSCAM.493332.0721.1	NAPOLI	NAPOLI	21/07/2020	B.1	G	(NSP3_S403L/Spike_T299I/NSP12_P323L/Spike_D614G)	hCoV-19/Italy/CAM-INMI-32798-45/2020	EPI_ISL_493332
2020.GSCAM.493333.0721.1	NAPOLI	NAPOLI	21/07/2020	B.1	G	(NSP3_S403L/NSP12_P323L/Spike_D614G)	hCoV-19/Italy/CAM-INMI-32803-66/2020	EPI_ISL_493333
2020.GSCAM.493213.0721.1	NAPOLI	NAPOLI	21/07/2020	B.1.69	G	(NSP6_L33M/E_L39del/E_A36G/NSP6_F34V/NSP6_W31Y/E_R38del/NSP6_Q30E/Spike_D614G/NSP6_ins35VL/NSP6_T29P)	hCoV-19/Italy/CAM-INTPas-3/2020	EPI_ISL_493213
2020.GSCAM.493197.0721.1	NAPOLI	NAPOLI	21/07/2020	B.1.515	G	(NSP15_N139del/NSP15_L151del/NSP15_S147del/NSP15_E145del/NSP15_I143del/NSP6_W31Y/NSP15_F123Y/NSP15_L133del/NSP15_D124K/NSP2_C240Y/NSP15_R138del/NSP15_V131del/NSP6_L33M/NSP15_R126del/NSP15_G140del/NSP15_A137del/NSP15_N136del/NSP15_L142del/N_M210T/NSP15_G150del/NSP3_N506D/NSP15_V141del/NSP6_F34V/NSP15_V127del/NSP15_V148del/NSP15_D128del/NSP15_F134del/NSP15_R135del/NSP15_G129del/NSP6_Q30E/NSP12_P323…	hCoV-19/Italy/CAM-INTPas-2/2020	EPI_ISL_493197
2020.GSCAM.494757.0722.1	NAPOLI	NAPOLI	22/07/2020	B.1	G	(NSP2_P129L/M_D3G/NSP12_K103R/NSP12_P323L/Spike_D614G)	hCoV-19/Italy/CAM-INTPas-5/2020	EPI_ISL_494757
2020.GSCAM.494759.0722.1	NAPOLI	NAPOLI	22/07/2020	B.1	G	(NSP3_G476del/NSP2_P129L/M_D3G/NSP12_K103R/NSP3_V477A/NSP3_E475del/NSP3_Q474del/NSP12_P323L/Spike_D614G)	hCoV-19/Italy/CAM-INTPas-6/2020	EPI_ISL_494759
2020.GSCAM.494756.0722.1	NAPOLI	NAPOLI	22/07/2020	B.1	G	(Spike_K1191N/NSP12_P323L/Spike_D614G)	hCoV-19/Italy/CAM-INTPas-4/2020	EPI_ISL_494756
2020.GSCAM.494761.0722.1	NAPOLI	NAPOLI	22/07/2020	B.1.1	GR	(N_R203K/Spike_L5F/N_G204R/NSP12_P323L/Spike_D614G)	hCoV-19/Italy/CAM-INTPas-7/2020	EPI_ISL_494761
2020.GSCAM.494771.0722.1	NAPOLI	NAPOLI	22/07/2020	B.1	G	(Spike_T676I/NSP12_P323L/Spike_D614G)	hCoV-19/Italy/CAM-INTPas-10/2020	EPI_ISL_494771
2020.GSCAM.494762.0722.1	NAPOLI	NAPOLI	22/07/2020	B.1	G	(NSP6_L33M/NSP6_F34V/NSP6_W31Y/M_D3G/NSP6_Q30E/NSP12_P323L/Spike_D614G/NSP6_ins35VL/NSP6_T29P)	hCoV-19/Italy/CAM-INTPas-8/2020	EPI_ISL_494762
2020.GSCAM.494774.0722.1	NAPOLI	NAPOLI	22/07/2020	B.1.1	GR	(NSP6_L33M/N_R203K/NS3_V77F/NSP6_F34V/NSP6_W31Y/N_G204R/NSP6_Q30E/NSP12_P323L/Spike_D614G/NSP6_ins35VL/NSP6_T29P)	hCoV-19/Italy/CAM-INTPas-11/2020	EPI_ISL_494774
2020.GSCAM.494763.0722.1	NAPOLI	NAPOLI	22/07/2020	B.1	G	(NSP6_L33M/NSP6_F34V/NSP6_W31Y/NSP6_Q30E/NSP12_P323L/Spike_D614G/NSP13_S74P/NSP6_ins35VL/NSP6_L37F/NSP6_T29P)	hCoV-19/Italy/CAM-INTPas-9/2020	EPI_ISL_494763
2020.GSCAM.494775.0722.1	NAPOLI	NAPOLI	22/07/2020	B.1	G	(NSP6_L33M/NSP6_F34V/NSP6_W31Y/N_V246I/NSP6_Q30E/NSP12_P323L/Spike_D614G/NSP6_ins35VL/NSP6_T29P)	hCoV-19/Italy/CAM-INTPas-12/2020	EPI_ISL_494775
2020.GSVEN.496482.0724.1	VENEZIA	VENEZIA	24/07/2020	B.1	G	(NSP13_V496L/NSP12_P323L/Spike_D614G)	hCoV-19/Italy/VEN-IZSV-9/2020	EPI_ISL_496482
2020.GSVEN.496482.0724.1	VENEZIA	VENEZIA	24/07/2020	B.1	G	(NSP13_V496L/NSP12_P323L/Spike_D614G)	hCoV-19/Italy/VEN-IZSV-9/2020	EPI_ISL_496482
2020.GSCAM.494776.0722.1	NAPOLI	NAPOLI	22/07/2020	B.1	G	(NSP6_L33M/NSP6_F34V/NSP6_W31Y/NSP6_Q30E/Spike_D614G/Spike_V705F/NSP6_ins35VL/NSP6_T29P)	hCoV-19/Italy/CAM-INTPas-13/2020	EPI_ISL_494776
2020.GSFVG.498558.0727.1	TRIESTE	TRIESTE	27/07/2020	B.1	G	(M_D3G/NSP15_E260K/Spike_G744D/NSP12_P323L/Spike_D614G)	hCoV-19/Italy/FVG-ICGEB-S208/2020	EPI_ISL_498558
2020.GSFVG.498559.0727.1	TRIESTE	TRIESTE	27/07/2020	B.1.1.70	GR	(NS3_D222G/N_R203K/NSP12_S913L/NSP3_A1183V/N_G204R/NSP12_T246I/NSP15_V10L/NS3_T34A/NSP15_T33I/NSP12_P323L/NSP14_M153I/Spike_D614G/NSP7_K70N/NSP5_G71S)	hCoV-19/Italy/FVG-ICGEB-S211/2020	EPI_ISL_498559
2020.GSFVG.498561.0727.1	TRIESTE	TRIESTE	27/07/2020	B.1.1.70	GR	(NS3_D222G/N_R203K/NSP12_S913L/NSP3_A1183V/N_G204R/NSP15_V10L/NS3_T34A/NSP15_T33I/NSP12_P323L/NSP14_M153I/Spike_D614G/NSP7_K70N/NSP5_G71S)	hCoV-19/Italy/FVG-ICGEB-S214/2020	EPI_ISL_498561
2020.GSFVG.498560.0727.1	TRIESTE	TRIESTE	27/07/2020	B.1.1.70	GR	(NS3_D222G/N_R203K/NSP12_S913L/NSP3_A1183V/N_G204R/NSP15_V10L/NS3_T34A/NSP15_T33I/NSP12_P323L/NSP14_M153I/Spike_D614G/NSP7_K70N/NSP5_G71S)	hCoV-19/Italy/FVG-ICGEB-S212/2020	EPI_ISL_498560
2020.GSFVG.498563.0727.1	TRIESTE	TRIESTE	27/07/2020	C.35	GR	(NSP5_G15S/NSP15_V38F/NSP3_K1077N/N_R203K/NSP3_T428I/NSP6_Y116H/N_G204R/NSP12_P323L/NSP3_S1735F/Spike_D614G)	hCoV-19/Italy/FVG-ICGEB-S218/2020	EPI_ISL_498563
2020.GSFVG.498562.0727.1	TRIESTE	TRIESTE	27/07/2020	B.1.1.47	GR	(N_R203K/N_G204R/NSP15_T48I/NSP12_P323L/Spike_D614G/NSP6_T180R)	hCoV-19/Italy/FVG-ICGEB-S217/2020	EPI_ISL_498562
2020.GSCAM.514432.0817.1	NAPOLI	NAPOLI	17/08/2020	B.1	G	(NSP3_S403L/Spike_T299I/NSP12_P323L/Spike_D614G)	hCoV-19/Italy/CAM-CEINGE-5/2020	EPI_ISL_514432
2020.GSCAM.514751.0817.1	NAPOLI	NAPOLI	17/08/2020	B.1	G	(NSP3_S403L/Spike_T299I/NSP12_P323L/Spike_D614G)	hCoV-19/Italy/CAM-CEINGE-S66/2020	EPI_ISL_514751
2020.GSMAR.516079.0816.1	ANCONA	ANCONA	16/08/2020	B.1	G	(NSP3_Q167R/M_D3G/NSP12_P323L/Spike_D614G)	hCoV-19/Italy/MAR-UnivPM-32898/2020	EPI_ISL_516079
2020.GSMAR.516080.0816.1	ANCONA	ANCONA	16/08/2020	B.1	G	(NS3_D222G/M_D3G/NSP12_P323L/Spike_D614G)	hCoV-19/Italy/MAR-UnivPM-34104/2020	EPI_ISL_516080
2020.GSMAR.516081.0816.1	ANCONA	ANCONA	16/08/2020	B.1	G	(M_D3G/NSP12_P323L/Spike_D614G)	hCoV-19/Italy/MAR-UnivPM-34117/2020	EPI_ISL_516081
2020.GSMAR.516082.0816.1	ANCONA	ANCONA	16/08/2020	B.1	G	(NSP3_N1322S/M_D3G/NSP12_P323L/Spike_D614G)	hCoV-19/Italy/MAR-UnivPM-43950/2020	EPI_ISL_516082
2020.GSMAR.516083.0816.1	ANCONA	ANCONA	16/08/2020	B.1	G	(M_D3G/NSP12_P323L/Spike_D614G)	hCoV-19/Italy/MAR-UnivPM-71205/2020	EPI_ISL_516083
2020.GSMAR.516084.0816.1	ANCONA	ANCONA	16/08/2020	B.1	G	(M_D3G/NSP12_P323L/Spike_D614G)	hCoV-19/Italy/MAR-UnivPM-73696/2020	EPI_ISL_516084
2020.GSMAR.516085.0816.1	ANCONA	ANCONA	16/08/2020	B.1	G	(M_D3G/NSP12_P323L/Spike_D614G)	hCoV-19/Italy/MAR-UnivPM-73702/2020	EPI_ISL_516085
2020.GSMAR.516086.0816.1	ANCONA	ANCONA	16/08/2020	B.1	G	(M_D3G/NSP12_P323L/Spike_D614G/NSP13_P529L)	hCoV-19/Italy/MAR-UnivPM-78952/2020	EPI_ISL_516086
2020.GSMAR.516087.0816.1	ANCONA	ANCONA	16/08/2020	B.1	G	(M_D3G/NSP12_P323L/Spike_D614G)	hCoV-19/Italy/MAR-UnivPM-78955/2020	EPI_ISL_516087
2020.GSMAR.516088.0816.1	ANCONA	ANCONA	16/08/2020	B.1	G	(M_D3G/NSP12_P323L/Spike_D614G)	hCoV-19/Italy/MAR-UnivPM-78955-2/2020	EPI_ISL_516088
2020.GSVEN.522855.0826.1	VENEZIA	VENEZIA	26/08/2020	B.1	G	(NSP6_A117V/Spike_L5F/NSP12_P323L/Spike_D614G)	hCoV-19/Italy/VEN-IZSVe-101-12/2020	EPI_ISL_522855
2020.GSVEN.522855.0826.1	VENEZIA	VENEZIA	26/08/2020	B.1	G	(NSP6_A117V/Spike_L5F/NSP12_P323L/Spike_D614G)	hCoV-19/Italy/VEN-IZSVe-101-12/2020	EPI_ISL_522855
2020.GSVEN.522856.0826.1	VENEZIA	VENEZIA	26/08/2020	B.1	G	(NSP4_S481L/NS3_T89I/NSP12_P323L/Spike_D614G)	hCoV-19/Italy/VEN-IZSVe-46-41/2020	EPI_ISL_522856
2020.GSVEN.522856.0826.1	VENEZIA	VENEZIA	26/08/2020	B.1	G	(NSP4_S481L/NS3_T89I/NSP12_P323L/Spike_D614G)	hCoV-19/Italy/VEN-IZSVe-46-41/2020	EPI_ISL_522856
2020.GSVEN.522857.0826.1	VENEZIA	VENEZIA	26/08/2020	B.1.1	GR	(NS3_K16N/N_R203K/NSP6_N205S/N_G204R/NSP1_P62L/NSP12_P323L/NSP3_N1785D/Spike_D614G)	hCoV-19/Italy/VEN-IZSVe-50893/2020	EPI_ISL_522857
2020.GSVEN.522857.0826.1	VENEZIA	VENEZIA	26/08/2020	B.1.1	GR	(NS3_K16N/N_R203K/NSP6_N205S/N_G204R/NSP1_P62L/NSP12_P323L/NSP3_N1785D/Spike_D614G)	hCoV-19/Italy/VEN-IZSVe-50893/2020	EPI_ISL_522857
2020.GSVEN.522858.0826.1	VENEZIA	VENEZIA	26/08/2020	B.1.1	GR	(N_R203K/N_G204R/NSP12_P323L/Spike_D614G)	hCoV-19/Italy/VEN-IZSVe-51-5/2020	EPI_ISL_522858
2020.GSVEN.522858.0826.1	VENEZIA	VENEZIA	26/08/2020	B.1.1	GR	(N_R203K/N_G204R/NSP12_P323L/Spike_D614G)	hCoV-19/Italy/VEN-IZSVe-51-5/2020	EPI_ISL_522858
2020.GSVEN.522859.0826.1	VENEZIA	VENEZIA	26/08/2020	B.1.1	GR	(N_R203K/N_G204R/NSP12_P323L/Spike_D614G)	hCoV-19/Italy/VEN-IZSVe-51635/2020	EPI_ISL_522859
2020.GSVEN.522859.0826.1	VENEZIA	VENEZIA	26/08/2020	B.1.1	GR	(N_R203K/N_G204R/NSP12_P323L/Spike_D614G)	hCoV-19/Italy/VEN-IZSVe-51635/2020	EPI_ISL_522859
2020.GSVEN.522860.0826.1	VENEZIA	VENEZIA	26/08/2020	B.1.1	GR	(N_R203K/N_G204R/NSP12_P323L/Spike_D614G)	hCoV-19/Italy/VEN-IZSVe-54-17/2020	EPI_ISL_522860
2020.GSVEN.522860.0826.1	VENEZIA	VENEZIA	26/08/2020	B.1.1	GR	(N_R203K/N_G204R/NSP12_P323L/Spike_D614G)	hCoV-19/Italy/VEN-IZSVe-54-17/2020	EPI_ISL_522860
2020.GSVEN.522861.0826.1	VENEZIA	VENEZIA	26/08/2020	B.1.1	GR	(N_R203K/NSP13_T481M/N_G204R/NSP12_P323L/Spike_D614G)	hCoV-19/Italy/VEN-IZSVe-55-111/2020	EPI_ISL_522861
2020.GSVEN.522861.0826.1	VENEZIA	VENEZIA	26/08/2020	B.1.1	GR	(N_R203K/NSP13_T481M/N_G204R/NSP12_P323L/Spike_D614G)	hCoV-19/Italy/VEN-IZSVe-55-111/2020	EPI_ISL_522861
2020.GSVEN.522862.0826.1	VENEZIA	VENEZIA	26/08/2020	B.1	G	(Spike_D1139Y/NSP12_P323L/Spike_D614G)	hCoV-19/Italy/VEN-IZSVe-55-16/2020	EPI_ISL_522862
2020.GSVEN.522862.0826.1	VENEZIA	VENEZIA	26/08/2020	B.1	G	(Spike_D1139Y/NSP12_P323L/Spike_D614G)	hCoV-19/Italy/VEN-IZSVe-55-16/2020	EPI_ISL_522862
2020.GSVEN.522863.0826.1	VENEZIA	VENEZIA	26/08/2020	B.1	G	(Spike_D1139Y/NSP12_P323L/Spike_D614G)	hCoV-19/Italy/VEN-IZSVe-55-18/2020	EPI_ISL_522863
2020.GSVEN.522863.0826.1	VENEZIA	VENEZIA	26/08/2020	B.1	G	(Spike_D1139Y/NSP12_P323L/Spike_D614G)	hCoV-19/Italy/VEN-IZSVe-55-18/2020	EPI_ISL_522863
2020.GSVEN.522864.0826.1	VENEZIA	VENEZIA	26/08/2020	B.1	G	(Spike_D1139Y/NSP12_P323L/Spike_D614G)	hCoV-19/Italy/VEN-IZSVe-55-56/2020	EPI_ISL_522864
2020.GSVEN.522864.0826.1	VENEZIA	VENEZIA	26/08/2020	B.1	G	(Spike_D1139Y/NSP12_P323L/Spike_D614G)	hCoV-19/Italy/VEN-IZSVe-55-56/2020	EPI_ISL_522864
2020.GSVEN.522865.0826.1	VENEZIA	VENEZIA	26/08/2020	B.1.1	GR	(NSP2_T153M/N_E118Q/N_R203K/N_G204R/NSP12_P323L/Spike_D614G)	hCoV-19/Italy/VEN-IZSVe-60-40/2020	EPI_ISL_522865
2020.GSVEN.522865.0826.1	VENEZIA	VENEZIA	26/08/2020	B.1.1	GR	(NSP2_T153M/N_E118Q/N_R203K/N_G204R/NSP12_P323L/Spike_D614G)	hCoV-19/Italy/VEN-IZSVe-60-40/2020	EPI_ISL_522865
2020.GSVEN.522866.0826.1	VENEZIA	VENEZIA	26/08/2020	B.1.610	G	(NSP12_P323L/Spike_D614G)	hCoV-19/Italy/VEN-IZSVe-63-7/2020	EPI_ISL_522866
2020.GSVEN.522866.0826.1	VENEZIA	VENEZIA	26/08/2020	B.1.610	G	(NSP12_P323L/Spike_D614G)	hCoV-19/Italy/VEN-IZSVe-63-7/2020	EPI_ISL_522866
2020.GSVEN.522867.0826.1	VENEZIA	VENEZIA	26/08/2020	B.1.1	GR	(N_R203K/N_G204R/NSP12_P323L/Spike_D614G)	hCoV-19/Italy/VEN-IZSVe-71-10/2020	EPI_ISL_522867
2020.GSVEN.522867.0826.1	VENEZIA	VENEZIA	26/08/2020	B.1.1	GR	(N_R203K/N_G204R/NSP12_P323L/Spike_D614G)	hCoV-19/Italy/VEN-IZSVe-71-10/2020	EPI_ISL_522867
2020.GSVEN.522868.0826.1	VENEZIA	VENEZIA	26/08/2020	B.1.1	GR	(N_R203K/N_G204R/NSP12_P323L/Spike_D614G)	hCoV-19/Italy/VEN-IZSVe-94-28/2020	EPI_ISL_522868
2020.GSVEN.522868.0826.1	VENEZIA	VENEZIA	26/08/2020	B.1.1	GR	(N_R203K/N_G204R/NSP12_P323L/Spike_D614G)	hCoV-19/Italy/VEN-IZSVe-94-28/2020	EPI_ISL_522868
2020.GSFVG.525495.0831.1	TRIESTE	TRIESTE	31/08/2020	B.1	G	(NS8_Q18stop/M_D3G/NSP15_E260K/NSP12_P323L/Spike_D614G/NSP13_D466Y)	hCoV-19/Italy/FVG-ICGEB-S204/2020	EPI_ISL_525495
2020.GSFVG.525496.0831.1	TRIESTE	TRIESTE	31/08/2020	B.1	G	(NS8_Q18stop/M_D3G/NSP15_E260K/Spike_D614G/NSP13_D466Y)	hCoV-19/Italy/FVG-ICGEB-S205/2020	EPI_ISL_525496
2020.GSAPU.525553.0831.1	BARI	BARI	31/08/2020	B.1.1	GR	(N_R203K/N_G204R/NSP12_P323L/Spike_D614G)	hCoV-19/Italy/APU-UniMI-102/2020	EPI_ISL_525553
2020.GSAPU.525554.0831.1	BARI	BARI	31/08/2020	B.1	G	(NS7a_A106V/NSP12_R285H/NSP13_M68T/NSP13_P364S/NSP12_P323L/Spike_D614G/Spike_A852V)	hCoV-19/Italy/APU-UniMI-123PT/2020	EPI_ISL_525554
2020.GSAPU.525555.0831.1	BARI	BARI	31/08/2020	B.1	G	(NSP12_R285H/NSP13_M68T/NSP12_P323L/Spike_D614G)	hCoV-19/Italy/APU-UniMI-141PT/2020	EPI_ISL_525555
2020.GSAPU.525556.0831.1	BARI	BARI	31/08/2020	B.1	G	(NSP4_S59A/M_D3G/NSP12_P323L/Spike_D614G/NS6_M1I)	hCoV-19/Italy/APU-UniMI-22/2020	EPI_ISL_525556
2020.GSAPU.525557.0831.1	BARI	BARI	31/08/2020	B.1.1	GR	(N_R203K/N_G204R/NSP12_P323L/Spike_D614G)	hCoV-19/Italy/APU-UniMI-368/2020	EPI_ISL_525557
2020.GSAPU.525558.0831.1	BARI	BARI	31/08/2020	B.1.1	GR	(N_R203K/N_G204R/NSP4_T387I/NSP13_P53L/NSP12_P323L/Spike_D614G)	hCoV-19/Italy/APU-UniMI-4357/2020	EPI_ISL_525558
2020.GSAPU.525559.0831.1	BARI	BARI	31/08/2020	B.1.1	GR	(NS3_S166L/N_R203K/NSP13_A598V/N_G204R/NSP12_P323L/Spike_D614G)	hCoV-19/Italy/APU-UniMI-4431/2020	EPI_ISL_525559
2020.GSAPU.525560.0831.1	BARI	BARI	31/08/2020	B.1.1	GR	(N_R203K/N_G204R/NSP12_P323L/Spike_D614G/E_A36V)	hCoV-19/Italy/APU-UniMI-5409/2020	EPI_ISL_525560
2020.GSAPU.525561.0831.1	BARI	BARI	31/08/2020	B.1.1	GR	(N_R203K/N_G204R/NSP12_P323L/Spike_D614G)	hCoV-19/Italy/APU-UniMI-5410/2020	EPI_ISL_525561
2020.GSAPU.525562.0831.1	BARI	BARI	31/08/2020	B.1.1	GR	(N_R203K/N_G204R/NSP12_P323L/Spike_D614G)	hCoV-19/Italy/APU-UniMI-5418/2020	EPI_ISL_525562
2020.GSAPU.525563.0831.1	BARI	BARI	31/08/2020	B.1.1	GR	(N_R203K/N_G204R/NSP12_P323L/Spike_D614G)	hCoV-19/Italy/APU-UniMI-5425/2020	EPI_ISL_525563
2020.GSAPU.525564.0831.1	BARI	BARI	31/08/2020	B.1.1	GR	(N_R203K/N_G204R/NSP12_P323L/Spike_D614G)	hCoV-19/Italy/APU-UniMI-5428/2020	EPI_ISL_525564
2020.GSAPU.525565.0831.1	BARI	BARI	31/08/2020	B.1.1	GR	(N_R203K/N_G204R/NSP12_P323L/Spike_D614G)	hCoV-19/Italy/APU-UniMI-5429/2020	EPI_ISL_525565
2020.GSAPU.525566.0831.1	BARI	BARI	31/08/2020	B.1.1	GR	(N_R203K/N_G204R/NSP12_P323L/Spike_D614G)	hCoV-19/Italy/APU-UniMI-5430/2020	EPI_ISL_525566
2020.GSAPU.525567.0831.1	BARI	BARI	31/08/2020	B.1.1	GR	(N_R203K/N_G204R/NSP12_P323L/Spike_D614G)	hCoV-19/Italy/APU-UniMI-5433/2020	EPI_ISL_525567
2020.GSAPU.525568.0831.1	BARI	BARI	31/08/2020	B.1.1	GR	(N_R203K/N_G204R/NSP12_P323L/Spike_D614G)	hCoV-19/Italy/APU-UniMI-5436/2020	EPI_ISL_525568
2020.GSAPU.525569.0831.1	BARI	BARI	31/08/2020	B.1.1	GR	(N_R203K/N_G204R/NSP12_P323L/Spike_D614G)	hCoV-19/Italy/APU-UniMI-5439/2020	EPI_ISL_525569
2020.GSAPU.525570.0831.1	BARI	BARI	31/08/2020	B.1.1	GR	(N_R203K/N_G204R/NSP12_P323L/Spike_D614G)	hCoV-19/Italy/APU-UniMI-6/2020	EPI_ISL_525570
2020.GSAPU.525571.0831.1	BARI	BARI	31/08/2020	B.1	G	(NSP2_L204F/NSP12_P323L/NSP6_M183I/Spike_D614G/NSP1_P62H)	hCoV-19/Italy/APU-UniMI-62PT/2020	EPI_ISL_525571
2020.GSAPU.525572.0831.1	BARI	BARI	31/08/2020	B.1	G	(NSP2_L204F/NSP12_P323L/NSP6_M183I/Spike_D614G/NSP1_P62H)	hCoV-19/Italy/APU-UniMI-64PT/2020	EPI_ISL_525572
2020.GSBAS.525573.0831.1	POTENZA	POTENZA	31/08/2020	B.1.1	GR	(N_R203K/N_G204R/NSP12_P323L/Spike_D614G)	hCoV-19/Italy/BAS-UniMI-2956/2020	EPI_ISL_525573
2020.GSBAS.525574.0831.1	POTENZA	POTENZA	31/08/2020	C.11	GR	(NSP5_G15S/N_R203K/NSP3_T428I/N_G204R/NSP12_P323L/Spike_D614G)	hCoV-19/Italy/BAS-UniMI-4160/2020	EPI_ISL_525574
2020.GSAPU.527380.0903.1	BARI	BARI	03/09/2020	B.1.1	GR	(NSP1_V54del/N_R203K/N_G204R/NSP12_P323L/Spike_D614G)	hCoV-19/Italy/APU-UniMI-4663/2020	EPI_ISL_527380
2020.TE.6021.1.3	TERAMO	COMUNE NON INDICATO	14/03/2020	B.1.1	GR	(N_R203K/N_G204R/Spike_D614G)	hCoV-19/Italy/ABR-IZSGC-TE4884/2020	EPI_ISL_528919
2020.TE.37875.1.25	TERAMO	COMUNE NON INDICATO	14/03/2020	B.1.1	GR	(N_R203K/N_G204R/Spike_D614G)	hCoV-19/Italy/ABR-IZSGC-TE4884/2020	EPI_ISL_528919
2020.TE.6021.1.10	PESCARA	COMUNE NON INDICATO	14/03/2020	B.1.1	GR	(N_R203K/N_G204R/Spike_D614G)	hCoV-19/Italy/ABR-IZSGC-TE4891/2020	EPI_ISL_528920
2020.TE.37875.1.32	PESCARA	COMUNE NON INDICATO	14/03/2020	B.1.1	GR	(N_R203K/N_G204R/Spike_D614G)	hCoV-19/Italy/ABR-IZSGC-TE4891/2020	EPI_ISL_528920
2020.TE.6021.1.14	PESCARA	COMUNE NON INDICATO	14/03/2020	B.1.5	G	(NSP3_S1285F/Spike_D614G)	hCoV-19/Italy/ABR-IZSGC-TE4926/2020	EPI_ISL_528921
2020.TE.37875.1.33	PESCARA	COMUNE NON INDICATO	14/03/2020	B.1.5	G	(NSP3_S1285F/Spike_D614G)	hCoV-19/Italy/ABR-IZSGC-TE4926/2020	EPI_ISL_528921
2020.TE.6021.1.19	TERAMO	PINETO	17/03/2020	B.1.1	GR	(N_R203K/N_G204R/Spike_D614G)	hCoV-19/Italy/ABR-IZSGC-TE5040/2020	EPI_ISL_528922
2020.TE.37875.1.35	TERAMO	PINETO	17/03/2020	B.1.1	GR	(N_R203K/N_G204R/Spike_D614G)	hCoV-19/Italy/ABR-IZSGC-TE5040/2020	EPI_ISL_528922
2020.TE.9044.1.2	TERAMO	CASTIGLIONE MESSER RAIMONDO	18/03/2020	B.1.1	GR	(N_R203K/N_G204R/Spike_D614G)	hCoV-19/Italy/ABR-IZSGC-TE5148/2020	EPI_ISL_528923
2020.TE.37875.1.36	TERAMO	CASTIGLIONE MESSER RAIMONDO	18/03/2020	B.1.1	GR	(N_R203K/N_G204R/Spike_D614G)	hCoV-19/Italy/ABR-IZSGC-TE5148/2020	EPI_ISL_528923
2020.TE.9044.1.7	TERAMO	NOTARESCO	18/03/2020	B.1	G	(Spike_D614G)	hCoV-19/Italy/ABR-IZSGC-TE5173/2020	EPI_ISL_528924
2020.TE.37875.1.37	TERAMO	NOTARESCO	18/03/2020	B.1	G	(Spike_D614G)	hCoV-19/Italy/ABR-IZSGC-TE5173/2020	EPI_ISL_528924
2020.TE.9044.1.9	L'AQUILA	L'AQUILA	18/03/2020	B.1.1	GR	(N_R203K/N_G204R/Spike_D614G)	hCoV-19/Italy/ABR-IZSGC-TE5268/2020	EPI_ISL_528925
2020.TE.37875.1.38	L'AQUILA	L'AQUILA	18/03/2020	B.1.1	GR	(N_R203K/N_G204R/Spike_D614G)	hCoV-19/Italy/ABR-IZSGC-TE5268/2020	EPI_ISL_528925
2020.TE.9044.1.12	TERAMO	CASTIGLIONE MESSER RAIMONDO	19/03/2020	B.1.1	GR	(N_R203K/N_G204R/Spike_D614G)	hCoV-19/Italy/ABR-IZSGC-TE5487/2020	EPI_ISL_528926
2020.TE.37875.1.39	TERAMO	CASTIGLIONE MESSER RAIMONDO	19/03/2020	B.1.1	GR	(N_R203K/N_G204R/Spike_D614G)	hCoV-19/Italy/ABR-IZSGC-TE5487/2020	EPI_ISL_528926
2020.TE.9044.1.19	TERAMO	TERAMO	23/03/2020	B.1.1	GR	(N_R203K/N_G204R/Spike_D614G)	hCoV-19/Italy/ABR-IZSGC-TE6202/2020	EPI_ISL_528927
2020.TE.37875.1.40	TERAMO	TERAMO	23/03/2020	B.1.1	GR	(N_R203K/N_G204R/Spike_D614G)	hCoV-19/Italy/ABR-IZSGC-TE6202/2020	EPI_ISL_528927
2020.TE.21400.1.15	TERAMO	TERAMO	23/03/2020	B.1.1	GR	(N_R203K/N_G204R/Spike_D614G)	hCoV-19/Italy/ABR-IZSGC-TE6218/2020	EPI_ISL_528928
2020.TE.37875.1.41	TERAMO	TERAMO	23/03/2020	B.1.1	GR	(N_R203K/N_G204R/Spike_D614G)	hCoV-19/Italy/ABR-IZSGC-TE6218/2020	EPI_ISL_528928
2020.TE.9044.1.24	TERAMO	ROSETO DEGLI ABRUZZI	26/03/2020	B.1	G	(N_G34W/Spike_D614G)	hCoV-19/Italy/ABR-IZSGC-TE7097/2020	EPI_ISL_528929
2020.TE.37875.1.27	TERAMO	ROSETO DEGLI ABRUZZI	26/03/2020	B.1	G	(N_G34W/Spike_D614G)	hCoV-19/Italy/ABR-IZSGC-TE7097/2020	EPI_ISL_528929
2020.GSLOM.542347.0923.1	MILANO	MILANO	23/09/2020	B.1	G	(NSP14_I166L/NSP12_P323L/Spike_D614G)	hCoV-19/Italy/LOM-UniMI-L428/2020	EPI_ISL_542347
2020.GSLOM.542348.0923.1	MILANO	MILANO	23/09/2020	B.1.1	GR	(N_R203K/N_G204R/NSP12_P323L/Spike_D614G)	hCoV-19/Italy/LOM-UniMI-L429/2020	EPI_ISL_542348
2020.GSLOM.542349.0923.1	MILANO	MILANO	23/09/2020	B.1.1	GR	(NSP3_D218E/N_R203K/N_G204R/NSP12_P323L/Spike_D614G)	hCoV-19/Italy/LOM-UniMI-L430/2020	EPI_ISL_542349
2020.GSLOM.542350.0923.1	MILANO	MILANO	23/09/2020	B.1	G	(NSP12_P323L/Spike_D614G)	hCoV-19/Italy/LOM-UniMI-L431/2020	EPI_ISL_542350
2020.GSLOM.542351.0923.1	MILANO	MILANO	23/09/2020	B.1	G	(NSP12_P323L/Spike_D614G)	hCoV-19/Italy/LOM-UniMI-L432/2020	EPI_ISL_542351
2020.GSLOM.542352.0923.1	MILANO	MILANO	23/09/2020	B.1	G	(N_R10P/NSP12_P323L/Spike_D614G)	hCoV-19/Italy/LOM-UniMI-L433/2020	EPI_ISL_542352
2020.GSLOM.542353.0923.1	MILANO	MILANO	23/09/2020	B.1	G	(Spike_D88N/NSP12_P323L/Spike_D614G/NSP3_S1578G)	hCoV-19/Italy/LOM-UniMI-L434/2020	EPI_ISL_542353
2020.GSLOM.542354.0923.1	MILANO	MILANO	23/09/2020	B.1.1.71	GR	(N_R203K/N_G204R/NSP12_P323L/Spike_D614G)	hCoV-19/Italy/LOM-UniMI-L435/2020	EPI_ISL_542354
2020.GSLOM.542355.0923.1	MILANO	MILANO	23/09/2020	B.1	G	(NSP12_P323L/Spike_D614G/Spike_N501T)	hCoV-19/Italy/LOM-UniMI-L436/2020	EPI_ISL_542355
2020.GSLOM.542356.0923.1	MILANO	MILANO	23/09/2020	B.1.1	GR	(N_R203K/N_G204R/NSP12_P323L/Spike_D614G)	hCoV-19/Italy/LOM-UniMI-L437/2020	EPI_ISL_542356
2020.GSLOM.542357.0923.1	MILANO	MILANO	23/09/2020	B.1	G	(NSP10_G125C/NSP12_P323L/Spike_D614G)	hCoV-19/Italy/LOM-UniMI-L438/2020	EPI_ISL_542357
2020.GSLOM.542358.0923.1	MILANO	MILANO	23/09/2020	B.1.1	GR	(NSP3_D218E/N_R203K/N_G204R/NSP12_P323L/Spike_D614G)	hCoV-19/Italy/LOM-UniMI-L439/2020	EPI_ISL_542358
2020.GSLOM.542359.0923.1	MILANO	MILANO	23/09/2020	B.1	G	(NSP13_D260A/NSP12_P323L/Spike_D614G)	hCoV-19/Italy/LOM-UniMI-L440/2020	EPI_ISL_542359
2020.GSLOM.542360.0923.1	MILANO	MILANO	23/09/2020	B.1	G	(NSP4_E310A/NSP12_P323L/Spike_D614G)	hCoV-19/Italy/LOM-UniMI-L441/2020	EPI_ISL_542360
2020.GSLOM.542361.0923.1	MILANO	MILANO	23/09/2020	B.1.1	GR	(NSP2_P191S/NSP3_M1376L/N_R203K/NSP14_P24L/N_G204R/NSP14_T31I/NSP12_P323L/NSP3_N1785D/Spike_D614G/NSP9_V7A)	hCoV-19/Italy/LOM-UniMI-L442/2020	EPI_ISL_542361
2020.GSLOM.542362.0923.1	MILANO	MILANO	23/09/2020	B.1.1	GR	(NSP2_V364I/N_R203K/N_G204R/NSP12_P323L/Spike_D614G)	hCoV-19/Italy/LOM-UniMI-L443/2020	EPI_ISL_542362
2020.GSLOM.542363.0923.1	MILANO	MILANO	23/09/2020	B.1.1	GR	(NSP3_D218E/N_R203K/N_G204R/NSP12_P323L/Spike_D614G)	hCoV-19/Italy/LOM-UniMI-L444/2020	EPI_ISL_542363
2020.GSLOM.542364.0923.1	MILANO	MILANO	23/09/2020	B.1.1	GR	(N_R203K/N_G204R/NSP12_P323L/Spike_D614G/NS6_M1I)	hCoV-19/Italy/LOM-UniMI-L445/2020	EPI_ISL_542364
2020.GSLOM.542365.0923.1	MILANO	MILANO	23/09/2020	B.1	G	(NSP12_P323L/Spike_D614G)	hCoV-19/Italy/LOM-UniMI-L447/2020	EPI_ISL_542365
2020.GSLOM.542366.0923.1	MILANO	MILANO	23/09/2020	B.1	G	(Spike_G504N/NSP12_P323L/Spike_D614G)	hCoV-19/Italy/LOM-UniMI-L448/2020	EPI_ISL_542366
2020.GSLOM.542367.0923.1	MILANO	MILANO	23/09/2020	B.1.1.1	GR	(NSP5_G15S/N_R203K/NSP3_T428I/N_G204R/NSP12_P323L/Spike_D614G/N_L230F)	hCoV-19/Italy/LOM-UniMI-L449/2020	EPI_ISL_542367
2020.GSLOM.542368.0923.1	MILANO	MILANO	23/09/2020	B.1.105	G	(NSP3_S1396T/N_D81H/NSP12_P323L/Spike_D614G)	hCoV-19/Italy/LOM-UniMI-L450/2020	EPI_ISL_542368
2020.GSLOM.542369.0923.1	MILANO	MILANO	23/09/2020	B.1	G	(NSP3_S370L/NSP12_P323L/Spike_D614G)	hCoV-19/Italy/LOM-UniMI-L451/2020	EPI_ISL_542369
2020.GSLOM.542370.0923.1	MILANO	MILANO	23/09/2020	B.1	G	(NSP6_T181I/NSP12_P323L/Spike_D614G)	hCoV-19/Italy/LOM-UniMI-L452/2020	EPI_ISL_542370
2020.GSLOM.542371.0923.1	MILANO	MILANO	23/09/2020	B.1.1	GR	(N_R203K/N_G204R/N_E378Q/NSP12_P323L/Spike_D614G/NSP2_V447F)	hCoV-19/Italy/LOM-UniMI-L453/2020	EPI_ISL_542371
2020.GSLOM.542372.0923.1	MILANO	MILANO	23/09/2020	B.1.1	GR	(N_R203K/N_G204R/NSP12_P323L/Spike_D614G)	hCoV-19/Italy/LOM-UniMI-L454/2020	EPI_ISL_542372
2020.GSLOM.542373.0923.1	MILANO	MILANO	23/09/2020	B.1	G	(NSP12_P323L/Spike_D614G/NSP15_D212G/N_P168S)	hCoV-19/Italy/LOM-UniMI-L455/2020	EPI_ISL_542373
2020.GSLOM.542374.0923.1	MILANO	MILANO	23/09/2020	B.1	G	(NSP12_P323L/Spike_D614G/NSP15_D212G/N_P168S)	hCoV-19/Italy/LOM-UniMI-L457/2020	EPI_ISL_542374
2020.GSLOM.542375.0923.1	MILANO	MILANO	23/09/2020	B.1	G	(NSP12_P323L/Spike_D614G)	hCoV-19/Italy/LOM-UniMI-L458/2020	EPI_ISL_542375
2020.GSLOM.542376.0923.1	MILANO	MILANO	23/09/2020	B.1	G	(NSP3_A1526V/NSP12_P323L/Spike_D614G)	hCoV-19/Italy/LOM-UniMI-L459/2020	EPI_ISL_542376
2020.GSLOM.542377.0923.1	MILANO	MILANO	23/09/2020	B.1.1.71	GR	(N_R203K/N_G204R/NSP12_F471L/M_T175M/NSP12_P323L/NSP15_K12R/Spike_D614G)	hCoV-19/Italy/LOM-UniMI-L461/2020	EPI_ISL_542377
2020.GSLOM.542378.0923.1	MILANO	MILANO	23/09/2020	B.1	G	(NS3_I236V/NSP3_K1693N/NSP12_P323L/Spike_D614G)	hCoV-19/Italy/LOM-UniMI-L462/2020	EPI_ISL_542378
2020.GSLOM.542379.0923.1	MILANO	MILANO	23/09/2020	B.1	G	(Spike_T618I/NSP12_P323L/Spike_D614G/NSP2_A360V)	hCoV-19/Italy/LOM-UniMI-L463/2020	EPI_ISL_542379
2020.GSLOM.542380.0923.1	MILANO	MILANO	23/09/2020	B.1.1.1	GR	(NSP5_G15S/N_R203K/NSP3_T428I/N_G204R/NSP12_P323L/Spike_D614G)	hCoV-19/Italy/LOM-UniMI-L464/2020	EPI_ISL_542380
2020.GSLOM.542381.0923.1	MILANO	MILANO	23/09/2020	B.1	G	(NSP12_P323L/Spike_D614G)	hCoV-19/Italy/LOM-UniMI-L465/2020	EPI_ISL_542381
2020.GSLOM.542382.0923.1	MILANO	MILANO	23/09/2020	B.1	G	(NSP12_P323L/Spike_D614G)	hCoV-19/Italy/LOM-UniMI-L469/2020	EPI_ISL_542382
2020.GSLOM.542383.0923.1	MILANO	MILANO	23/09/2020	B.1.1	GR	(N_R203K/N_G204R/N_E378Q/NSP12_P323L/Spike_D614G/NSP2_V447F)	hCoV-19/Italy/LOM-UniMI-L470/2020	EPI_ISL_542383
2020.GSLOM.542384.0923.1	MILANO	MILANO	23/09/2020	B.1.1	GR	(N_R203K/N_G204R/N_E378Q/NSP12_P323L/Spike_D614G/NSP2_V447F)	hCoV-19/Italy/LOM-UniMI-L471/2020	EPI_ISL_542384
2020.GSLOM.542385.0923.1	MILANO	MILANO	23/09/2020	B.1	G	(NSP3_N1457T/Spike_A647V/NSP12_T710I/NSP12_P323L/Spike_D614G)	hCoV-19/Italy/LOM-UniMI-L472/2020	EPI_ISL_542385
2020.GSLOM.542386.0923.1	MILANO	MILANO	23/09/2020	B.1.1	GR	(N_R203K/N_G204R/NSP12_P323L/Spike_D614G)	hCoV-19/Italy/LOM-UniMI-L473/2020	EPI_ISL_542386
2020.GSLOM.542387.0923.1	MILANO	MILANO	23/09/2020	B.1	G	(NSP6_G107D/NSP3_E426G/NSP12_P323L/Spike_D614G)	hCoV-19/Italy/LOM-UniMI-L474/2020	EPI_ISL_542387
2020.GSLOM.542388.0923.1	MILANO	MILANO	23/09/2020	B.1.1.71	GR	(N_R203K/NSP13_T481M/N_G204R/NSP12_P323L/Spike_D614G)	hCoV-19/Italy/LOM-UniMI-L475/2020	EPI_ISL_542388
2020.GSLOM.542389.0923.1	MILANO	MILANO	23/09/2020	B.1.1	GR	(N_R203K/NSP16_M20I/N_G204R/NSP12_P323L/Spike_D614G)	hCoV-19/Italy/LOM-UniMI-L476/2020	EPI_ISL_542389
2020.GSLOM.542390.0923.1	MILANO	MILANO	23/09/2020	B.1	G	(NSP12_P323L/Spike_D614G/NSP15_D212G/N_P168S)	hCoV-19/Italy/LOM-UniMI-L477/2020	EPI_ISL_542390
2020.GSLOM.542391.0923.1	MILANO	MILANO	23/09/2020	B.1	G	(NSP12_P323L/Spike_D614G)	hCoV-19/Italy/LOM-UniMI-L478/2020	EPI_ISL_542391
2020.GSLOM.542392.0923.1	MILANO	MILANO	23/09/2020	B.1.1	GR	(N_R203K/N_G204R/N_E378Q/NSP12_P323L/Spike_D614G/NSP2_V447F)	hCoV-19/Italy/LOM-UniMI-L480/2020	EPI_ISL_542392
2020.GSLOM.542393.0923.1	MILANO	MILANO	23/09/2020	B.1	G	(NSP12_P323L/Spike_D614G)	hCoV-19/Italy/LOM-UniMI-L485/2020	EPI_ISL_542393
2020.GSLOM.542394.0923.1	MILANO	MILANO	23/09/2020	B.1	G	(NS3_G254stop/NS3_L140F/NSP12_P323L/Spike_D614G)	hCoV-19/Italy/LOM-UniMI-L486/2020	EPI_ISL_542394
2020.GSLOM.542395.0923.1	MILANO	MILANO	23/09/2020	B.1	G	(NSP4_Q200R/NSP12_P323L/Spike_D614G)	hCoV-19/Italy/LOM-UniMI-L487/2020	EPI_ISL_542395
2020.GSLOM.542396.0923.1	MILANO	MILANO	23/09/2020	B.1	G	(NSP12_T26I/NSP12_P323L/Spike_D614G)	hCoV-19/Italy/LOM-UniMI-L491/2020	EPI_ISL_542396
2020.GSLOM.542397.0923.1	MILANO	MILANO	23/09/2020	B.1	G	(NSP12_P323L/Spike_D614G)	hCoV-19/Italy/LOM-UniMI-L492/2020	EPI_ISL_542397
2020.GSLOM.542398.0923.1	MILANO	MILANO	23/09/2020	B.1.1	O	(NSP12_P323L/Spike_D614G)	hCoV-19/Italy/LOM-UniMI-L493/2020	EPI_ISL_542398
2020.GSLOM.542399.0923.1	MILANO	MILANO	23/09/2020	B.1	G	(NSP12_P323L/Spike_D614G)	hCoV-19/Italy/LOM-UniMI-L494/2020	EPI_ISL_542399
2020.GSLOM.542400.0923.1	MILANO	MILANO	23/09/2020	B.1	G	(NS7a_V29L/NSP12_P323L/Spike_D614G)	hCoV-19/Italy/LOM-UniMI-L53/2020	EPI_ISL_542400
2020.GSLOM.542401.0923.1	MILANO	MILANO	23/09/2020	B.1	G	(M_D3G/NSP12_P323L/Spike_D614G)	hCoV-19/Italy/LOM-UniMI-L54/2020	EPI_ISL_542401
2020.GSLOM.542402.0923.1	MILANO	MILANO	23/09/2020	B.1.1	GR	(N_R203K/NS8_T26I/N_G204R/NSP12_P323L/Spike_D614G)	hCoV-19/Italy/LOM-UniMI-L55/2020	EPI_ISL_542402
2020.GSLOM.542403.0923.1	MILANO	MILANO	23/09/2020	B.1.1	GR	(N_R203K/N_G204R/NSP12_P323L/Spike_D614G)	hCoV-19/Italy/LOM-UniMI-L56/2020	EPI_ISL_542403
2020.GSLOM.542404.0923.1	MILANO	MILANO	23/09/2020	B.1.1.61	GR	(N_R203K/N_G204R/NSP14_V287F/NSP12_P323L/Spike_D614G)	hCoV-19/Italy/LOM-UniMI-L57/2020	EPI_ISL_542404
2020.GSLOM.542405.0923.1	MILANO	MILANO	23/09/2020	B.1	G	(NSP13_I327V/M_D3G/NSP12_P323L/Spike_D614G)	hCoV-19/Italy/LOM-UniMI-L58/2020	EPI_ISL_542405
2020.GSLOM.542406.0923.1	MILANO	MILANO	23/09/2020	B.1	G	(M_D3G/NSP12_P323L/Spike_D614G)	hCoV-19/Italy/LOM-UniMI-L60/2020	EPI_ISL_542406
2020.GSLOM.542407.0923.1	MILANO	MILANO	23/09/2020	B.1.1	GR	(N_R203K/N_G204R/NSP12_P323L/Spike_D614G)	hCoV-19/Italy/LOM-UniMI-L61/2020	EPI_ISL_542407
2020.GSLOM.542408.0923.1	MILANO	MILANO	23/09/2020	B.1	G	(NSP13_S166L/NSP13_V154L/M_D3G/NSP12_P323L/Spike_D614G)	hCoV-19/Italy/LOM-UniMI-L62/2020	EPI_ISL_542408
2020.GSLOM.542409.0923.1	MILANO	MILANO	23/09/2020	B.1	G	(M_D3G/NSP12_P323L/Spike_D614G)	hCoV-19/Italy/LOM-UniMI-L63/2020	EPI_ISL_542409
2020.GSLOM.542410.0923.1	MILANO	MILANO	23/09/2020	B.1.1	GR	(N_R203K/N_G204R/NSP12_P323L/Spike_D614G)	hCoV-19/Italy/LOM-UniMI-L64/2020	EPI_ISL_542410
2020.GSLOM.542411.0923.1	MILANO	MILANO	23/09/2020	B.1	G	(NSP3_T1340I/NSP3_H249Y/NSP12_P323L/Spike_D614G)	hCoV-19/Italy/LOM-UniMI-L65/2020	EPI_ISL_542411
2020.GSLOM.542412.0923.1	MILANO	MILANO	23/09/2020	B.1	G	(NSP12_P323L/Spike_D614G)	hCoV-19/Italy/LOM-UniMI-L66/2020	EPI_ISL_542412
2020.GSLOM.542413.0923.1	MILANO	MILANO	23/09/2020	B.1	G	(NSP12_P323L/Spike_D614G)	hCoV-19/Italy/LOM-UniMI-L67/2020	EPI_ISL_542413
2020.GSLOM.542414.0923.1	MILANO	MILANO	23/09/2020	B.1	G	(NSP4_G309C/NSP12_P323L/Spike_D614G)	hCoV-19/Italy/LOM-UniMI-L68/2020	EPI_ISL_542414
2020.GSLOM.542415.0923.1	MILANO	MILANO	23/09/2020	B.1.1	GR	(N_R203K/N_G204R/NSP12_P323L/Spike_D614G)	hCoV-19/Italy/LOM-UniMI-L69/2020	EPI_ISL_542415
2020.GSLOM.542416.0923.1	MILANO	MILANO	23/09/2020	B.1	G	(NSP12_P323L/Spike_D614G)	hCoV-19/Italy/LOM-UniMI-L70/2020	EPI_ISL_542416
2020.GSLOM.542417.0923.1	MILANO	MILANO	23/09/2020	B.1	G	(NSP12_P323L/Spike_D614G)	hCoV-19/Italy/LOM-UniMI-L71/2020	EPI_ISL_542417
2020.GSLOM.542418.0923.1	MILANO	MILANO	23/09/2020	B.1.1	GR	(N_R203K/N_G204R/NSP12_P323L/Spike_D614G)	hCoV-19/Italy/LOM-UniMI-L73/2020	EPI_ISL_542418
2020.GSLOM.542419.0923.1	MILANO	MILANO	23/09/2020	B.1	G	(NSP12_P323L/Spike_D614G)	hCoV-19/Italy/LOM-UniMI-L74/2020	EPI_ISL_542419
2020.GSLOM.542420.0923.1	MILANO	MILANO	23/09/2020	B.1.1	GR	(N_R203K/N_G204R/NSP12_P323L/Spike_D614G)	hCoV-19/Italy/LOM-UniMI-L75/2020	EPI_ISL_542420
2020.GSLOM.542421.0923.1	MILANO	MILANO	23/09/2020	B.1	G	(M_D3G/NSP12_P323L/Spike_D614G)	hCoV-19/Italy/LOM-UniMI-L76/2020	EPI_ISL_542421
2020.GSLOM.542422.0923.1	MILANO	MILANO	23/09/2020	B.1.1	GR	(N_R203K/N_G204R/NSP12_P323L/Spike_D614G/NSP5_G71S)	hCoV-19/Italy/LOM-UniMI-L77/2020	EPI_ISL_542422
2020.GSLOM.542423.0923.1	MILANO	MILANO	23/09/2020	B.1	G	(NSP12_P323L/Spike_D614G)	hCoV-19/Italy/LOM-UniMI-L78/2020	EPI_ISL_542423
2020.GSLOM.542424.0923.1	MILANO	MILANO	23/09/2020	B.1	G	(M_D3G/NSP12_P323L/Spike_D614G)	hCoV-19/Italy/LOM-UniMI-L79/2020	EPI_ISL_542424
2020.GSLOM.542425.0923.1	MILANO	MILANO	23/09/2020	B.1	G	(NSP12_P323L/Spike_D614G)	hCoV-19/Italy/LOM-UniMI-L80/2020	EPI_ISL_542425
2020.GSLOM.542426.0923.1	MILANO	MILANO	23/09/2020	B.1.1	GR	(N_R203K/N_G204R/NSP12_S363R/NSP12_P323L/Spike_D614G)	hCoV-19/Italy/LOM-UniMI-L81/2020	EPI_ISL_542426
2020.GSLOM.542427.0923.1	MILANO	MILANO	23/09/2020	B.1.1	GR	(N_R203K/NSP2_I389T/N_G204R/NSP12_P323L/Spike_D614G)	hCoV-19/Italy/LOM-UniMI-L83/2020	EPI_ISL_542427
2020.GSLOM.542428.0923.1	MILANO	MILANO	23/09/2020	B.1.1	GR	(N_R203K/N_G204R/NSP12_P323L/Spike_D614G)	hCoV-19/Italy/LOM-UniMI-L84/2020	EPI_ISL_542428
2020.GSLOM.542429.0923.1	MILANO	MILANO	23/09/2020	B.1	G	(NSP12_P323L/Spike_D614G)	hCoV-19/Italy/LOM-UniMI-L85/2020	EPI_ISL_542429
2020.GSLOM.542430.0923.1	MILANO	MILANO	23/09/2020	B.1.1	GR	(N_R203K/N_G204R/NSP12_P323L/NSP3_N1785D/Spike_D614G)	hCoV-19/Italy/LOM-UniMI-L86/2020	EPI_ISL_542430
2020.GSLOM.542431.0923.1	MILANO	MILANO	23/09/2020	B.1.1	GR	(N_R203K/N_G204R/NSP12_P323L/Spike_D614G)	hCoV-19/Italy/LOM-UniMI-L87/2020	EPI_ISL_542431
2020.GSLOM.542432.0923.1	MILANO	MILANO	23/09/2020	B.1	G	(M_D3G/NSP12_P323L/Spike_D614G)	hCoV-19/Italy/LOM-UniMI-L88/2020	EPI_ISL_542432
2020.GSLOM.542433.0923.1	MILANO	MILANO	23/09/2020	B.1.1	GR	(N_R203K/N_G204R/NSP12_P323L/Spike_D614G)	hCoV-19/Italy/LOM-UniMI-L89/2020	EPI_ISL_542433
2020.GSLOM.542434.0923.1	MILANO	MILANO	23/09/2020	B.1	G	(NSP12_P323L/Spike_D614G)	hCoV-19/Italy/LOM-UniMI-L90/2020	EPI_ISL_542434
2020.GSLOM.542435.0923.1	MILANO	MILANO	23/09/2020	B.1	G	(NSP12_P323L/Spike_D614G)	hCoV-19/Italy/LOM-UniMI-L91/2020	EPI_ISL_542435
2020.GSLOM.542436.0923.1	MILANO	MILANO	23/09/2020	B.1.1	GR	(N_R203K/N_G204R/NSP12_P323L/Spike_D614G)	hCoV-19/Italy/LOM-UniMI-L92/2020	EPI_ISL_542436
2020.GSLOM.542437.0923.1	MILANO	MILANO	23/09/2020	B.1.1	GR	(NSP3_E121G/N_R203K/N_G204R/NSP12_P323L/Spike_D614G/NSP1_R73H)	hCoV-19/Italy/LOM-UniMI-L93/2020	EPI_ISL_542437
2020.GSLOM.542438.0923.1	MILANO	MILANO	23/09/2020	B.1.1	GR	(N_R203K/N_G204R/NSP12_P323L/Spike_D614G)	hCoV-19/Italy/LOM-UniMI-L94/2020	EPI_ISL_542438
2020.GSLOM.542439.0923.1	MILANO	MILANO	23/09/2020	B.1.1	GR	(N_R203K/N_G204R/NSP12_P323L/Spike_D614G)	hCoV-19/Italy/LOM-UniMI-L95/2020	EPI_ISL_542439
2020.GSLOM.542440.0923.1	MILANO	MILANO	23/09/2020	B.1.1.61	GR	(N_R203K/N_G204R/NSP14_V287F/NSP12_P323L/Spike_D614G)	hCoV-19/Italy/LOM-UniMI-L96/2020	EPI_ISL_542440
2020.GSLOM.542441.0923.1	MILANO	MILANO	23/09/2020	B.1.1	GR	(N_R203K/N_G204R/NSP12_S363R/NS7a_S83L/NSP12_P323L/Spike_D614G)	hCoV-19/Italy/LOM-UniMI-L97/2020	EPI_ISL_542441
2020.GSLOM.542442.0923.1	MILANO	MILANO	23/09/2020	B.1	G	(NSP12_P323L/Spike_D614G)	hCoV-19/Italy/LOM-UniMI-L98/2020	EPI_ISL_542442
2020.GSLOM.542443.0923.1	MILANO	MILANO	23/09/2020	B.1	G	(NSP5_L67S/NSP12_P323L/NSP4_L264F/Spike_D614G)	hCoV-19/Italy/LOM-UniMI-L99/2020	EPI_ISL_542443
2020.GSSAR.547965.0925.1	CAGLIARI	CAGLIARI	25/09/2020	B.1.177.83	GV	(NSP3_T1189I/Spike_P272L/NS8_C25Y/NSP12_P323L/Spike_A262S/Spike_D614G/NSP2_S591I/N_A220V/Spike_S884C/Spike_A222V)	hCoV-19/Italy/SAR-ATS-246/2020	EPI_ISL_547965
2020.GSCAM.560407.0929.1	NAPOLI	NAPOLI	29/09/2020	B.1	G	(NSP8_T84I/NSP9_Y66H/NSP12_P323L/NSP8_V83F/Spike_D614G)	hCoV-19/Italy/CAM-IZSM-52479-129/2020	EPI_ISL_560407
2020.GSLOM.568579.1002.1	MILANO	MILANO	02/10/2020	B.1	G	(M_D3G/NSP12_P323L/Spike_D614G)	hCoV-19/Italy/LOM-INMI-10734/2020	EPI_ISL_568579
2020.GSPIE.569864.1003.1	TORINO	TORINO	03/10/2020	B.1.177	G	(NSP5_G15S/NSP10_V57F/NSP3_T428I/NSP12_P323L)	hCoV-19/Italy/PIE-SLL-MS50/2020	EPI_ISL_569864
2020.GSPIE.569865.1003.1	TORINO	TORINO	03/10/2020	B.1	G	(NSP1_F143del/NSP1_K141del/NSP12_P873S/NSP1_S142del/M_D3G/NS3_V202L/NSP12_P323L/Spike_D614G)	hCoV-19/Italy/PIE-SLL-NZ145/2020	EPI_ISL_569865
2020.GSPIE.569866.1003.1	TORINO	TORINO	03/10/2020	B.1	G	(NSP12_P323L/Spike_D614G/Spike_A222S/NSP3_A534V)	hCoV-19/Italy/PIE-SLL-MS45/2020	EPI_ISL_569866
2020.GSPIE.569867.1003.1	TORINO	TORINO	03/10/2020	B.1	G	(NSP12_P323L/Spike_D614G)	hCoV-19/Italy/PIE-SLL-MS46/2020	EPI_ISL_569867
2020.GSPIE.569868.1003.1	TORINO	TORINO	03/10/2020	B.1	G	(NSP8_A45V/NSP12_P323L/Spike_D614G)	hCoV-19/Italy/PIE-SLL-MS52/2020	EPI_ISL_569868
2020.GSPIE.569869.1003.1	TORINO	TORINO	03/10/2020	B.1.1.1	GR	(NSP3_T182I/NSP5_G15S/N_R203K/NSP3_T428I/N_G204R/NSP12_P323L/Spike_D614G/NSP2_M135I)	hCoV-19/Italy/PIE-SLL-MS53/2020	EPI_ISL_569869
2020.GSPIE.569870.1003.1	TORINO	TORINO	03/10/2020	C.11	GR	(NSP5_G15S/N_R203K/NSP3_T428I/N_G204R/NSP12_P323L/Spike_D614G)	hCoV-19/Italy/PIE-SLL-MS54/2020	EPI_ISL_569870
2020.GSPIE.569871.1003.1	TORINO	TORINO	03/10/2020	B.1.1.1	GR	(NSP3_T182I/NSP5_G15S/N_R203K/NSP3_T428I/N_G204R/NSP12_P323L/Spike_D614G/NSP2_M135I)	hCoV-19/Italy/PIE-SLL-MS55/2020	EPI_ISL_569871
2020.GSPIE.569872.1003.1	TORINO	TORINO	03/10/2020	B.1	G	(M_D3G/NSP12_P323L/Spike_D614G)	hCoV-19/Italy/PIE-SLL-MS56/2020	EPI_ISL_569872
2020.GSPIE.569873.1003.1	TORINO	TORINO	03/10/2020	B.1.1.1	GR	(NSP5_G15S/N_R203K/NSP3_T428I/N_G204R/NSP3_S1485F/NSP14_A435V/NSP12_P323L/Spike_D614G)	hCoV-19/Italy/PIE-SLL-MS57/2020	EPI_ISL_569873
2020.GSPIE.569874.1003.1	TORINO	TORINO	03/10/2020	B.1.1.1	GR	(NSP5_G15S/NSP3_E983K/N_R203K/NSP3_T428I/N_G204R/NSP12_P323L/Spike_D614G)	hCoV-19/Italy/PIE-SLL-MS58/2020	EPI_ISL_569874
2020.GSPIE.569875.1003.1	TORINO	TORINO	03/10/2020	B.1	G	(NSP12_P323L/Spike_D614G)	hCoV-19/Italy/PIE-SLL-MS59/2020	EPI_ISL_569875
2020.GSPIE.569876.1003.1	TORINO	TORINO	03/10/2020	B.1.1.1	GR	(NSP5_G15S/N_R203K/NSP3_T428I/N_G204R/NSP13_E591G/NSP12_P323L/Spike_D614G)	hCoV-19/Italy/PIE-SLL-MS61/2020	EPI_ISL_569876
2020.GSPIE.569877.1003.1	TORINO	TORINO	03/10/2020	B.1.1.1	GR	(NSP5_G15S/N_R203K/NSP2_T256I/NSP3_T428I/N_G204R/NSP12_P323L/Spike_D614G)	hCoV-19/Italy/PIE-SLL-MS62/2020	EPI_ISL_569877
2020.GSPIE.569878.1003.1	TORINO	TORINO	03/10/2020	B.1.1.1	GR	(NSP5_G15S/NSP16_T140A/N_R203K/NSP3_T428I/N_G204R/NSP12_P323L/Spike_D614G)	hCoV-19/Italy/PIE-SLL-MS63/2020	EPI_ISL_569878
2020.GSPIE.569879.1003.1	TORINO	TORINO	03/10/2020	B.1.1.1	GR	(NSP5_G15S/N_P6T/N_R203K/NSP3_T428I/N_G204R/NSP6_M100V/NSP12_P323L/Spike_D614G/NSP16_I128V)	hCoV-19/Italy/PIE-SLL-NZ138/2020	EPI_ISL_569879
2020.GSPIE.569880.1003.1	TORINO	TORINO	03/10/2020	B.1	G	(NSP4_A153T/NSP12_P323L/Spike_D614G)	hCoV-19/Italy/PIE-SLL-NZ140/2020	EPI_ISL_569880
2020.GSPIE.569881.1003.1	TORINO	TORINO	03/10/2020	B.1.1.1	GR	(NSP16_M184I/NSP5_G15S/N_R203K/NSP3_T428I/N_G204R/NSP12_P323L/Spike_D614G/NS8_D35N)	hCoV-19/Italy/PIE-SLL-NZ141/2020	EPI_ISL_569881
2020.GSPIE.569882.1003.1	TORINO	TORINO	03/10/2020	B.1.1.1	GR	(NSP5_G15S/N_R203K/NSP3_T428I/N_G204R/NSP12_P323L/Spike_D614G)	hCoV-19/Italy/PIE-SLL-NZ142/2020	EPI_ISL_569882
2020.GSPIE.569883.1003.1	TORINO	TORINO	03/10/2020	C.11	GR	(NSP5_G15S/N_R203K/NSP3_T428I/N_G204R/NSP12_P323L/Spike_D614G)	hCoV-19/Italy/PIE-SLL-NZ144/2020	EPI_ISL_569883
2020.GSPIE.569884.1003.1	TORINO	TORINO	03/10/2020	B.1.1.1	GR	(NSP5_G15S/N_R203K/NSP3_T428I/N_G204R/NSP15_G129V/NSP12_P323L/Spike_D614G)	hCoV-19/Italy/PIE-SLL-NZ146/2020	EPI_ISL_569884
2020.GSPIE.569885.1003.1	TORINO	TORINO	03/10/2020	B.1.1.1	GR	(NSP5_G15S/N_R203K/NSP3_T428I/N_G204R/NSP12_P323L/Spike_D614G/NSP3_G1423V)	hCoV-19/Italy/PIE-SLL-NZ147/2020	EPI_ISL_569885
2020.GSPIE.569886.1003.1	TORINO	TORINO	03/10/2020	B.1	G	(NSP12_P323L/Spike_D614G)	hCoV-19/Italy/PIE-SLL-NZ148/2020	EPI_ISL_569886
2020.GSCAM.572320.1005.1	NAPOLI	NAPOLI	05/10/2020	C.18	GR	(NSP16_S166A/NSP5_G15S/N_R203K/NSP3_T428I/N_G204R/NSP12_P323L/Spike_D614G)	hCoV-19/Italy/CAM-IZSM-112/2020	EPI_ISL_572320
2020.GSCAM.572321.1005.1	NAPOLI	NAPOLI	05/10/2020	C.18	GR	(NSP16_S166A/NSP5_G15S/N_R203K/NSP3_T428I/N_G204R/NSP12_P323L/Spike_D614G)	hCoV-19/Italy/CAM-IZSM-129/2020	EPI_ISL_572321
2020.GSCAM.572322.1005.1	NAPOLI	NAPOLI	05/10/2020	C.18	GR	(NSP3_R30M/NSP16_S166A/NSP5_G15S/N_R203K/NSP3_T428I/N_G204R/NSP12_P323L/Spike_D614G/N_L161F)	hCoV-19/Italy/CAM-IZSM-166/2020	EPI_ISL_572322
2020.GSCAM.572323.1005.1	NAPOLI	NAPOLI	05/10/2020	C.18	GR	(NSP16_S166A/NSP5_G15S/N_R203K/NSP3_T428I/N_G204R/NSP12_P323L/Spike_D614G)	hCoV-19/Italy/CAM-IZSM-172/2020	EPI_ISL_572323
2020.GSCAM.572324.1005.1	NAPOLI	NAPOLI	05/10/2020	B.1	G	(NSP3_T428I/NSP12_P323L/Spike_D614G)	hCoV-19/Italy/CAM-IZSM-32830/2020	EPI_ISL_572324
2020.GSTUS.582123.1015.1	FIRENZE	FIRENZE	15/10/2020	B.1.1	GR	(N_R203K/N_G204R/NSP12_P323L/Spike_D614G)	hCoV-19/Italy/TUS-DBM-1/2020	EPI_ISL_582123
2020.GSSIC.582811.1016.1	PALERMO	PALERMO	16/10/2020	A	S	(N_R276K/NSP3_A1431V/NSP12_T246I/N_S202N/NS8_L84S/NSP3_V1062I/Spike_V1008L/NSP2_H208Y)	hCoV-19/Italy/SIC-IZSBM169-60/2020	EPI_ISL_582811
2020.GSSIC.582833.1016.1	PALERMO	PALERMO	16/10/2020	A	S	(NSP3_V1612A/N_R276K/NSP3_A1431V/NSP12_T246I/N_S202N/NSP3_L1870F/NS8_L84S/NSP3_V1062I)	hCoV-19/Italy/SIC-IZSBM169-64/2020	EPI_ISL_582833
2020.GSSIC.582767.1016.1	PALERMO	PALERMO	16/10/2020	A	S	(NSP3_V1612A/N_R276K/NSP3_A1431V/NSP12_T246I/N_S202N/NSP3_L1870F/NS8_L84S/NSP3_V1062I)	hCoV-19/Italy/SIC-IZSBM169-66/2020	EPI_ISL_582767
2020.GSSIC.582810.1016.1	PALERMO	PALERMO	16/10/2020	A	S	(NSP3_V1612A/N_R276K/NSP3_A1431V/NSP12_T246I/N_S202N/NSP3_L1870F/NS8_L84S/NSP3_V1062I)	hCoV-19/Italy/SIC-IZSBM169-59/2020	EPI_ISL_582810
2020.GSSIC.582842.1016.1	PALERMO	PALERMO	16/10/2020	A	S	(NSP3_V1612A/N_R276K/NSP3_A1431V/NSP3_L313F/NSP8_A45V/NSP12_T246I/N_S202N/NSP3_L1870F/NS8_L84S/NSP3_V1062I)	hCoV-19/Italy/SIC-IZSBM193-88/2020	EPI_ISL_582842
2020.GSSIC.582694.1016.1	PALERMO	PALERMO	16/10/2020	A	S	(NSP3_V1612A/NSP2_Y49H/N_R276K/NSP3_A1431V/NSP12_T246I/N_S202N/NSP3_L1870F/NS8_L84S/NSP3_V1062I)	hCoV-19/Italy/SIC-IZSBM169-76/2020	EPI_ISL_582694
2020.GSSIC.582802.1016.1	PALERMO	PALERMO	16/10/2020	A	S	(N_R276K/NSP12_T246I/N_S202N/NS8_L84S/NSP3_V1062I)	hCoV-19/Italy/SIC-IZSBM169-57/2020	EPI_ISL_582802
2020.GSSIC.582769.1016.1	PALERMO	PALERMO	16/10/2020	B	O	(N_R276K/NSP3_A1431V/N_S202N)	hCoV-19/Italy/SIC-IZSBM169-55/2020	EPI_ISL_582769
2020.GSSIC.582768.1016.1	PALERMO	PALERMO	16/10/2020	B.1.153	O	(NSP3_L216F/NSP3_V202F/Spike_V382A/NSP6_G277S/NSP3_L897F/NSP3_V21M/Spike_D614G)	hCoV-19/Italy/SIC-IZSBM169-83/2020	EPI_ISL_582768
2020.GSSIC.582693.1016.1	PALERMO	PALERMO	16/10/2020	A	S	(NSP3_V1612A/N_R276K/NSP3_A1431V/NSP12_T246I/N_S202N/NSP3_L1870F/NS8_L84S/NSP3_V1062I)	hCoV-19/Italy/SIC-IZSBM169-70/2020	EPI_ISL_582693
2020.GSSIC.582770.1016.1	PALERMO	PALERMO	16/10/2020	A	S	(NSP15_P205Q/N_R276K/NSP3_G282V/NSP12_T246I/NSP4_S238G/N_S202N/NSP15_M218I/NSP6_R233C/NS8_L84S/NSP3_V1062I)	hCoV-19/Italy/SIC-IZSBM169-72/2020	EPI_ISL_582770
2020.GSSIC.582692.1016.1	PALERMO	PALERMO	16/10/2020	A	S	(NSP3_V1612A/N_R276K/NSP3_A1431V/NSP12_T246I/N_S202N/NSP3_L1870F/NS8_L84S/NSP3_V1062I)	hCoV-19/Italy/SIC-IZSBM169-56/2020	EPI_ISL_582692
2020.GSLOM.542233.0923.1	MILANO	MILANO	23/09/2020	B.1	G	(NSP12_P323L/Spike_D614G)	hCoV-19/Italy/LOM-UniMI-L267/2020	EPI_ISL_542233
2020.GSLOM.542234.0923.1	MILANO	MILANO	23/09/2020	B.1	G	(NSP3_P153H/NSP12_P323L/Spike_D614G)	hCoV-19/Italy/LOM-UniMI-L268/2020	EPI_ISL_542234
2020.GSLOM.542235.0923.1	MILANO	MILANO	23/09/2020	B.1.1	GR	(N_R203K/N_G204R/NSP12_P323L/Spike_D614G)	hCoV-19/Italy/LOM-UniMI-L269/2020	EPI_ISL_542235
2020.GSLOM.542236.0923.1	MILANO	MILANO	23/09/2020	B.1	G	(M_D3G/NSP12_P323L/Spike_D614G)	hCoV-19/Italy/LOM-UniMI-L270/2020	EPI_ISL_542236
2020.GSLOM.542237.0923.1	MILANO	MILANO	23/09/2020	B.1.1	GR	(N_R203K/N_G204R/NSP12_P323L/Spike_D614G)	hCoV-19/Italy/LOM-UniMI-L271/2020	EPI_ISL_542237
2020.GSLOM.542238.0923.1	MILANO	MILANO	23/09/2020	B.1.1	GR	(N_R203K/N_G204R/NSP12_P323L/Spike_D614G)	hCoV-19/Italy/LOM-UniMI-L272/2020	EPI_ISL_542238
2020.GSLOM.542239.0923.1	MILANO	MILANO	23/09/2020	B.1	G	(NSP12_P323L/Spike_D614G)	hCoV-19/Italy/LOM-UniMI-L273/2020	EPI_ISL_542239
2020.GSLOM.542240.0923.1	MILANO	MILANO	23/09/2020	B.1	G	(NSP12_P323L/Spike_D614G)	hCoV-19/Italy/LOM-UniMI-L274/2020	EPI_ISL_542240
2020.GSLOM.542241.0923.1	MILANO	MILANO	23/09/2020	B.1	G	(M_D3G/NSP12_P323L/Spike_D614G)	hCoV-19/Italy/LOM-UniMI-L276/2020	EPI_ISL_542241
2020.GSLOM.542242.0923.1	MILANO	MILANO	23/09/2020	B.1.1	GR	(N_R203K/N_G204R/NSP12_P323L/Spike_D614G)	hCoV-19/Italy/LOM-UniMI-L278/2020	EPI_ISL_542242
2020.GSLOM.542243.0923.1	MILANO	MILANO	23/09/2020	B.1	G	(NSP12_P323L/Spike_D614G)	hCoV-19/Italy/LOM-UniMI-L279/2020	EPI_ISL_542243
2020.GSLOM.542244.0923.1	MILANO	MILANO	23/09/2020	B.1.1	GR	(N_R203K/NSP2_I513V/N_G204R/NSP12_P323L/Spike_D614G)	hCoV-19/Italy/LOM-UniMI-L280/2020	EPI_ISL_542244
2020.GSLOM.542245.0923.1	MILANO	MILANO	23/09/2020	B.1.91	G	(Spike_D839Y/NSP12_P323L/Spike_D614G)	hCoV-19/Italy/LOM-UniMI-L281/2020	EPI_ISL_542245
2020.GSLOM.542246.0923.1	MILANO	MILANO	23/09/2020	B.1.1	GR	(N_R203K/N_G204R/NSP12_P323L/Spike_D614G/N_I292T)	hCoV-19/Italy/LOM-UniMI-L282/2020	EPI_ISL_542246
2020.GSLOM.542247.0923.1	MILANO	MILANO	23/09/2020	B.1	G	(NSP12_P323L/Spike_D614G)	hCoV-19/Italy/LOM-UniMI-L283/2020	EPI_ISL_542247
2020.GSLOM.542248.0923.1	MILANO	MILANO	23/09/2020	B.1	G	(NSP15_P262L/NSP12_P323L/Spike_D614G)	hCoV-19/Italy/LOM-UniMI-L284/2020	EPI_ISL_542248
2020.GSLOM.542249.0923.1	MILANO	MILANO	23/09/2020	B.1.1	GR	(N_R203K/N_G204R/NSP12_P323L/Spike_D614G)	hCoV-19/Italy/LOM-UniMI-L285/2020	EPI_ISL_542249
2020.GSLOM.542250.0923.1	MILANO	MILANO	23/09/2020	B.1.91	G	(Spike_D839Y/NSP12_P323L/Spike_D614G)	hCoV-19/Italy/LOM-UniMI-L286/2020	EPI_ISL_542250
2020.GSLOM.542251.0923.1	MILANO	MILANO	23/09/2020	B.1.91	G	(Spike_D839Y/NSP12_P323L/Spike_D614G)	hCoV-19/Italy/LOM-UniMI-L287/2020	EPI_ISL_542251
2020.GSLOM.542252.0923.1	MILANO	MILANO	23/09/2020	B.1	G	(Spike_V622F/NSP12_P323L/Spike_D614G)	hCoV-19/Italy/LOM-UniMI-L288/2020	EPI_ISL_542252
2020.GSLOM.542253.0923.1	MILANO	MILANO	23/09/2020	B.1	G	(NSP12_P323L/Spike_D614G)	hCoV-19/Italy/LOM-UniMI-L289/2020	EPI_ISL_542253
2020.GSLOM.542254.0923.1	MILANO	MILANO	23/09/2020	B.1	G	(NSP12_A130T/NSP8_N105S/NSP12_P323L/Spike_D614G)	hCoV-19/Italy/LOM-UniMI-L290/2020	EPI_ISL_542254
2020.GSLOM.542255.0923.1	MILANO	MILANO	23/09/2020	B.1.91	G	(Spike_D839Y/NSP12_P323L/Spike_D614G)	hCoV-19/Italy/LOM-UniMI-L292/2020	EPI_ISL_542255
2020.GSLOM.542256.0923.1	MILANO	MILANO	23/09/2020	B.1.1	GR	(N_R203K/N_G204R/NSP12_P323L/Spike_D614G)	hCoV-19/Italy/LOM-UniMI-L293/2020	EPI_ISL_542256
2020.GSLOM.542257.0923.1	MILANO	MILANO	23/09/2020	B.1	G	(NSP12_P323L/Spike_D614G)	hCoV-19/Italy/LOM-UniMI-L294/2020	EPI_ISL_542257
2020.GSLOM.542258.0923.1	MILANO	MILANO	23/09/2020	B.1.1	GR	(N_R203K/N_G204R/NSP12_P323L/Spike_D614G)	hCoV-19/Italy/LOM-UniMI-L295/2020	EPI_ISL_542258
2020.GSLOM.542259.0923.1	MILANO	MILANO	23/09/2020	B.1.1	GR	(N_R203K/N_G204R/NSP12_P323L/Spike_D614G)	hCoV-19/Italy/LOM-UniMI-L296/2020	EPI_ISL_542259
2020.GSLOM.542260.0923.1	MILANO	MILANO	23/09/2020	B.1.610	G	(NSP12_P323L/Spike_D614G)	hCoV-19/Italy/LOM-UniMI-L299/2020	EPI_ISL_542260
2020.GSLOM.542261.0923.1	MILANO	MILANO	23/09/2020	B.1	G	(NSP12_P323L/Spike_D614G)	hCoV-19/Italy/LOM-UniMI-L302/2020	EPI_ISL_542261
2020.GSLOM.542262.0923.1	MILANO	MILANO	23/09/2020	B.1.1	GR	(N_R203K/N_G204R/NSP12_P323L/Spike_D614G)	hCoV-19/Italy/LOM-UniMI-L309/2020	EPI_ISL_542262
2020.GSLOM.542263.0923.1	MILANO	MILANO	23/09/2020	B.1.1.61	GR	(N_R203K/N_G204R/NSP14_V287F/NSP12_P323L/Spike_D614G)	hCoV-19/Italy/LOM-UniMI-L310/2020	EPI_ISL_542263
2020.GSLOM.542264.0923.1	MILANO	MILANO	23/09/2020	B.1	G	(NSP12_P323L/Spike_D614G)	hCoV-19/Italy/LOM-UniMI-L311/2020	EPI_ISL_542264
2020.GSLOM.542265.0923.1	MILANO	MILANO	23/09/2020	B.1.1	GR	(N_R203K/N_G204R/NSP12_P323L/Spike_D614G)	hCoV-19/Italy/LOM-UniMI-L313/2020	EPI_ISL_542265
2020.GSLOM.542266.0923.1	MILANO	MILANO	23/09/2020	B.1.1	GR	(N_R203K/N_G204R/NSP3_S1296F/NSP12_P323L/Spike_A475V/Spike_D614G)	hCoV-19/Italy/LOM-UniMI-L314/2020	EPI_ISL_542266
2020.GSLOM.542267.0923.1	MILANO	MILANO	23/09/2020	B.1.91	G	(Spike_D839Y/NSP12_P323L/Spike_D614G)	hCoV-19/Italy/LOM-UniMI-L316/2020	EPI_ISL_542267
2020.GSLOM.542268.0923.1	MILANO	MILANO	23/09/2020	B.1	G	(NSP12_P323L/Spike_D614G)	hCoV-19/Italy/LOM-UniMI-L317/2020	EPI_ISL_542268
2020.GSLOM.542269.0923.1	MILANO	MILANO	23/09/2020	B.1	G	(NSP12_E744D/NSP12_P323L/Spike_D614G)	hCoV-19/Italy/LOM-UniMI-L318/2020	EPI_ISL_542269
2020.GSLOM.542270.0923.1	MILANO	MILANO	23/09/2020	B.1.1.61	GR	(N_R203K/N_G204R/NSP14_V287F/NSP12_P323L/Spike_D614G)	hCoV-19/Italy/LOM-UniMI-L319/2020	EPI_ISL_542270
2020.GSLOM.542271.0923.1	MILANO	MILANO	23/09/2020	B.1.1	GR	(N_R203K/NS3_S180Y/N_G204R/NSP12_P323L/Spike_D614G)	hCoV-19/Italy/LOM-UniMI-L321/2020	EPI_ISL_542271
2020.GSLOM.542272.0923.1	MILANO	MILANO	23/09/2020	B.1.1	GR	(N_R203K/N_G204R/NSP12_P323L/Spike_D614G)	hCoV-19/Italy/LOM-UniMI-L322/2020	EPI_ISL_542272
2020.GSLOM.542273.0923.1	MILANO	MILANO	23/09/2020	B.1	G	(NSP1_M85del/NSP1_V84del/M_D3G/NSP1_H83del/NSP12_P323L/Spike_D614G)	hCoV-19/Italy/LOM-UniMI-L325/2020	EPI_ISL_542273
2020.GSLOM.542274.0923.1	MILANO	MILANO	23/09/2020	B.1	G	(Spike_L611F/NSP12_P323L/Spike_D614G)	hCoV-19/Italy/LOM-UniMI-L327/2020	EPI_ISL_542274
2020.GSLOM.542275.0923.1	MILANO	MILANO	23/09/2020	B.1	G	(NSP12_P323L/Spike_D614G/Spike_S221A)	hCoV-19/Italy/LOM-UniMI-L328/2020	EPI_ISL_542275
2020.GSLOM.542276.0923.1	MILANO	MILANO	23/09/2020	B.1	G	(NSP12_P323L/Spike_D614G)	hCoV-19/Italy/LOM-UniMI-L329/2020	EPI_ISL_542276
2020.GSLOM.542277.0923.1	MILANO	MILANO	23/09/2020	B.1.91	G	(Spike_D839Y/NSP12_P323L/Spike_D614G)	hCoV-19/Italy/LOM-UniMI-L330/2020	EPI_ISL_542277
2020.GSLOM.542278.0923.1	MILANO	MILANO	23/09/2020	B.1	G	(NSP12_P323L/Spike_D614G)	hCoV-19/Italy/LOM-UniMI-L331/2020	EPI_ISL_542278
2020.GSLOM.542279.0923.1	MILANO	MILANO	23/09/2020	B.1	G	(E_L21F/NSP5_A234V/NSP12_P323L/Spike_D614G)	hCoV-19/Italy/LOM-UniMI-L334/2020	EPI_ISL_542279
2020.GSLOM.542280.0923.1	MILANO	MILANO	23/09/2020	B.1	G	(Spike_G72V/NSP12_P323L/Spike_D614G)	hCoV-19/Italy/LOM-UniMI-L335/2020	EPI_ISL_542280
2020.GSLOM.542281.0923.1	MILANO	MILANO	23/09/2020	B.1	G	(NSP3_T1340I/NSP3_H249Y/NSP12_P323L/Spike_D614G)	hCoV-19/Italy/LOM-UniMI-L342/2020	EPI_ISL_542281
2020.GSLOM.542282.0923.1	MILANO	MILANO	23/09/2020	B.1.380	G	(NSP3_K384N/NSP12_P323L/Spike_D614G)	hCoV-19/Italy/LOM-UniMI-L343/2020	EPI_ISL_542282
2020.GSLOM.542283.0923.1	MILANO	MILANO	23/09/2020	B.1	G	(M_D3G/NSP15_E260K/NSP12_P323L/Spike_D614G)	hCoV-19/Italy/LOM-UniMI-L345/2020	EPI_ISL_542283
2020.GSLOM.542284.0923.1	MILANO	MILANO	23/09/2020	B.1	G	(NSP12_P323L/Spike_D614G)	hCoV-19/Italy/LOM-UniMI-L346/2020	EPI_ISL_542284
2020.GSLOM.542285.0923.1	MILANO	MILANO	23/09/2020	B.1	G	(NSP12_P323L/NSP4_L264F/Spike_D614G)	hCoV-19/Italy/LOM-UniMI-L347/2020	EPI_ISL_542285
2020.GSLOM.542286.0923.1	MILANO	MILANO	23/09/2020	B.1.36.10	G	(NS3_Q57H/NSP12_P323L/Spike_D614G)	hCoV-19/Italy/LOM-UniMI-L348/2020	EPI_ISL_542286
2020.GSLOM.542287.0923.1	MILANO	MILANO	23/09/2020	B.1.1	GR	(N_R203K/N_G204R/NSP12_P323L/Spike_D614G)	hCoV-19/Italy/LOM-UniMI-L350/2020	EPI_ISL_542287
2020.GSLOM.542288.0923.1	MILANO	MILANO	23/09/2020	B.1	G	(NSP2_I484V/NSP12_P323L/Spike_D614G)	hCoV-19/Italy/LOM-UniMI-L352/2020	EPI_ISL_542288
2020.GSLOM.542289.0923.1	MILANO	MILANO	23/09/2020	B.1.36.10	G	(NS3_Q57H/NSP12_P323L/Spike_D614G)	hCoV-19/Italy/LOM-UniMI-L354/2020	EPI_ISL_542289
2020.GSLOM.542290.0923.1	MILANO	MILANO	23/09/2020	B.1	G	(NSP12_P323L/Spike_D614G)	hCoV-19/Italy/LOM-UniMI-L356/2020	EPI_ISL_542290
2020.GSLOM.542291.0923.1	MILANO	MILANO	23/09/2020	B.1	G	(NSP12_P323L/Spike_D614G)	hCoV-19/Italy/LOM-UniMI-L357/2020	EPI_ISL_542291
2020.GSLOM.542292.0923.1	MILANO	MILANO	23/09/2020	B.1.8	G	(NSP12_P323L/Spike_D614G)	hCoV-19/Italy/LOM-UniMI-L358/2020	EPI_ISL_542292
2020.GSLOM.542293.0923.1	MILANO	MILANO	23/09/2020	B.1.1	GR	(NSP3_D218E/N_R203K/N_G204R/NSP12_P323L/Spike_D614G)	hCoV-19/Italy/LOM-UniMI-L361/2020	EPI_ISL_542293
2020.GSLOM.542294.0923.1	MILANO	MILANO	23/09/2020	B.1	G	(NSP6_M211V/NSP12_P323L/Spike_D614G)	hCoV-19/Italy/LOM-UniMI-L362/2020	EPI_ISL_542294
2020.GSLOM.542295.0923.1	MILANO	MILANO	23/09/2020	B.1	G	(NSP3_S370L/NSP12_P323L/Spike_D614G)	hCoV-19/Italy/LOM-UniMI-L363/2020	EPI_ISL_542295
2020.GSLOM.542296.0923.1	MILANO	MILANO	23/09/2020	B.1	G	(NSP12_P323L/Spike_D614G)	hCoV-19/Italy/LOM-UniMI-L364/2020	EPI_ISL_542296
2020.GSLOM.542297.0923.1	MILANO	MILANO	23/09/2020	B.1	G	(NSP12_E729G/NSP4_T114I/NSP12_P323L/Spike_D614G)	hCoV-19/Italy/LOM-UniMI-L366/2020	EPI_ISL_542297
2020.GSLOM.542298.0923.1	MILANO	MILANO	23/09/2020	B.1	G	(NSP1_S100C/NSP12_P323L/Spike_D614G)	hCoV-19/Italy/LOM-UniMI-L367/2020	EPI_ISL_542298
2020.GSLOM.542299.0923.1	MILANO	MILANO	23/09/2020	B.1	G	(NSP12_P323L/Spike_D614G)	hCoV-19/Italy/LOM-UniMI-L368/2020	EPI_ISL_542299
2020.GSLOM.542300.0923.1	MILANO	MILANO	23/09/2020	B.1	G	(NSP12_P323L/Spike_D614G)	hCoV-19/Italy/LOM-UniMI-L369/2020	EPI_ISL_542300
2020.GSLOM.542301.0923.1	MILANO	MILANO	23/09/2020	B.1	G	(NSP12_P323L/Spike_D614G)	hCoV-19/Italy/LOM-UniMI-L370/2020	EPI_ISL_542301
2020.GSLOM.542302.0923.1	MILANO	MILANO	23/09/2020	B.1	G	(NSP12_P323L/Spike_D614G)	hCoV-19/Italy/LOM-UniMI-L371/2020	EPI_ISL_542302
2020.GSLOM.542303.0923.1	MILANO	MILANO	23/09/2020	B.1	G	(NSP4_A472T/NSP12_P323L/Spike_D614G)	hCoV-19/Italy/LOM-UniMI-L372/2020	EPI_ISL_542303
2020.GSLOM.542304.0923.1	MILANO	MILANO	23/09/2020	B.1	G	(NSP12_P323L/Spike_D614G/NSP9_T64I)	hCoV-19/Italy/LOM-UniMI-L373/2020	EPI_ISL_542304
2020.GSLOM.542305.0923.1	MILANO	MILANO	23/09/2020	B.1	G	(NSP12_P323L/Spike_D614G)	hCoV-19/Italy/LOM-UniMI-L378/2020	EPI_ISL_542305
2020.GSLOM.542306.0923.1	MILANO	MILANO	23/09/2020	B.1.1	GR	(N_R203K/N_G204R/NSP12_P323L/NSP3_N1785D/Spike_D614G)	hCoV-19/Italy/LOM-UniMI-L380/2020	EPI_ISL_542306
2020.GSLOM.542307.0923.1	MILANO	MILANO	23/09/2020	B.1	G	(NSP3_S370L/NSP12_P323L/Spike_D614G)	hCoV-19/Italy/LOM-UniMI-L384/2020	EPI_ISL_542307
2020.GSLOM.542308.0923.1	MILANO	MILANO	23/09/2020	B.1	G	(NSP14_I166L/NSP12_P323L/Spike_D614G)	hCoV-19/Italy/LOM-UniMI-L385/2020	EPI_ISL_542308
2020.GSLOM.542309.0923.1	MILANO	MILANO	23/09/2020	B.1	G	(NSP12_P323L/Spike_D614G)	hCoV-19/Italy/LOM-UniMI-L386/2020	EPI_ISL_542309
2020.GSLOM.542310.0923.1	MILANO	MILANO	23/09/2020	B.1	G	(NSP12_P323L/Spike_D614G)	hCoV-19/Italy/LOM-UniMI-L387/2020	EPI_ISL_542310
2020.GSLOM.542311.0923.1	MILANO	MILANO	23/09/2020	B.1.1	GR	(NSP8_A102T/N_R203K/NSP3_G277E/N_G204R/NSP12_P323L/Spike_D614G)	hCoV-19/Italy/LOM-UniMI-L388/2020	EPI_ISL_542311
2020.GSLOM.542312.0923.1	MILANO	MILANO	23/09/2020	B.1	G	(NSP12_P323L/Spike_D614G)	hCoV-19/Italy/LOM-UniMI-L389/2020	EPI_ISL_542312
2020.GSLOM.542313.0923.1	MILANO	MILANO	23/09/2020	B.1	G	(NSP12_P323L/Spike_D614G)	hCoV-19/Italy/LOM-UniMI-L390/2020	EPI_ISL_542313
2020.GSLOM.542314.0923.1	MILANO	MILANO	23/09/2020	B.1	G	(NSP4_S137L/NS3_E194A/NSP12_P323L/Spike_D614G)	hCoV-19/Italy/LOM-UniMI-L391/2020	EPI_ISL_542314
2020.GSLOM.542315.0923.1	MILANO	MILANO	23/09/2020	B.1	G	(NSP12_P323L/Spike_D614G)	hCoV-19/Italy/LOM-UniMI-L393/2020	EPI_ISL_542315
2020.GSLOM.542316.0923.1	MILANO	MILANO	23/09/2020	B.1	G	(NSP12_P323L/Spike_D614G)	hCoV-19/Italy/LOM-UniMI-L394/2020	EPI_ISL_542316
2020.GSLOM.542317.0923.1	MILANO	MILANO	23/09/2020	B.1.1	GR	(NSP3_D218E/N_R203K/N_G204R/NSP12_P323L/Spike_D614G)	hCoV-19/Italy/LOM-UniMI-L395/2020	EPI_ISL_542317
2020.GSLOM.542318.0923.1	MILANO	MILANO	23/09/2020	B.1	G	(M_D3G/NSP12_P323L/Spike_D614G)	hCoV-19/Italy/LOM-UniMI-L396/2020	EPI_ISL_542318
2020.GSLOM.542319.0923.1	MILANO	MILANO	23/09/2020	B.1.1	GR	(N_R203K/N_G204R/NSP12_P323L/Spike_D614G)	hCoV-19/Italy/LOM-UniMI-L397/2020	EPI_ISL_542319
2020.GSLOM.542320.0923.1	MILANO	MILANO	23/09/2020	B.1.610	G	(NSP12_P323L/Spike_D614G)	hCoV-19/Italy/LOM-UniMI-L398/2020	EPI_ISL_542320
2020.GSLOM.542321.0923.1	MILANO	MILANO	23/09/2020	B.1.1.71	GR	(N_R203K/NS3_V29F/N_G204R/NSP12_P323L/NSP15_K12R/Spike_D614G)	hCoV-19/Italy/LOM-UniMI-L399/2020	EPI_ISL_542321
2020.GSLOM.542322.0923.1	MILANO	MILANO	23/09/2020	B.1	G	(NSP12_P323L/Spike_D614G)	hCoV-19/Italy/LOM-UniMI-L400/2020	EPI_ISL_542322
2020.GSLOM.542323.0923.1	MILANO	MILANO	23/09/2020	B.1	G	(NSP2_G339S/NSP12_P323L/Spike_D614G/NSP4_T295I)	hCoV-19/Italy/LOM-UniMI-L401/2020	EPI_ISL_542323
2020.GSLOM.542324.0923.1	MILANO	MILANO	23/09/2020	B.1	G	(NSP12_P323L/Spike_D614G)	hCoV-19/Italy/LOM-UniMI-L402/2020	EPI_ISL_542324
2020.GSLOM.542325.0923.1	MILANO	MILANO	23/09/2020	B.1	G	(NSP15_R257C/NSP12_P323L/Spike_D614G/NSP16_K160R)	hCoV-19/Italy/LOM-UniMI-L403/2020	EPI_ISL_542325
2020.GSLOM.542326.0923.1	MILANO	MILANO	23/09/2020	B.1.1	GR	(N_R203K/N_G204R/NSP12_P323L/Spike_D614G)	hCoV-19/Italy/LOM-UniMI-L404/2020	EPI_ISL_542326
2020.GSLOM.542327.0923.1	MILANO	MILANO	23/09/2020	B.1	G	(NSP12_P323L/Spike_D614G)	hCoV-19/Italy/LOM-UniMI-L406/2020	EPI_ISL_542327
2020.GSLOM.542328.0923.1	MILANO	MILANO	23/09/2020	B.1	G	(NSP12_P323L/NSP3_S1735F/Spike_D614G)	hCoV-19/Italy/LOM-UniMI-L407/2020	EPI_ISL_542328
2020.GSLOM.542329.0923.1	MILANO	MILANO	23/09/2020	B.1	G	(NSP14_L366F/NSP12_P323L/Spike_D614G)	hCoV-19/Italy/LOM-UniMI-L409/2020	EPI_ISL_542329
2020.GSLOM.542330.0923.1	MILANO	MILANO	23/09/2020	B.1	G	(NSP12_P323L/Spike_D614G)	hCoV-19/Italy/LOM-UniMI-L410/2020	EPI_ISL_542330
2020.GSLOM.542331.0923.1	MILANO	MILANO	23/09/2020	B.1.91	G	(Spike_D839Y/NSP12_P323L/Spike_D614G)	hCoV-19/Italy/LOM-UniMI-L411/2020	EPI_ISL_542331
2020.GSLOM.542332.0923.1	MILANO	MILANO	23/09/2020	B.1.1	GR	(N_R203K/N_G204R/NSP12_P323L/Spike_D614G)	hCoV-19/Italy/LOM-UniMI-L412/2020	EPI_ISL_542332
2020.GSLOM.542333.0923.1	MILANO	MILANO	23/09/2020	B.1	G	(NSP12_P323L/Spike_D614G)	hCoV-19/Italy/LOM-UniMI-L413/2020	EPI_ISL_542333
2020.GSLOM.542334.0923.1	MILANO	MILANO	23/09/2020	B.1	G	(NSP12_P323L/Spike_D614G)	hCoV-19/Italy/LOM-UniMI-L414/2020	EPI_ISL_542334
2020.GSLOM.542335.0923.1	MILANO	MILANO	23/09/2020	B.1	G	(NSP12_P323L/Spike_D614G/NSP13_D204Y)	hCoV-19/Italy/LOM-UniMI-L415/2020	EPI_ISL_542335
2020.GSLOM.542336.0923.1	MILANO	MILANO	23/09/2020	B.1.105	G	(NSP3_S1396T/N_D81H/NSP12_P323L/Spike_D614G)	hCoV-19/Italy/LOM-UniMI-L416/2020	EPI_ISL_542336
2020.GSLOM.542337.0923.1	MILANO	MILANO	23/09/2020	B.1	G	(NSP13_L297F/NSP12_P323L/Spike_D614G)	hCoV-19/Italy/LOM-UniMI-L418/2020	EPI_ISL_542337
2020.GSLOM.542338.0923.1	MILANO	MILANO	23/09/2020	B.1	G	(NSP12_P323L/Spike_D614G)	hCoV-19/Italy/LOM-UniMI-L419/2020	EPI_ISL_542338
2020.GSLOM.542339.0923.1	MILANO	MILANO	23/09/2020	B.1.1.1	GR	(NSP5_G15S/N_R203K/NSP3_T428I/N_G204R/NSP12_P323L/Spike_D614G/N_L230F)	hCoV-19/Italy/LOM-UniMI-L420/2020	EPI_ISL_542339
2020.GSLOM.542340.0923.1	MILANO	MILANO	23/09/2020	B.1	G	(NS3_Y156C/NSP12_P323L/Spike_D614G)	hCoV-19/Italy/LOM-UniMI-L421/2020	EPI_ISL_542340
2020.GSLOM.542341.0923.1	MILANO	MILANO	23/09/2020	B.1.610	G	(NSP12_P323L/Spike_D614G)	hCoV-19/Italy/LOM-UniMI-L422/2020	EPI_ISL_542341
2020.GSLOM.542342.0923.1	MILANO	MILANO	23/09/2020	B.1	G	(NSP3_S370L/NSP12_P323L/Spike_D614G)	hCoV-19/Italy/LOM-UniMI-L423/2020	EPI_ISL_542342
2020.GSLOM.542343.0923.1	MILANO	MILANO	23/09/2020	B.1	G	(NSP12_P323L/Spike_D614G)	hCoV-19/Italy/LOM-UniMI-L424/2020	EPI_ISL_542343
2020.GSLOM.542344.0923.1	MILANO	MILANO	23/09/2020	B.1.1	GR	(N_R203K/NSP3_T976I/N_G204R/NSP12_P323L/Spike_D614G)	hCoV-19/Italy/LOM-UniMI-L425/2020	EPI_ISL_542344
2020.GSLOM.542345.0923.1	MILANO	MILANO	23/09/2020	B.1	G	(M_D3G/NSP3_S1475I/NSP12_P323L/Spike_D614G)	hCoV-19/Italy/LOM-UniMI-L426/2020	EPI_ISL_542345
2020.GSLOM.542346.0923.1	MILANO	MILANO	23/09/2020	A.2	S	(NS3_G196V/NSP4_F308Y/N_S197L/NS8_L84S)	hCoV-19/Italy/LOM-UniMI-L427/2020	EPI_ISL_542346
2020.GSLAZ.609994.1102.1	ROMA	ROMA	02/11/2020	B.1.177.33	GV	(N_P365S/NSP3_T1456I/NSP14_D222V/NSP3_A1796V/Spike_G639S/NSP15_V66L/NSP12_P323L/Spike_D614G/N_A220V/Spike_A222V)	hCoV-19/Italy/LAZ-INMI-86/2020	EPI_ISL_609994
2020.GSLAZ.609995.1102.1	ROMA	ROMA	02/11/2020	B.1.177	GV	(Spike_P272L/NSP12_P323L/Spike_A262S/Spike_D614G/N_A220V/Spike_A222V)	hCoV-19/Italy/LAZ-INMI-87/2020	EPI_ISL_609995
2020.GSLAZ.609996.1102.1	ROMA	ROMA	02/11/2020	B.1.177	GV	(NSP1_H165Y/Spike_P272L/NS7b_I7V/NSP12_P323L/Spike_D614G/N_A220V/Spike_A222V)	hCoV-19/Italy/LAZ-INMI-88/2020	EPI_ISL_609996
2020.GSLAZ.609997.1102.1	ROMA	ROMA	02/11/2020	B.1.177.33	GV	(N_P365S/NSP3_T1456I/NSP14_D222V/NSP3_A1796V/Spike_G639S/NSP12_P323L/Spike_D614G/N_A220V/NSP12_K160N/Spike_A222V)	hCoV-19/Italy/LAZ-INMI-89/2020	EPI_ISL_609997
2020.GSLAZ.609998.1102.1	ROMA	ROMA	02/11/2020	B.1.177	GV	(NSP12_M666I/N_H145Y/NSP3_K1155R/Spike_P272L/NSP12_P323L/Spike_A262S/Spike_D614G/NS7a_R78C/N_A220V/Spike_A222V)	hCoV-19/Italy/LAZ-INMI-90/2020	EPI_ISL_609998
2020.GSLAZ.609999.1102.1	ROMA	ROMA	02/11/2020	B.1.177	GV	(Spike_P272L/NSP12_P323L/NSP13_D328Y/Spike_A262S/Spike_D614G/N_A220V/Spike_A222V)	hCoV-19/Italy/LAZ-INMI-91/2020	EPI_ISL_609999
2020.GSSAR.613560.1104.1	CAGLIARI	CAGLIARI	04/11/2020	B.1	G	(NS3_V13L/NSP12_P323L/Spike_D614G)	hCoV-19/Italy/SAR-ASSL-01/2020	EPI_ISL_613560
2020.GSSAR.613706.1104.1	CAGLIARI	CAGLIARI	04/11/2020	B.1.1	GR	(N_R203K/N_G204R/NSP12_P323L/Spike_D614G)	hCoV-19/Italy/SAR-ASSL-02/2020	EPI_ISL_613706
2020.GSSAR.613953.1104.1	CAGLIARI	CAGLIARI	04/11/2020	B.1.1	GR	(NSP12_N88S/N_R203K/N_G204R/M_T175M/NSP12_P323L/Spike_D614G)	hCoV-19/Italy/SAR-ASSL-03/2020	EPI_ISL_613953
2020.GSSAR.613955.1104.1	CAGLIARI	CAGLIARI	04/11/2020	B.1.1	GR	(N_R203K/N_G204R/M_T175M/NSP12_P323L/Spike_D614G)	hCoV-19/Italy/SAR-ASSL-04/2020	EPI_ISL_613955
2020.GSSAR.614398.1105.1	CAGLIARI	CAGLIARI	05/11/2020	B.1.1	GR	(N_R203K/N_G204R/NSP12_P323L/NSP5_K90R/Spike_D614G)	hCoV-19/Italy/SAR-ASSL-05/2020	EPI_ISL_614398
2020.GSSAR.614397.1105.1	CAGLIARI	CAGLIARI	05/11/2020	B.1.1	GR	(N_R203K/N_G204R/NSP12_P323L/Spike_D614G/NSP5_K61R/Spike_T76I)	hCoV-19/Italy/SAR-ASSL-06/2020	EPI_ISL_614397
2020.GSSAR.614396.1105.1	CAGLIARI	CAGLIARI	05/11/2020	B.1.1	GR	(N_R203K/N_G204R/NSP12_P323L/Spike_D614G/NSP5_K61R/Spike_T76I)	hCoV-19/Italy/SAR-ASSL-07/2020	EPI_ISL_614396
2020.GSSAR.614889.1105.1	CAGLIARI	CAGLIARI	05/11/2020	B.1.1	GR	(N_R203K/N_G204R/NSP12_P323L/Spike_D614G)	hCoV-19/Italy/SAR-ASSL-08/2020	EPI_ISL_614889
2020.GSVEN.636462.1113.1	VENEZIA	VENEZIA	13/11/2020	B.1	G	(NSP13_P47L/M_D3G/NSP12_P323L/Spike_D614G)	hCoV-19/Italy/VEN-IZSVe-10599/2020	EPI_ISL_636462
2020.GSVEN.636462.1113.1	VENEZIA	VENEZIA	13/11/2020	B.1	G	(NSP13_P47L/M_D3G/NSP12_P323L/Spike_D614G)	hCoV-19/Italy/VEN-IZSVe-10599/2020	EPI_ISL_636462
2020.GSVEN.636463.1113.1	VENEZIA	VENEZIA	13/11/2020	B	V	(NS3_G251V/NSP2_L501F/Spike_D614B/NSP13_A296V/NSP6_L37F)	hCoV-19/Italy/VEN-IZSVe-10860/2020	EPI_ISL_636463
2020.GSVEN.636463.1113.1	VENEZIA	VENEZIA	13/11/2020	B	V	(NS3_G251V/NSP2_L501F/Spike_D614B/NSP13_A296V/NSP6_L37F)	hCoV-19/Italy/VEN-IZSVe-10860/2020	EPI_ISL_636463
2020.GSVEN.636464.1113.1	VENEZIA	VENEZIA	13/11/2020	B.1.1	GR	(NSP3_D218E/NSP14_P24T/NSP6_M58T/N_R203K/N_G204R/NSP3_S1682F/NS8_S97I/NSP12_P323L/Spike_D614G)	hCoV-19/Italy/VEN-IZSVe-1-1/2020	EPI_ISL_636464
2020.GSVEN.636464.1113.1	VENEZIA	VENEZIA	13/11/2020	B.1.1	GR	(NSP3_D218E/NSP14_P24T/NSP6_M58T/N_R203K/N_G204R/NSP3_S1682F/NS8_S97I/NSP12_P323L/Spike_D614G)	hCoV-19/Italy/VEN-IZSVe-1-1/2020	EPI_ISL_636464
2020.GSVEN.636465.1113.1	VENEZIA	VENEZIA	13/11/2020	B.1.1.294	GR	(NS8_N89del/NS8_I71del/NS8_E64del/NS8_R48del/NSP3_D218E/NS8_V49del/NS8_P70del/NS8_I88del/N_R203K/NSP14_S357del/NSP2_G339S/NS8_C90del/NS8_S67del/NS8_F86del/NS8_Y79del/NS8_K68del/NS8_S82del/NS8_C61del/NS8_Y46del/NS8_V81del/NS8_S54del/NSP3_V325I/NS8_T80del/NS8_K53del/N_G204R/NS8_W45del/NS8_G50del/NS8_D75del/NS8_I76del/NS8_S43del/NS8_C83del/NS8_P85del/NS8_F41del/Spike_I1114V/NS8_A55del/NS8_A65del/NS8…	hCoV-19/Italy/VEN-IZSVe-12666/2020	EPI_ISL_636465
2020.GSVEN.636465.1113.1	VENEZIA	VENEZIA	13/11/2020	B.1.1.294	GR	(NS8_N89del/NS8_I71del/NS8_E64del/NS8_R48del/NSP3_D218E/NS8_V49del/NS8_P70del/NS8_I88del/N_R203K/NSP14_S357del/NSP2_G339S/NS8_C90del/NS8_S67del/NS8_F86del/NS8_Y79del/NS8_K68del/NS8_S82del/NS8_C61del/NS8_Y46del/NS8_V81del/NS8_S54del/NSP3_V325I/NS8_T80del/NS8_K53del/N_G204R/NS8_W45del/NS8_G50del/NS8_D75del/NS8_I76del/NS8_S43del/NS8_C83del/NS8_P85del/NS8_F41del/Spike_I1114V/NS8_A55del/NS8_A65del/NS8…	hCoV-19/Italy/VEN-IZSVe-12666/2020	EPI_ISL_636465
2020.GSVEN.636466.1113.1	VENEZIA	VENEZIA	13/11/2020	B.1.1.294	GR	(NS8_N89del/NS8_I71del/NS8_E64del/NS8_R48del/NSP3_D218E/NS8_V49del/NS8_P70del/NS8_I88del/N_R203K/NSP14_S357del/NSP2_G339S/NS8_C90del/NS8_S67del/NS8_F86del/NS8_Y79del/NS8_K68del/NS8_S82del/NS8_C61del/NS8_Y46del/NS8_V81del/NS8_S54del/NSP3_V325I/NS8_T80del/NS8_K53del/N_G204R/NS8_W45del/NS8_G50del/NS8_D75del/NS8_I76del/NS8_S43del/NS8_C83del/NS8_P85del/NS8_F41del/Spike_I1114V/NS8_A55del/NS8_A65del/NS8…	hCoV-19/Italy/VEN-IZSVe-13202/2020	EPI_ISL_636466
2020.GSVEN.636466.1113.1	VENEZIA	VENEZIA	13/11/2020	B.1.1.294	GR	(NS8_N89del/NS8_I71del/NS8_E64del/NS8_R48del/NSP3_D218E/NS8_V49del/NS8_P70del/NS8_I88del/N_R203K/NSP14_S357del/NSP2_G339S/NS8_C90del/NS8_S67del/NS8_F86del/NS8_Y79del/NS8_K68del/NS8_S82del/NS8_C61del/NS8_Y46del/NS8_V81del/NS8_S54del/NSP3_V325I/NS8_T80del/NS8_K53del/N_G204R/NS8_W45del/NS8_G50del/NS8_D75del/NS8_I76del/NS8_S43del/NS8_C83del/NS8_P85del/NS8_F41del/Spike_I1114V/NS8_A55del/NS8_A65del/NS8…	hCoV-19/Italy/VEN-IZSVe-13202/2020	EPI_ISL_636466
2020.GSVEN.636467.1113.1	VENEZIA	VENEZIA	13/11/2020	B.1.527	G	(NSP3_S1212L/NSP12_P323L/Spike_D614G)	hCoV-19/Italy/VEN-IZSVe-14-21/2020	EPI_ISL_636467
2020.GSVEN.636467.1113.1	VENEZIA	VENEZIA	13/11/2020	B.1.527	G	(NSP3_S1212L/NSP12_P323L/Spike_D614G)	hCoV-19/Italy/VEN-IZSVe-14-21/2020	EPI_ISL_636467
2020.GSVEN.636468.1113.1	VENEZIA	VENEZIA	13/11/2020	B.1	G	(NSP12_P323L/Spike_D614G)	hCoV-19/Italy/VEN-IZSVe-14-30/2020	EPI_ISL_636468
2020.GSVEN.636468.1113.1	VENEZIA	VENEZIA	13/11/2020	B.1	G	(NSP12_P323L/Spike_D614G)	hCoV-19/Italy/VEN-IZSVe-14-30/2020	EPI_ISL_636468
2020.GSVEN.636469.1113.1	VENEZIA	VENEZIA	13/11/2020	B.1.1	GR	(NSP1_N178S/N_R203K/N_G204R/NSP12_P323L/Spike_D614G)	hCoV-19/Italy/VEN-IZSVe-14-36/2020	EPI_ISL_636469
2020.GSVEN.636469.1113.1	VENEZIA	VENEZIA	13/11/2020	B.1.1	GR	(NSP1_N178S/N_R203K/N_G204R/NSP12_P323L/Spike_D614G)	hCoV-19/Italy/VEN-IZSVe-14-36/2020	EPI_ISL_636469
2020.GSVEN.636470.1113.1	VENEZIA	VENEZIA	13/11/2020	B.1.1	GR	(NSP1_N178S/N_R203K/N_G204R/NSP12_P323L/Spike_D614G)	hCoV-19/Italy/VEN-IZSVe-14-48/2020	EPI_ISL_636470
2020.GSVEN.636470.1113.1	VENEZIA	VENEZIA	13/11/2020	B.1.1	GR	(NSP1_N178S/N_R203K/N_G204R/NSP12_P323L/Spike_D614G)	hCoV-19/Italy/VEN-IZSVe-14-48/2020	EPI_ISL_636470
2020.GSVEN.636471.1113.1	VENEZIA	VENEZIA	13/11/2020	B	V	(M_R42M/NSP3_G1440C/NS3_G251V/M_G78C/NSP6_L37F/Spike_A871T)	hCoV-19/Italy/VEN-IZSVe-20-25/2020	EPI_ISL_636471
2020.GSVEN.636471.1113.1	VENEZIA	VENEZIA	13/11/2020	B	V	(M_R42M/NSP3_G1440C/NS3_G251V/M_G78C/NSP6_L37F/Spike_A871T)	hCoV-19/Italy/VEN-IZSVe-20-25/2020	EPI_ISL_636471
2020.GSVEN.636472.1113.1	VENEZIA	VENEZIA	13/11/2020	B.1.1.400	GR	(NSP2_V364I/N_R203K/N_G204R/NSP12_P323L/Spike_D614G)	hCoV-19/Italy/VEN-IZSVe-2-2/2020	EPI_ISL_636472
2020.GSVEN.636472.1113.1	VENEZIA	VENEZIA	13/11/2020	B.1.1.400	GR	(NSP2_V364I/N_R203K/N_G204R/NSP12_P323L/Spike_D614G)	hCoV-19/Italy/VEN-IZSVe-2-2/2020	EPI_ISL_636472
2020.GSVEN.636473.1113.1	VENEZIA	VENEZIA	13/11/2020	B	V	(NS3_G251V/NSP6_L37F)	hCoV-19/Italy/VEN-IZSVe-37-4/2020	EPI_ISL_636473
2020.GSVEN.636473.1113.1	VENEZIA	VENEZIA	13/11/2020	B	V	(NS3_G251V/NSP6_L37F)	hCoV-19/Italy/VEN-IZSVe-37-4/2020	EPI_ISL_636473
2020.GSVEN.636474.1113.1	VENEZIA	VENEZIA	13/11/2020	B.1	G	(NSP13_E261D/NSP12_P323L/Spike_D614G)	hCoV-19/Italy/VEN-IZSVe-6-47/2020	EPI_ISL_636474
2020.GSVEN.636474.1113.1	VENEZIA	VENEZIA	13/11/2020	B.1	G	(NSP13_E261D/NSP12_P323L/Spike_D614G)	hCoV-19/Italy/VEN-IZSVe-6-47/2020	EPI_ISL_636474
2020.GSVEN.636475.1113.1	VENEZIA	VENEZIA	13/11/2020	B.1.1	GR	(N_R203K/NSP12_A250V/N_G204R/NSP12_P323L/Spike_D614G)	hCoV-19/Italy/VEN-IZSVe-6-55/2020	EPI_ISL_636475
2020.GSVEN.636475.1113.1	VENEZIA	VENEZIA	13/11/2020	B.1.1	GR	(N_R203K/NSP12_A250V/N_G204R/NSP12_P323L/Spike_D614G)	hCoV-19/Italy/VEN-IZSVe-6-55/2020	EPI_ISL_636475
2020.GSVEN.636488.1113.1	VENEZIA	VENEZIA	13/11/2020	B.1.1	GR	(N_R203K/E_V49L/N_G204R/NSP12_P323L/NSP16_L163F/Spike_D614G/NSP12_V742L)	hCoV-19/Italy/VEN-IZSVe-53842/2020	EPI_ISL_636488
2020.GSVEN.636488.1113.1	VENEZIA	VENEZIA	13/11/2020	B.1.1	GR	(N_R203K/E_V49L/N_G204R/NSP12_P323L/NSP16_L163F/Spike_D614G/NSP12_V742L)	hCoV-19/Italy/VEN-IZSVe-53842/2020	EPI_ISL_636488
2020.GSSAR.637108.1116.1	CAGLIARI	CAGLIARI	16/11/2020	B.1.1	GR	(N_R203K/N_G204R/NSP12_P323L/Spike_D614G)	hCoV-19/Italy/SAR-ASSL-10/2020	EPI_ISL_637108
2020.GSSAR.637107.1116.1	CAGLIARI	CAGLIARI	16/11/2020	B.1	G	(Spike_L5F/NSP12_P323L/Spike_D614G)	hCoV-19/Italy/SAR-ASSL-09/2020	EPI_ISL_637107
2020.GSSAR.613710.1104.1	CAGLIARI	CAGLIARI	04/11/2020	B.1	G	(E_L34del/E_I33del/NS7a_L77V/E_L37del/E_T35del/E_A36del/E_R38del/E_A32G/NSP4_G309C/NSP12_P323L/Spike_D614G)	hCoV-19/Italy/SAR-ASSL-11/2020	EPI_ISL_613710
2020.GSSAR.637109.1116.1	CAGLIARI	CAGLIARI	16/11/2020	B.1	G	(NSP12_P323L/Spike_D614G)	hCoV-19/Italy/SAR-ASSL-12/2020	EPI_ISL_637109
2020.GSAPU.649939.1123.1	BARI	BARI	23/11/2020	B.1.1.229	GR	(N_D377Y/NSP3_D366A/NSP13_A505V/N_R203K/NS3_W131C/N_G204R/NSP3_K367Q/NSP3_I414V/NSP12_P323L/Spike_D614G/NSP3_P340S/NSP13_I545M)	hCoV-19/Italy/APU-IZSPB-192PT/2020	EPI_ISL_649939
2020.GSAPU.649938.1123.1	BARI	BARI	23/11/2020	B.1.1.229	GR	(NSP5_R105H/N_D377Y/NSP12_L387P/NSP13_A505V/N_R203K/NSP2_I104V/NS3_W131C/N_G204R/NSP3_T1925K/NSP3_I414V/NSP15_K276E/NSP12_P323L/Spike_D614G/NSP3_P340S/NSP2_K82S/NSP12_T586N)	hCoV-19/Italy/APU-IZSPB-190PT/2020	EPI_ISL_649938
2020.GSAPU.649191.1123.1	BARI	BARI	23/11/2020	B.1.1.229	GR	(N_D377Y/N_R203K/NS3_W131C/N_G204R/NSP3_I414V/NSP12_P323L/Spike_D614G/NSP3_P340S)	hCoV-19/Italy/APU-IZSPB-172APT/2020	EPI_ISL_649191
2020.GSAPU.649190.1123.1	BARI	BARI	23/11/2020	B.1.1.25	GR	(NSP15_R206S/N_R203K/N_G204R/NSP13_G206C/NSP2_I120F/NSP12_P323L/Spike_D614G/NS3_S171L)	hCoV-19/Italy/APU-IZSPB-170APT/2020	EPI_ISL_649190
2020.GSAPU.649785.1123.1	BARI	BARI	23/11/2020	B.1.1.229	GR	(N_D377Y/M_F100I/NSP13_A505V/N_R203K/NS3_W131C/N_G204R/NSP3_I414V/NSP9_D25N/NSP12_P323L/Spike_D614G/NSP3_P340S)	hCoV-19/Italy/APU-IZSPB-182PT/2020	EPI_ISL_649785
2020.GSBAS.649784.1123.1	POTENZA	POTENZA	23/11/2020	B.1.416	G	(NSP2_L274F/NS3_S165F/NSP5_P184S/NSP3_P395S/N_S187L/NSP5_A260V/NSP12_P323L/Spike_D614G/NSP12_M380I)	hCoV-19/Italy/BAS-IZSPB-173APT/2020	EPI_ISL_649784
2020.GSAPU.649189.1123.1	BARI	BARI	23/11/2020	B.1.1	GR	(N_R203K/N_G204R/NSP12_P323L/Spike_D614G/N_A211V)	hCoV-19/Italy/APU-IZSPB-98APT/2020	EPI_ISL_649189
2020.GSAPU.649940.1123.1	BARI	BARI	23/11/2020	B.1.1	GR	(NS3_V50I/N_T362I/N_R203K/NS3_Q57H/N_D22N/N_G204R/NSP12_P323L/Spike_D614G)	hCoV-19/Italy/APU-IZSPB-193APT/2020	EPI_ISL_649940
2020.GSAPU.653763.1123.1	BARI	BARI	23/11/2020	B.1.1.229	GR	(N_D377Y/NSP13_A505V/N_R203K/NS3_W131C/N_G204R/NSP3_I414V/NSP3_F53S/NSP12_P323L/Spike_D614G/NSP3_P340S)	hCoV-19/Italy/APU-IZSPB_198PT/2020	EPI_ISL_653763
2020.GSAPU.653764.1123.1	BARI	BARI	23/11/2020	B.1.1.229	GR	(N_D377Y/NSP3_K1373E/E_L39M/NSP13_A505V/N_R203K/NS3_W131C/NSP3_I1372T/N_G204R/NSP3_I414V/NSP12_P323L/Spike_D614G/NSP3_P340S/NSP7_L35S)	hCoV-19/Italy/APU-IZSPB_200PT/2020	EPI_ISL_653764
2020.GSAPU.653765.1123.1	BARI	BARI	23/11/2020	B.1.177.75	GV	(Spike_Y144F/NSP3_G171V/NSP12_P323L/Spike_D614G/NSP5_V247F/N_A220V/Spike_P26L/Spike_A222V)	hCoV-19/Italy/APU-IZSPB_269PT/2020	EPI_ISL_653765
2020.GSAPU.653766.1123.1	BARI	BARI	23/11/2020	B.1.160	GH	(N_M234I/Spike_S477N/NSP4_M324I/NSP12_A185S/NSP14_T250I/NS3_S74F/NS3_Q57H/NSP1_P80S/NSP13_E261D/NSP12_P323L/Spike_D614G/N_A376T/NSP12_V776L/NSP13_K218R)	hCoV-19/Italy/APU-IZSPB_271PT/2020	EPI_ISL_653766
2020.GSAPU.653767.1123.1	BARI	BARI	23/11/2020	B.1.160	GH	(N_M234I/Spike_S477N/NSP4_M324I/NSP12_A185S/NS3_Q57H/NSP1_P80S/NSP13_E261D/NSP12_P323L/Spike_D614G/NSP14_S255I/N_A376T/NSP12_V776L/NSP13_K218R)	hCoV-19/Italy/APU-IZSPB_272PT/2020	EPI_ISL_653767
2020.GSAPU.653768.1123.1	BARI	BARI	23/11/2020	B.1.177.75	GV	(NSP2_P129L/Spike_V367F/NSP12_P323L/Spike_D614G/N_A220V/Spike_A222V/N_P168S)	hCoV-19/Italy/APU-IZSPB_274PT/2020	EPI_ISL_653768
2020.GSAPU.653769.1123.1	BARI	BARI	23/11/2020	B.1.177	GV	(Spike_P272L/NSP12_P323L/Spike_A262S/Spike_D614G/N_A220V/NS3_G174C/Spike_A222V)	hCoV-19/Italy/APU-IZSPB_275PT/2020	EPI_ISL_653769
2020.GSAPU.653770.1123.1	BARI	BARI	23/11/2020	B.1.160	GH	(N_M234I/Spike_S477N/NSP4_M324I/NSP12_A185S/NSP14_T250I/NS3_S74F/NS3_Q57H/NSP1_P80S/NSP13_E261D/NSP12_P323L/Spike_D614G/N_A376T/NSP12_V776L/NSP13_K218R)	hCoV-19/Italy/APU-IZSPB_276PT/2020	EPI_ISL_653770
2020.GSAPU.653771.1123.1	BARI	BARI	23/11/2020	B.1.160	GH	(N_M234I/Spike_S477N/NSP4_M324I/NSP12_A185S/NSP14_T250I/NS3_S74F/NS3_Q57H/NSP1_P80S/NSP13_E261D/NSP12_P323L/Spike_D614G/N_A376T/NSP12_V776L/NSP13_K218R)	hCoV-19/Italy/APU-IZSPB_277PT/2020	EPI_ISL_653771
2020.GSAPU.653772.1123.1	BARI	BARI	23/11/2020	B.1.160	GH	(N_M234I/Spike_S477N/NSP4_M324I/NSP12_A185S/NSP14_T250I/NS3_S74F/NS3_Q57H/NSP1_P80S/NSP13_E261D/NSP12_P323L/Spike_D614G/N_A376T/NSP12_V776L/NSP13_K218R)	hCoV-19/Italy/APU-IZSPB_278PT/2020	EPI_ISL_653772
2020.GSAPU.653773.1123.1	BARI	BARI	23/11/2020	B.1.177	GV	(Spike_P272L/NSP12_P323L/Spike_A262S/Spike_D614G/N_A220V/NS3_G174C/Spike_A222V)	hCoV-19/Italy/APU-IZSPB_280PT/2020	EPI_ISL_653773
2020.GSAPU.653774.1123.1	BARI	BARI	23/11/2020	B.1.177	GV	(Spike_P272L/NSP12_P323L/Spike_A262S/Spike_D614G/N_A220V/NS3_G174C/Spike_A222V)	hCoV-19/Italy/APU-IZSPB_281PT/2020	EPI_ISL_653774
2020.GSAPU.653775.1123.1	BARI	BARI	23/11/2020	B.1.177.33	GV	(N_P365S/NSP3_T1456I/NSP3_G145D/NSP3_A1796V/NSP3_M494I/Spike_G639S/NSP2_K489N/NSP12_P323L/Spike_D614G/N_A220V/Spike_A222V)	hCoV-19/Italy/APU-IZSPB_282PT/2020	EPI_ISL_653775
2020.GSAPU.653776.1123.1	BARI	BARI	23/11/2020	B.1.160	GH	(N_P396S/Spike_Q414R/N_M234I/Spike_S477N/NSP4_M324I/NSP12_A185S/NSP14_T250I/NS3_S74F/NS3_Q57H/NSP1_P80S/NSP13_E261D/NSP12_P323L/Spike_D614G/N_A376T/NSP12_V776L/NSP13_K218R)	hCoV-19/Italy/APU-IZSPB_284PT/2020	EPI_ISL_653776
2020.GSAPU.653777.1123.1	BARI	BARI	23/11/2020	B.1.160	GH	(N_M234I/Spike_S477N/NSP4_M324I/NSP12_A185S/NS3_H93Y/NS3_Q57H/NSP13_E261D/Spike_V367F/NSP12_P323L/Spike_D614G/NS7a_T14I/N_A376T/NSP12_V776L/NSP13_K218R)	hCoV-19/Italy/APU-IZSPB_285PT/2020	EPI_ISL_653777
2020.GSAPU.653778.1123.1	BARI	BARI	23/11/2020	B.1.160	GH	(N_M234I/Spike_S477N/NSP4_M324I/NSP12_A185S/NS3_H93Y/NS3_Q57H/NSP13_E261D/NSP12_P323L/Spike_D614G/NS7a_T14I/N_A376T/NSP12_V776L/NSP13_K218R)	hCoV-19/Italy/APU-IZSPB_286PT/2020	EPI_ISL_653778
2020.GSAPU.653779.1123.1	BARI	BARI	23/11/2020	B.1.177	GV	(NS7a_G38stop/Spike_P272L/NSP12_P323L/Spike_A262S/Spike_D614G/N_A220V/NSP16_L212F/Spike_A222V)	hCoV-19/Italy/APU-IZSPB_287PT/2020	EPI_ISL_653779
2020.GSAPU.653780.1123.1	BARI	BARI	23/11/2020	B.1.258.14	G	(NSP13_H290Y/M_L29F/NSP3_I1683T/N_S194L/Spike_N439K/NSP14_M49I/NSP8_S41F/NSP12_P323L/Spike_D614G)	hCoV-19/Italy/APU-IZSPB_289PT/2020	EPI_ISL_653780
2020.GSAPU.653781.1123.1	BARI	BARI	23/11/2020	B.1.177	GV	(NS3_K16N/Spike_A1070V/NSP12_P323L/Spike_D614G/N_A220V/Spike_A222V)	hCoV-19/Italy/APU-IZSPB_290PT/2020	EPI_ISL_653781
2020.GSAPU.653782.1123.1	BARI	BARI	23/11/2020	C.18	GR	(NSP16_S166A/NSP5_G15S/N_R203K/NSP3_T428I/N_G204R/NSP12_P323L/Spike_D614G/NSP3_N1116I)	hCoV-19/Italy/APU-IZSPB_291PT/2020	EPI_ISL_653782
2020.GSAPU.653783.1123.1	BARI	BARI	23/11/2020	B.1.160	GH	(N_M234I/Spike_S477N/NSP4_M324I/NSP12_A185S/NSP14_T250I/NS3_S74F/NS3_Q57H/NSP1_P80S/NSP13_E261D/NSP12_P323L/Spike_D614G/N_A376T/NSP12_V776L/NSP13_K218R)	hCoV-19/Italy/APU-IZSPB_292PT/2020	EPI_ISL_653783
2020.GSAPU.653784.1123.1	BARI	BARI	23/11/2020	B.1.1.277	GR	(NSP12_D738Y/N_R203K/NSP3_K1211N/N_G204R/Spike_A626S/NSP12_P323L/Spike_D614G)	hCoV-19/Italy/APU-IZSPB_265PT/2020	EPI_ISL_653784
2020.GSAPU.653785.1123.1	BARI	BARI	23/11/2020	B.1.1.277	GR	(NSP2_L274F/NSP3_T1456I/NS3_S165F/NSP12_D738Y/NSP12_H725Y/N_R203K/NSP3_K1211N/N_G204R/Spike_A626S/N_S187L/NSP5_A260V/NSP12_P323L/Spike_D614G/N_A90V)	hCoV-19/Italy/APU-IZSPB_266PT/2020	EPI_ISL_653785
2020.GSAPU.653786.1123.1	BARI	BARI	23/11/2020	B.1.177.75	GV	(NS8_I121L/NSP12_P323L/Spike_D614G/N_A220V/Spike_A222V)	hCoV-19/Italy/APU-IZSPB_267PT/2020	EPI_ISL_653786
2020.GSAPU.653787.1123.1	BARI	BARI	23/11/2020	C.18	GR	(NSP16_S166A/NSP5_G15S/NSP16_M270I/N_R203K/NSP3_T428I/NS3_C148S/Spike_T323I/N_G204R/Spike_T259I/NSP12_P323L/Spike_D614G)	hCoV-19/Italy/APU-IZSPB_293PT/2020	EPI_ISL_653787
2020.GSAPU.653788.1123.1	BARI	BARI	23/11/2020	B.1.177	GV	(NS3_V55F/NSP15_E223stop/NSP13_E261D/NSP12_P323L/NS3_E19V/Spike_D614G/N_A220V/Spike_A222V/Spike_N282K)	hCoV-19/Italy/APU-IZSPB_294PT/2020	EPI_ISL_653788
2020.GSAPU.653789.1123.1	BARI	BARI	23/11/2020	C.18	GR	(NSP16_S166A/NSP5_G15S/N_R203K/NSP3_T428I/N_G204R/NSP12_P323L/Spike_D614G)	hCoV-19/Italy/APU-IZSPB_295PT/2020	EPI_ISL_653789
2020.GSAPU.653790.1123.1	BARI	BARI	23/11/2020	C.18	GR	(NSP16_S166A/NSP5_G15S/N_R203K/NSP3_T428I/NSP14_T250I/N_G204R/NSP12_P323L/Spike_D614G/NSP3_P340S/Spike_S659L)	hCoV-19/Italy/APU-IZSPB_296PT/2020	EPI_ISL_653790
2020.GSAPU.653791.1123.1	BARI	BARI	23/11/2020	B.1.1.229	GR	(N_D377Y/Spike_H1101Y/NSP15_K316N/NSP13_A505V/N_R203K/NS3_W131C/N_T205I/N_G204R/NSP3_I414V/NSP12_P323L/Spike_D614G/Spike_V1104I/NSP3_P340S)	hCoV-19/Italy/APU-IZSPB_297PT/2020	EPI_ISL_653791
2020.GSBAS.653792.1123.1	POTENZA	POTENZA	23/11/2020	B.1.1.277	GR	(NSP12_D738Y/N_R203K/NSP3_K1211N/NSP13_A598S/N_G204R/Spike_A626S/NSP12_P323L/Spike_D614G/NSP6_L37F/NSP3_A534V)	hCoV-19/Italy/BAS-IZSPB_298PT/2020	EPI_ISL_653792
2020.GSAPU.653793.1123.1	BARI	BARI	23/11/2020	B.1.160	GH	(N_M234I/Spike_S477N/NSP4_M324I/NSP12_A185S/NS3_Q57H/NSP1_P80S/NSP2_K500N/NSP3_T422I/NSP13_E261D/NSP12_P323L/Spike_D614G/N_A376T/NSP12_V776L/NSP13_K218R)	hCoV-19/Italy/APU-IZSPB_299PT/2020	EPI_ISL_653793
2020.GSAPU.653794.1123.1	BARI	BARI	23/11/2020	B.1.1.277	GR	(NSP12_D738Y/N_R203K/NSP3_K1211N/N_G204R/Spike_A626S/NSP12_P323L/Spike_D614G/NSP6_L37F/NSP3_A534V)	hCoV-19/Italy/APU-IZSPB_300PT/2020	EPI_ISL_653794
2020.GSAPU.653795.1123.1	BARI	BARI	23/11/2020	B.1.416	G	(NSP2_L274F/NS3_S165F/E_V58F/NSP12_H725Y/NSP2_P129L/NSP2_H194Y/Spike_V267L/NSP2_L410F/NSP3_M494I/NSP3_D1214A/NSP3_H1274Q/N_S187L/NSP4_T439M/NSP5_A260V/NSP12_P323L/Spike_D614G/NS3_S171P/N_A90V/NSP3_Q514stop)	hCoV-19/Italy/APU-IZSPB_301PT/2020	EPI_ISL_653795
2020.GSAPU.653796.1123.1	BARI	BARI	23/11/2020	B.1.177	GV	(NSP12_P323L/Spike_D614G/NSP3_L1791F/N_A220V/NSP3_P723S/Spike_G1267V/Spike_A222V)	hCoV-19/Italy/APU-IZSPB_302PT/2020	EPI_ISL_653796
2020.GSAPU.653797.1123.1	BARI	BARI	23/11/2020	B.1.177	GV	(NSP12_P323L/Spike_D614G/NSP3_L1791F/N_A220V/NSP3_P723S/Spike_G1267V/Spike_A222V)	hCoV-19/Italy/APU-IZSPB_303PT/2020	EPI_ISL_653797
2020.GSAPU.653798.1123.1	BARI	BARI	23/11/2020	B.1.177	GV	(NSP12_P323L/Spike_D614G/NSP3_L1791F/N_A220V/NSP3_P723S/Spike_G1267V/Spike_A222V)	hCoV-19/Italy/APU-IZSPB_304PT/2020	EPI_ISL_653798
2020.GSAPU.653799.1123.1	BARI	BARI	23/11/2020	B.1.177.33	GV	(N_P365S/NSP3_M914I/NSP3_S284G/NSP3_T1456I/NSP14_T113I/NS7a_Q94L/NSP3_P1750L/NSP12_L576S/Spike_G639S/NSP4_F454S/NSP10_P136L/NSP3_T629R/NSP12_P323L/Spike_D614G/NSP2_V126F/N_A220V/NSP4_T492I/Spike_A222V/Spike_S31F)	hCoV-19/Italy/APU-IZSPB_305PT/2020	EPI_ISL_653799
2020.GSAPU.653800.1123.1	BARI	BARI	23/11/2020	B.1.1.39	GR	(N_P199S/N_R203K/N_G204R/NSP3_P340L/NSP2_D144G/N_V72I/NSP12_P323L/Spike_D614G)	hCoV-19/Italy/APU-IZSPB_306PT/2020	EPI_ISL_653800
2020.GSAPU.653801.1123.1	BARI	BARI	23/11/2020	B.1.177.33	GV	(N_P365S/NSP3_M914I/NSP3_T1456I/NSP14_T113I/NS7a_Q94L/Spike_G639S/NSP12_P323L/Spike_D614G/NSP2_V126F/N_A220V/NSP4_T492I/Spike_A222V)	hCoV-19/Italy/APU-IZSPB_307PT/2020	EPI_ISL_653801
2020.GSAPU.653802.1123.1	BARI	BARI	23/11/2020	B.1.1.229	GR	(N_D377Y/NSP14_M72V/NSP13_A505V/N_R203K/NS3_W131C/N_G204R/NSP3_I414V/NS3_K67N/NSP3_S1406F/NSP12_P323L/Spike_D614G/NSP3_P340S)	hCoV-19/Italy/APU-IZSPB_308PT/2020	EPI_ISL_653802
2020.GSAPU.653803.1123.1	BARI	BARI	23/11/2020	B.1.1.229	GR	(N_D377Y/NSP14_M72V/NSP13_A505V/N_R203K/NS3_W131C/N_G204R/NSP3_I414V/NS3_K67N/NSP12_P323L/Spike_D614G/NSP3_P340S)	hCoV-19/Italy/APU-IZSPB_309PT/2020	EPI_ISL_653803
2020.GSAPU.653804.1123.1	BARI	BARI	23/11/2020	B.1.177.75	GV	(N_A217S/NS8_I121L/Spike_L1063F/NSP12_P323L/Spike_D614G/N_A220V/Spike_A222V)	hCoV-19/Italy/APU-IZSPB_310PT/2020	EPI_ISL_653804
2020.GSAPU.653805.1123.1	BARI	BARI	23/11/2020	B.1.1.229	GR	(N_D377Y/NSP13_A505V/N_R203K/NS3_W131C/N_G204R/NSP3_I414V/NSP13_A296V/NSP12_P323L/Spike_D614G/NSP3_P340S)	hCoV-19/Italy/APU-IZSPB_311PT/2020	EPI_ISL_653805
2020.GSAPU.653806.1123.1	BARI	BARI	23/11/2020	B.1.177.75	GV	(NS8_I121L/NSP12_P323L/Spike_D614G/N_A220V/Spike_A222V)	hCoV-19/Italy/APU-IZSPB_312PT/2020	EPI_ISL_653806
2020.GSAPU.653807.1123.1	BARI	BARI	23/11/2020	B.1.160	GH	(N_M234I/Spike_S477N/NSP4_M324I/NSP12_A185S/NS3_Q57H/NSP1_P80S/NSP13_E261D/NSP12_P323L/Spike_D614G/NSP14_S255I/N_A376T/NSP12_V776L/NSP13_K218R/NSP3_R646W)	hCoV-19/Italy/APU-IZSPB_313PT/2020	EPI_ISL_653807
2020.GSAPU.653808.1123.1	BARI	BARI	23/11/2020	B.1.177.51	GV	(NSP15_V165I/NSP2_H194Y/NSP12_P323L/NSP12_Q184R/Spike_D614G/N_A220V/Spike_A222V)	hCoV-19/Italy/APU-IZSPB_314PT/2020	EPI_ISL_653808
2020.GSAPU.653809.1123.1	BARI	BARI	23/11/2020	B.1.160	GH	(N_M234I/Spike_S477N/NSP4_M324I/N_S194L/NSP12_A185S/NSP14_T250I/NS3_S74F/NS3_Q57H/NSP1_P80S/NSP13_E261D/NSP12_P323L/Spike_D614G/N_A376T/NSP12_V776L/Spike_S640F/NSP13_K218R)	hCoV-19/Italy/APU-IZSPB_315PT/2020	EPI_ISL_653809
2020.GSAPU.653810.1123.1	BARI	BARI	23/11/2020	B.1.258.14	G	(NSP13_H290Y/NSP3_I1683T/N_S194L/Spike_N439K/NSP14_M49I/NSP8_S41F/NSP12_P323L/Spike_D614G/N_P326R)	hCoV-19/Italy/APU-IZSPB_316PT/2020	EPI_ISL_653810
2020.GSAPU.653811.1123.1	BARI	BARI	23/11/2020	B.1.258.14	G	(NSP13_H290Y/NSP3_I1683T/N_S194L/Spike_N439K/NSP14_M49I/NSP8_S41F/NSP12_P323L/Spike_D614G/NSP13_M576I)	hCoV-19/Italy/APU-IZSPB_317PT/2020	EPI_ISL_653811
2020.GSAPU.653812.1123.1	BARI	BARI	23/11/2020	B.1.177.33	GV	(NSP13_S350L/N_P365S/NSP3_M914I/NSP3_T1456I/NSP14_T113I/NS7a_Q94L/Spike_G639S/NSP12_P323L/Spike_D614G/NSP2_V126F/N_A220V/NSP4_T492I/Spike_A222V)	hCoV-19/Italy/APU-IZSPB_318PT/2020	EPI_ISL_653812
2020.GSAPU.653813.1123.1	BARI	BARI	23/11/2020	B.1.1	GR	(N_R203K/N_G204R/NSP12_P323L/Spike_D614G)	hCoV-19/Italy/APU-IZSPB_319PT/2020	EPI_ISL_653813
2020.GSAPU.653814.1123.1	BARI	BARI	23/11/2020	B.1.1.277	GR	(NSP12_D738Y/N_R203K/N_G204R/Spike_A626S/NSP12_P323L/Spike_D614G/NSP3_S699F)	hCoV-19/Italy/APU-IZSPB_321PT/2020	EPI_ISL_653814
2020.GSAPU.653815.1123.1	BARI	BARI	23/11/2020	B.1.1	GR	(NSP3_P968L/N_R203K/N_G204R/NSP12_P323L/Spike_D614G)	hCoV-19/Italy/APU-IZSPB_322PT/2020	EPI_ISL_653815
2020.GSAPU.653816.1123.1	BARI	BARI	23/11/2020	B.1.1	GR	(NSP4_S137L/N_R203K/N_G204R/NSP12_P323L/Spike_D614G)	hCoV-19/Italy/APU-IZSPB_323PT/2020	EPI_ISL_653816
2020.GSAPU.653817.1123.1	BARI	BARI	23/11/2020	B.1.1	GR	(N_R203K/N_G204R/NSP12_P323L/Spike_D614G)	hCoV-19/Italy/APU-IZSPB_324PT/2020	EPI_ISL_653817
2020.GSAPU.653818.1123.1	BARI	BARI	23/11/2020	B.1.1	GR	(N_R203K/N_G204R/NSP4_A93V/NSP12_P323L/Spike_D614G)	hCoV-19/Italy/APU-IZSPB_325PT/2020	EPI_ISL_653818
2020.GSAPU.653819.1123.1	BARI	BARI	23/11/2020	B.1.177.83	GV	(NSP3_T1189I/Spike_P272L/NSP12_P323L/Spike_A262S/Spike_D614G/N_A220V/Spike_A222V)	hCoV-19/Italy/APU-IZSPB_326PT/2020	EPI_ISL_653819
2020.GSAPU.653820.1123.1	BARI	BARI	23/11/2020	B.1.160	GH	(N_M234I/Spike_S477N/NSP4_M324I/NSP12_A185S/NS3_Q57H/NSP13_E261D/NSP15_V320L/NSP12_P323L/Spike_D614G/N_A376T/NSP12_V776L/NSP13_K218R)	hCoV-19/Italy/APU-IZSPB_327PT/2020	EPI_ISL_653820
2020.GSAPU.653821.1123.1	BARI	BARI	23/11/2020	B.1.1.277	GR	(NSP12_D738Y/N_R203K/NSP3_K1211N/N_G204R/E_R69I/Spike_A626S/NSP12_P323L/Spike_D614G/NSP6_L37F/NSP3_A534V)	hCoV-19/Italy/APU-IZSPB_328PT/2020	EPI_ISL_653821
2020.GSAPU.653822.1123.1	BARI	BARI	23/11/2020	B.1.177	GV	(N_R14C/NSP13_I258T/NSP12_M666I/N_H145Y/NSP3_K1155R/Spike_P272L/NSP12_P323L/Spike_A262S/Spike_D614G/N_A220V/NSP2_S358L/Spike_A222V)	hCoV-19/Italy/APU-IZSPB_329PT/2020	EPI_ISL_653822
2020.GSAPU.653823.1123.1	BARI	BARI	23/11/2020	B.1.1	GR	(NS3_A54S/NSP2_Y2H/NSP3_D218E/NSP14_A323S/N_R203K/NSP4_S336L/N_G204R/NSP2_S196L/NSP12_P323L/Spike_D614G)	hCoV-19/Italy/APU-IZSPB_171PT/2020	EPI_ISL_653823
2020.GSSAR.710503.1218.1	CAGLIARI	CAGLIARI	18/12/2020	B.1.177.75	GV	(NSP2_Q496H/NS3_G254stop/Spike_Y144F/NSP12_P323L/Spike_D614G/N_A220V/Spike_A222V)	hCoV-19/Italy/SAR-ASSL/2020	EPI_ISL_710503
2020.GSLAZ.710542.1218.1	ROMA	ROMA	18/12/2020	B.1.177	GV	(NSP8_A126V/N_T141I/NSP6_A54S/NSP12_P323L/NSP2_S263F/Spike_D614G/Spike_Q675H/NS8_P30L/N_A220V/Spike_A222V)	hCoV-19/Italy/LAZ-INMI-92/2020	EPI_ISL_710542
2020.GSLAZ.710543.1218.1	ROMA	ROMA	18/12/2020	B.1.177	GV	(NSP8_A126V/N_T141I/NSP5_D155E/NSP6_A54S/NSP12_P323L/NSP2_S263F/Spike_D614G/Spike_Q675H/NS8_P30L/N_A220V/Spike_A222V)	hCoV-19/Italy/LAZ-INMI-93/2020	EPI_ISL_710543
2020.GSLAZ.710544.1218.1	ROMA	ROMA	18/12/2020	B.1.177	GV	(NSP8_A126V/M_R44G/N_T141I/NSP6_A54S/NSP12_P323L/NSP2_S263F/Spike_D614G/Spike_Q675H/NS8_P30L/N_A220V/Spike_A222V)	hCoV-19/Italy/LAZ-INMI-94/2020	EPI_ISL_710544
2020.GSLAZ.710545.1218.1	ROMA	ROMA	18/12/2020	B.1.177	GV	(NSP8_A126V/N_T141I/NSP6_A54S/NSP12_P323L/NSP2_S263F/Spike_D614G/Spike_Q675H/NS8_P30L/N_A220V/Spike_A222V)	hCoV-19/Italy/LAZ-INMI-95/2020	EPI_ISL_710545
2020.GSLAZ.710546.1218.1	ROMA	ROMA	18/12/2020	B.1.177	GV	(NSP3_T1456I/NSP12_P323L/Spike_D614G/N_A220V/Spike_A222V)	hCoV-19/Italy/LAZ-INMI-96/2020	EPI_ISL_710546
2020.GSLAZ.717978.1220.1	ROMA	ROMA	20/12/2020	B.1.1.7	GRY	(Spike_H69del/NS8_Q27stop/NSP3_T183I/Spike_T716I/NSP6_S106del/N_R203K/Spike_A570D/Spike_N501Y/NSP3_I1412T/NS8_R52I/Spike_P681H/Spike_Y144del/NSP2_L550F/NSP6_G107del/NSP3_A890D/Spike_D1118H/NSP6_F108del/NS8_Y73C/N_G204R/Spike_V70del/NSP12_P323L/Spike_D614G/N_D3L/Spike_S982A/N_S235F)	hCoV-19/Italy/LAZ-AMC3-5015/2020	EPI_ISL_717978
2020.GSLAZ.718262.1221.1	ROMA	ROMA	21/12/2020	B.1.177	GV	(NSP3_T1465I/NSP12_P323L/Spike_D614G/N_A220V/Spike_A222V)	hCoV-19/Italy/LAZ-INMI-97/2020	EPI_ISL_718262
2020.GSLAZ.718263.1221.1	ROMA	ROMA	21/12/2020	B.1.177.33	GV	(N_P365S/NSP3_T1456I/NSP14_D222V/NSP3_A1796V/Spike_G639S/NSP16_I169L/Spike_V1129I/NSP12_P323L/Spike_D614G/N_A220V/Spike_A222V)	hCoV-19/Italy/LAZ-INMI-98/2020	EPI_ISL_718263
2020.GSLAZ.718264.1221.1	ROMA	ROMA	21/12/2020	B.1.221	G	(NSP4_S137L/NS3_Q38R/NSP12_D454E/NS3_G172R/NSP3_E391D/NS3_V202L/Spike_T1076I/NSP12_P323L/Spike_D614G/NSP2_N183T/N_P199L/NSP6_L37F/Spike_S98F)	hCoV-19/Italy/LAZ-INMI-99/2020	EPI_ISL_718264
2020.GSLAZ.718265.1221.1	ROMA	ROMA	21/12/2020	B.1.177	GV	(Spike_P272L/NSP12_P323L/Spike_A262S/Spike_D614G/NSP6_L37F/N_A220V/Spike_A222V)	hCoV-19/Italy/LAZ-INMI-100/2020	EPI_ISL_718265
2020.GSLAZ.721624.1221.1	ROMA	ROMA	21/12/2020	B.1.177	GV	(NS3_V90F/NSP12_M666I/N_H145Y/NSP3_K1155R/NSP14_A220V/NSP3_K1186R/Spike_P272L/NSP12_P323L/Spike_D614G/NSP6_L37F/N_A220V/Spike_A222V)	hCoV-19/Italy/LAZ-INMI-101/2020	EPI_ISL_721624
2020.GSLAZ.721625.1221.1	ROMA	ROMA	21/12/2020	B.1.177.53	GV	(NSP3_A85V/NSP2_A411V/N_T141I/NSP2_H194Y/Spike_A845S/NSP12_P323L/Spike_D614G/N_A220V/Spike_A222V)	hCoV-19/Italy/LAZ-INMI-102/2020	EPI_ISL_721625
2020.GSLAZ.721626.1221.1	ROMA	ROMA	21/12/2020	B.1.177	GV	(E_V24M/Spike_P272L/NSP12_P323L/E_A22V/Spike_A262S/Spike_D614G/N_A220V/Spike_A222V)	hCoV-19/Italy/LAZ-INMI-103/2020	EPI_ISL_721626
2020.GSLAZ.721627.1221.1	ROMA	ROMA	21/12/2020	B.1.416	GV	(NSP2_L274F/NS3_S165F/E_L21F/NSP12_H725Y/N_S187L/NSP5_A260V/NSP12_P323L/Spike_D614G/N_A90V/Spike_A222V)	hCoV-19/Italy/LAZ-INMI-104/2020	EPI_ISL_721627
2020.GSLAZ.721628.1221.1	ROMA	ROMA	21/12/2020	B.1.177	GV	(NSP1_I114V/NSP14_G44S/Spike_P272L/NSP12_P323L/Spike_D614G/N_A220V/Spike_A222V)	hCoV-19/Italy/LAZ-INMI-105/2020	EPI_ISL_721628
2020.GSAPU.722851.1221.1	BARI	BARI	21/12/2020	B.1.1.229	GR	(N_D377Y/NSP13_A505V/N_R203K/NS3_W131C/N_G204R/NSP3_I414V/NSP12_P323L/Spike_D614G/NSP3_P340S)	hCoV-19/Italy/APU-IZSPB-177APT/2020	EPI_ISL_722851
2020.GSAPU.722852.1221.1	BARI	BARI	21/12/2020	B.1.1.229	GR	(N_D377Y/NSP13_A505V/N_R203K/NS3_W131C/N_G204R/NSP3_I414V/NSP12_P323L/Spike_D614G/NSP3_P340S)	hCoV-19/Italy/APU-IZSPB-179APT/2020	EPI_ISL_722852
2020.GSAPU.722853.1221.1	BARI	BARI	21/12/2020	B.1.1.229	GR	(N_D377Y/NSP13_A505V/N_R203K/NS3_W131C/N_G204R/NSP3_I414V/NSP12_P323L/Spike_D614G/NSP3_P340S)	hCoV-19/Italy/APU-IZSPB-191APT/2020	EPI_ISL_722853
2020.GSAPU.722854.1221.1	BARI	BARI	21/12/2020	B.1.1.229	GR	(N_D377Y/NSP13_A505V/N_R203K/NS3_W131C/N_G204R/NSP3_I414V/NSP12_P323L/Spike_D614G/NSP3_P340S/NSP15_I26T)	hCoV-19/Italy/APU-IZSPB-199APT/2020	EPI_ISL_722854
2020.GSAPU.722855.1221.1	BARI	BARI	21/12/2020	B.1.1	GR	(NSP14_I474T/N_R203K/N_G204R/NSP3_L330S/NSP12_P323L/Spike_D614G/NSP12_P227L)	hCoV-19/Italy/APU-IZSPB-147APT/2020	EPI_ISL_722855
2020.GSAPU.722856.1221.1	BARI	BARI	21/12/2020	B.1.1.305	GR	(N_R203K/N_G204R/NSP12_P323L/Spike_D614G)	hCoV-19/Italy/APU-IZSPB-153APT/2020	EPI_ISL_722856
2020.GSAPU.722857.1221.1	BARI	BARI	21/12/2020	B.1.1.305	GR	(N_R203K/N_G204R/NSP12_P323L/Spike_D614G)	hCoV-19/Italy/APU-IZSPB-156APT/2020	EPI_ISL_722857
2020.GSAPU.722858.1221.1	BARI	BARI	21/12/2020	B.1.1.305	GR	(N_R203K/N_G204R/N_R195T/NSP12_P323L/Spike_D614G)	hCoV-19/Italy/APU-IZSPB-159APT/2020	EPI_ISL_722858
2020.GSAPU.722859.1221.1	BARI	BARI	21/12/2020	B.1.1.229	GR	(N_D377Y/NSP13_A505V/N_R203K/NS3_W131C/N_G204R/NSP3_I414V/NSP12_P323L/Spike_D614G/NSP3_P340S)	hCoV-19/Italy/APU-IZSPB-178PT/2020	EPI_ISL_722859
2020.GSAPU.722860.1221.1	BARI	BARI	21/12/2020	B.1.1.229	GR	(N_D377Y/NSP13_A505V/N_R203K/NS3_W131C/N_G204R/NSP3_I414V/NSP12_P323L/Spike_D614G/NSP3_P340S)	hCoV-19/Italy/APU-IZSPB-181PT/2020	EPI_ISL_722860
2020.GSAPU.722861.1221.1	BARI	BARI	21/12/2020	B.1.1.229	GR	(N_D377Y/NSP13_A505V/N_R203K/NS3_W131C/N_G204R/NSP3_I414V/NSP12_P323L/Spike_D614G/NSP3_P340S)	hCoV-19/Italy/APU-IZSPB-183PT/2020	EPI_ISL_722861
2020.GSAPU.722862.1221.1	BARI	BARI	21/12/2020	B.1.1.229	GR	(N_D377Y/NSP13_A505V/N_R203K/NS3_W131C/N_G204R/NSP3_I414V/NSP12_P323L/Spike_D614G/NSP3_P340S/Spike_S514F)	hCoV-19/Italy/APU-IZSPB-184PT/2020	EPI_ISL_722862
2020.GSAPU.722863.1221.1	BARI	BARI	21/12/2020	B.1.1.229	GR	(N_D377Y/NSP2_H237Y/NSP13_A505V/N_R203K/NS3_W131C/N_G204R/NSP3_I414V/NSP12_P323L/Spike_D614G/NSP3_P340S)	hCoV-19/Italy/APU-IZSPB-185PT/2020	EPI_ISL_722863
2020.GSAPU.722864.1221.1	BARI	BARI	21/12/2020	B.1.1.229	GR	(N_D377Y/NSP13_A505V/N_R203K/NS3_W131C/N_G204R/NSP3_I414V/NSP12_P323L/Spike_D614G/NSP3_P340S)	hCoV-19/Italy/APU-IZSPB-186PT/2020	EPI_ISL_722864
2020.GSAPU.722865.1221.1	BARI	BARI	21/12/2020	B.1.1.229	GR	(N_D377Y/NSP3_A274V/NSP13_A505V/N_R203K/NS3_W131C/N_G204R/NSP3_I414V/NSP12_P323L/Spike_D614G/NSP3_P340S)	hCoV-19/Italy/APU-IZSPB-188PT/2020	EPI_ISL_722865
2020.GSAPU.722866.1221.1	BARI	BARI	21/12/2020	B.1.1.229	GR	(N_D377Y/NSP13_A505V/N_R203K/NS3_W131C/N_G204R/NSP12_A762T/NSP3_I414V/NSP12_P323L/Spike_D614G/NSP3_P340S/N_G212V)	hCoV-19/Italy/APU-IZSPB-189PT/2020	EPI_ISL_722866
2020.GSAPU.722867.1221.1	BARI	BARI	21/12/2020	B.1.1.229	GR	(N_D377Y/NSP13_A505V/N_R203K/NS3_W131C/N_G204R/NSP3_I414V/NSP12_P323L/Spike_D614G/NSP3_P340S)	hCoV-19/Italy/APU-IZSPB-195PT/2020	EPI_ISL_722867
2020.GSSIC.582850.1016.1	PALERMO	PALERMO	16/10/2020	A	S	(Spike_T1009I/NSP3_V1612A/N_R276K/NSP3_A1431V/NSP3_L313F/NSP8_A45V/NSP12_T246I/N_S202N/NSP3_L1870F/NS8_L84S/NSP3_V1062I)	hCoV-19/Italy/SIC-IZSBM193-85/2020	EPI_ISL_582850
2020.GSSIC.582849.1016.1	PALERMO	PALERMO	16/10/2020	A	S	(NSP3_V1612A/N_R276K/NSP3_A1431V/NSP3_L313F/NSP8_A45V/NSP12_T246I/N_S202N/NSP3_L1870F/NS8_L84S/NSP3_V1062I)	hCoV-19/Italy/SIC-IZSBM193-72/2020	EPI_ISL_582849
2020.GSSIC.582848.1016.1	PALERMO	PALERMO	16/10/2020	A	S	(NSP3_V1612A/N_R276K/NSP3_A1431V/NSP3_L313F/NSP8_A45V/NSP12_T246I/N_S202N/NSP3_L1870F/NS8_L84S/NSP3_V1062I)	hCoV-19/Italy/SIC-IZSBM194-11/2020	EPI_ISL_582848
2020.GSSIC.582847.1016.1	PALERMO	PALERMO	16/10/2020	A	S	(NSP3_V1612A/N_R276K/NSP3_A1431V/NSP3_L313F/NSP8_A45V/NSP12_T246I/N_S202N/NSP3_L1870F/NS8_L84S/NSP3_V1062I)	hCoV-19/Italy/SIC-IZSBM194-48/2020	EPI_ISL_582847
2020.GSSIC.582846.1016.1	PALERMO	PALERMO	16/10/2020	A	S	(NSP3_V1612A/N_R276K/NSP3_A1431V/NSP3_L313F/NSP8_A45V/NSP12_T246I/NSP3_L1870F/NS8_L84S/NSP3_V1062I/NSP3_T1378P/NSP3_Y1129S)	hCoV-19/Italy/SIC-IZSBM193-67/2020	EPI_ISL_582846
2020.GSSIC.582845.1016.1	PALERMO	PALERMO	16/10/2020	A	S	(NSP3_V1612A/N_R276K/NSP3_A1431V/NSP3_L313F/NSP8_A45V/NSP12_T246I/N_S202N/NSP3_L1870F/NS8_L84S/NSP3_V1062I)	hCoV-19/Italy/SIC-IZSBM193-69/2020	EPI_ISL_582845
2020.GSTUS.583953.1019.1	FIRENZE	FIRENZE	19/10/2020	B.1	G	(NSP12_A526E/NSP12_A43V/NSP12_P323L/Spike_D614G)	hCoV-19/Italy/TUS-DBM-2/2020	EPI_ISL_583953
2020.GSTUS.583954.1019.1	FIRENZE	FIRENZE	19/10/2020	B.1.1	GR	(N_R203K/N_G204R/Spike_I870V/NSP12_P323L/Spike_D614G)	hCoV-19/Italy/TUS-DBM-10/2020	EPI_ISL_583954
2020.GSTUS.583955.1019.1	FIRENZE	FIRENZE	19/10/2020	B.1	G	(NSP12_P323L/Spike_D614G)	hCoV-19/Italy/TUS-DBM-11/2020	EPI_ISL_583955
2020.GSTUS.583956.1019.1	FIRENZE	FIRENZE	19/10/2020	B.1	GH	(NS3_A54S/N_M210T/NS3_V163L/NS3_Q57H/Spike_M153I/NSP12_P323L/Spike_D614G)	hCoV-19/Italy/TUS-DBM-18/2020	EPI_ISL_583956
2020.GSTUS.583957.1019.1	FIRENZE	FIRENZE	19/10/2020	B.1	GH	(NS3_A54S/NS3_Q57H/Spike_M153I/NSP12_P323L/Spike_D614G)	hCoV-19/Italy/TUS-DBM-19/2020	EPI_ISL_583957
2020.GSTUS.583958.1019.1	FIRENZE	FIRENZE	19/10/2020	B.1	G	(NSP3_T864I/NSP12_P323L/Spike_D614G)	hCoV-19/Italy/TUS-DBM-21/2020	EPI_ISL_583958
2020.GSTUS.583959.1019.1	FIRENZE	FIRENZE	19/10/2020	B.1.1	GR	(N_R203K/NSP14_D144Y/N_G204R/NSP12_P323L/Spike_D614G)	hCoV-19/Italy/TUS-DBM-4/2020	EPI_ISL_583959
2020.GSTUS.583960.1019.1	FIRENZE	FIRENZE	19/10/2020	B.1	G	(NS3_S180F/NSP5_V68I/NSP12_P323L/Spike_D614G)	hCoV-19/Italy/TUS-DBM-6/2020	EPI_ISL_583960
2020.GSTUS.583961.1019.1	FIRENZE	FIRENZE	19/10/2020	B.1	G	(M_D3G/NSP12_P323L/Spike_D614G)	hCoV-19/Italy/TUS-DBM-7/2020	EPI_ISL_583961
2020.GSTUS.583962.1019.1	FIRENZE	FIRENZE	19/10/2020	B.1	G	(NSP12_P323L/Spike_D614G)	hCoV-19/Italy/TUS-DBM-8/2020	EPI_ISL_583962
2020.GSTUS.583963.1019.1	FIRENZE	FIRENZE	19/10/2020	B.1	G	(NSP12_P323L/Spike_D614G)	hCoV-19/Italy/TUS-DBM-3/2020	EPI_ISL_583963
2020.GSTUS.583964.1019.1	FIRENZE	FIRENZE	19/10/2020	B.1.1.372	GR	(NSP1_F143del/NSP5_G15S/NSP1_K141del/N_R203K/NSP1_S142del/N_G204R/NSP12_P323L/Spike_D614G)	hCoV-19/Italy/TUS-DBM-9/2020	EPI_ISL_583964
2020.GSTUS.583965.1019.1	FIRENZE	FIRENZE	19/10/2020	B.1	G	(NSP12_P323L/Spike_D614G/N_N8I)	hCoV-19/Italy/TUS-DBM-15/2020	EPI_ISL_583965
2020.GSTUS.583966.1019.1	FIRENZE	FIRENZE	19/10/2020	B.1	G	(M_D3G/NSP12_P323L/Spike_D614G)	hCoV-19/Italy/TUS-DBM-17/2020	EPI_ISL_583966
2020.GSTUS.583967.1019.1	FIRENZE	FIRENZE	19/10/2020	B.1	G	(N_G215S/NSP12_P323L/Spike_D614G/NSP3_T819A)	hCoV-19/Italy/TUS-DBM-23/2020	EPI_ISL_583967
2020.GSLOM.584048.1019.1	MILANO	MILANO	19/10/2020	B.1.1	GR	(N_R203K/NS3_ins100D/N_G204R/NS6_Q56stop/NSP12_P323L/Spike_D614G)	hCoV-19/Italy/LOM-UniMI-ICCS1/2020	EPI_ISL_584048
2020.GSLOM.584049.1019.1	MILANO	MILANO	19/10/2020	B.1.1	GR	(N_R203K/NS3_ins100D/N_G204R/NS6_Q56stop/NSP12_P323L/Spike_D614G)	hCoV-19/Italy/LOM-UniMI-ICCS2/2020	EPI_ISL_584049
2020.GSLOM.584051.1019.1	MILANO	MILANO	19/10/2020	B.1	G	(NSP1_M85del/NSP1_V86del/NSP1_V84del/NS3_ins100D/M_D3G/NSP14_L177F/NSP1_H83del/NSP12_P323L/Spike_D614G/NSP13_H164R/NSP1_G82del)	hCoV-19/Italy/LOM-UniMI-vir1/2020	EPI_ISL_584051
2020.GSLOM.584052.1019.1	MILANO	MILANO	19/10/2020	B.1	G	(NS3_ins100D/NSP12_P323L/Spike_D614G/NSP8_V195I)	hCoV-19/Italy/LOM-UniMI-ICCS3/2020	EPI_ISL_584052
2020.GSCAM.584069.1019.1	NAPOLI	NAPOLI	19/10/2020	B.1.258	G	(Spike_V70I/Spike_A67S/NSP13_H290Y/NSP3_I1683T/Spike_N439K/Spike_F65L/NSP14_P43S/Spike_ins65L/N_Q390H/Spike_H66G/Spike_I68M/NSP12_P323L/Spike_D614G/NS8_C83F)	hCoV-19/Italy/CAM-IZSM-43083/2020	EPI_ISL_584069
2020.GSCAM.584071.1019.1	NAPOLI	NAPOLI	19/10/2020	B.1.258	G	(Spike_V70I/Spike_A67S/NSP13_H290Y/NSP3_I1683T/Spike_N439K/Spike_F65L/NSP14_P43S/Spike_ins65L/Spike_H66G/Spike_I68M/NSP12_P323L/Spike_D614G/NS8_C83F)	hCoV-19/Italy/CAM-IZSM-45947/2020	EPI_ISL_584071
2020.GSCAM.584072.1019.1	NAPOLI	NAPOLI	19/10/2020	C.18	GR	(NSP5_G15S/N_R203K/NSP3_T428I/N_G204R/NSP12_P323L/Spike_D614G)	hCoV-19/Italy/CAM-IZSM-183/2020	EPI_ISL_584072
2020.GSLAZ.590693.1020.1	ROMA	ROMA	20/10/2020	B.1.1.25	GR	(N_R203K/N_G204R/Spike_D1259Y/NS8_E64stop/NSP2_I120F/NSP12_P323L/Spike_D614G)	hCoV-19/Italy/LAZ-INMI-25/2020	EPI_ISL_590693
2020.GSLAZ.590694.1020.1	ROMA	ROMA	20/10/2020	B.1.1	GR	(N_R203K/NSP3_L1027F/N_G204R/Spike_P1162S/NSP2_I120F/NSP4_M194I/NSP12_P323L/Spike_D614G/NSP15_K12N)	hCoV-19/Italy/LAZ-INMI-26/2020	EPI_ISL_590694
2020.GSLAZ.590695.1020.1	ROMA	ROMA	20/10/2020	B.1.1	GR	(N_R203K/NSP2_N133D/N_G204R/NSP12_P323L/Spike_D614G)	hCoV-19/Italy/LAZ-INMI-27/2020	EPI_ISL_590695
2020.GSLAZ.590696.1020.1	ROMA	ROMA	20/10/2020	B.1.1.25	GR	(N_A359S/NSP12_T739I/N_R203K/NSP3_S1675I/N_G204R/NS3_G172V/NSP2_I120F/NSP12_P323L/NSP5_A191V/Spike_D614G)	hCoV-19/Italy/LAZ-INMI-15/2020	EPI_ISL_590696
2020.GSLAZ.590697.1020.1	ROMA	ROMA	20/10/2020	B.1.1.25	GR	(Spike_P1162Q/N_R203K/N_G204R/NSP2_I120F/NSP12_P323L/Spike_D614G/NSP6_L37F)	hCoV-19/Italy/LAZ-INMI-28/2020	EPI_ISL_590697
2020.GSLAZ.590698.1020.1	ROMA	ROMA	20/10/2020	B.1.1.25	GR	(NS7a_A105V/N_R203K/N_G204R/NSP2_I120F/NSP12_P323L/Spike_D614G)	hCoV-19/Italy/LAZ-INMI-29/2020	EPI_ISL_590698
2020.GSTUS.591334.1020.1	FIRENZE	FIRENZE	20/10/2020	B.1	G	(M_D3G/NSP12_P323L/Spike_D614G)	hCoV-19/Italy/TUS-UOS-07/2020	EPI_ISL_591334
2020.GSTUS.591333.1020.1	FIRENZE	FIRENZE	20/10/2020	B.1	G	(NS3_S180F/NSP5_V68I/NSP12_P323L/Spike_D614G)	hCoV-19/Italy/TUS-UOS-6/2020	EPI_ISL_591333
2020.GSTUS.591336.1020.1	FIRENZE	FIRENZE	20/10/2020	B.1	G	(NSP12_P323L/Spike_D614G)	hCoV-19/Italy/TUS-UOS-3/2020	EPI_ISL_591336
2020.GSTUS.591335.1020.1	FIRENZE	FIRENZE	20/10/2020	B.1	G	(NSP12_P323L/Spike_D614G)	hCoV-19/Italy/TUS-UOS-8/2020	EPI_ISL_591335
2020.GSTUS.591330.1020.1	FIRENZE	FIRENZE	20/10/2020	B.1	GH	(NS3_A54S/NS3_Q57H/Spike_M153I/NSP12_P323L/Spike_D614G)	hCoV-19/Italy/TUS-UOS-19/2020	EPI_ISL_591330
2020.GSTUS.591340.1020.1	FIRENZE	FIRENZE	20/10/2020	B.1	G	(N_G215S/NSP12_P323L/Spike_D614G/NSP3_T819A)	hCoV-19/Italy/TUS-UOS-23/2020	EPI_ISL_591340
2020.GSTUS.591332.1020.1	FIRENZE	FIRENZE	20/10/2020	B.1.1	GR	(N_R203K/NSP14_D144Y/N_G204R/NSP12_P323L/Spike_D614G)	hCoV-19/Italy/TUS-UOS-4/2020	EPI_ISL_591332
2020.GSTUS.591331.1020.1	FIRENZE	FIRENZE	20/10/2020	B.1	G	(NSP3_T864I/NSP12_P323L/Spike_D614G)	hCoV-19/Italy/TUS-UOS-21/2020	EPI_ISL_591331
2020.GSTUS.591338.1020.1	FIRENZE	FIRENZE	20/10/2020	B.1	G	(NSP12_P323L/Spike_D614G/N_N8I)	hCoV-19/Italy/TUS-UOS-15/2020	EPI_ISL_591338
2020.GSTUS.591327.1020.1	FIRENZE	FIRENZE	20/10/2020	B.1.1	GR	(N_R203K/N_G204R/Spike_I870V/NSP12_P323L/Spike_D614G)	hCoV-19/Italy/TUS-UOS-10/2020	EPI_ISL_591327
2020.GSTUS.591326.1020.1	FIRENZE	FIRENZE	20/10/2020	B.1	G	(NSP12_A526E/NSP12_A43V/NSP12_P323L/Spike_D614G)	hCoV-19/Italy/TUS-UOS-2/2020	EPI_ISL_591326
2020.GSTUS.591337.1020.1	FIRENZE	FIRENZE	20/10/2020	B.1.1.372	GR	(NSP1_F143del/NSP5_G15S/NSP1_K141del/N_R203K/NSP1_S142del/N_G204R/NSP12_P323L/Spike_D614G)	hCoV-19/Italy/TUS-UOS-9/2020	EPI_ISL_591337
2020.GSTUS.591329.1020.1	FIRENZE	FIRENZE	20/10/2020	B.1	GH	(NS3_A54S/N_M210T/NS3_V163L/NS3_Q57H/Spike_M153I/NSP12_P323L/Spike_D614G)	hCoV-19/Italy/TUS-UOS-18/2020	EPI_ISL_591329
2020.GSTUS.591339.1020.1	FIRENZE	FIRENZE	20/10/2020	B.1	G	(M_D3G/NSP12_P323L/Spike_D614G)	hCoV-19/Italy/TUS-UOS-17/2020	EPI_ISL_591339
2020.GSTUS.591328.1020.1	FIRENZE	FIRENZE	20/10/2020	B.1	G	(NSP12_P323L/Spike_D614G)	hCoV-19/Italy/TUS-UOS-11/2020	EPI_ISL_591328
2020.GSCAM.602304.1028.1	NAPOLI	NAPOLI	28/10/2020	B.1.258	G	(Spike_V70I/Spike_A67S/NSP13_H290Y/NSP3_I1683T/Spike_N439K/Spike_F65L/NSP14_P43S/Spike_ins65L/Spike_H66G/Spike_I68M/NSP12_P323L/Spike_D614G/NS8_C83F)	hCoV-19/Italy/CAM-IZSM-45946/2020	EPI_ISL_602304
2020.GSLAZ.603137.1030.1	ROMA	ROMA	30/10/2020	B.1.1	GR	(N_R203K/N_G204R/NSP12_P323L/Spike_D614G/NSP6_L37F)	hCoV-19/Italy/LAZ-INMI-30/2020	EPI_ISL_603137
2020.GSLAZ.603138.1030.1	ROMA	ROMA	30/10/2020	B.1.1	GR	(NSP2_N98S/N_R203K/N_G204R/NSP12_P323L/Spike_D614G)	hCoV-19/Italy/LAZ-INMI-31/2020	EPI_ISL_603138
2020.GSLAZ.603139.1030.1	ROMA	ROMA	30/10/2020	B.1.1	GR	(N_R203K/NS7a_M1I/N_G204R/NSP12_P323L/Spike_D614G)	hCoV-19/Italy/LAZ-INMI-32/2020	EPI_ISL_603139
2020.GSLAZ.603140.1030.1	ROMA	ROMA	30/10/2020	B.1.1	GR	(Spike_E484Q/N_R203K/N_G204R/NSP12_P323L/Spike_D614G)	hCoV-19/Italy/LAZ-INMI-33/2020	EPI_ISL_603140
2020.GSLAZ.603141.1030.1	ROMA	ROMA	30/10/2020	B.1.1	GR	(N_R203K/N_G204R/NSP12_P323L/Spike_D614G)	hCoV-19/Italy/LAZ-INMI-34/2020	EPI_ISL_603141
2020.GSLAZ.603142.1030.1	ROMA	ROMA	30/10/2020	B.1.1	GR	(N_R203K/N_G204R/NSP12_P323L/Spike_D614G)	hCoV-19/Italy/LAZ-INMI-35/2020	EPI_ISL_603142
2020.GSLAZ.603143.1030.1	ROMA	ROMA	30/10/2020	B.1.1	GR	(N_R203K/N_G204R/NSP12_P323L/Spike_D614G)	hCoV-19/Italy/LAZ-INMI-36/2020	EPI_ISL_603143
2020.GSLAZ.603144.1030.1	ROMA	ROMA	30/10/2020	B.1.1	GR	(N_R203K/N_G204R/NSP12_P323L/Spike_D614G)	hCoV-19/Italy/LAZ-INMI-37/2020	EPI_ISL_603144
2020.GSLAZ.603145.1030.1	ROMA	ROMA	30/10/2020	B.1.1	GR	(N_R203K/N_G204R/NSP12_P323L/Spike_D614G)	hCoV-19/Italy/LAZ-INMI-38/2020	EPI_ISL_603145
2020.GSLAZ.603146.1030.1	ROMA	ROMA	30/10/2020	B.1.1	GR	(N_R203K/N_G204R/NSP12_P323L/Spike_D614G)	hCoV-19/Italy/LAZ-INMI-39/2020	EPI_ISL_603146
2020.GSLAZ.603147.1030.1	ROMA	ROMA	30/10/2020	B.1.1	GR	(N_R203K/N_G204R/NSP12_P323L/Spike_D614G)	hCoV-19/Italy/LAZ-INMI-40/2020	EPI_ISL_603147
2020.GSLAZ.603148.1030.1	ROMA	ROMA	30/10/2020	B.1.1	GR	(N_R203K/N_G204R/NSP12_P323L/Spike_D614G)	hCoV-19/Italy/LAZ-INMI-41/2020	EPI_ISL_603148
2020.GSLAZ.603149.1030.1	ROMA	ROMA	30/10/2020	B.1.1	GR	(N_R203K/N_G204R/NSP12_P323L/Spike_D614G)	hCoV-19/Italy/LAZ-INMI-42/2020	EPI_ISL_603149
2020.GSLAZ.603150.1030.1	ROMA	ROMA	30/10/2020	B.1.1	GR	(NSP3_T936I/N_R203K/N_G204R/NSP12_P323L/NSP6_M183I/Spike_D614G)	hCoV-19/Italy/LAZ-INMI-43/2020	EPI_ISL_603150
2020.GSLAZ.603151.1030.1	ROMA	ROMA	30/10/2020	B.1.1	GR	(NSP3_T936I/N_R203K/N_G204R/NSP12_P323L/NSP6_M183I/Spike_D614G)	hCoV-19/Italy/LAZ-INMI-44/2020	EPI_ISL_603151
2020.GSLAZ.603152.1030.1	ROMA	ROMA	30/10/2020	B.1.1	GR	(NSP14_M72I/N_R203K/N_G204R/NSP12_P323L/Spike_D614G)	hCoV-19/Italy/LAZ-INMI-45/2020	EPI_ISL_603152
2020.GSLAZ.603153.1030.1	ROMA	ROMA	30/10/2020	B.1.1	GR	(N_R203K/N_G204R/NSP12_P323L/Spike_D614G/NSP4_T492I)	hCoV-19/Italy/LAZ-INMI-46/2020	EPI_ISL_603153
2020.GSLAZ.603154.1030.1	ROMA	ROMA	30/10/2020	B.1.1	GR	(N_R203K/N_G204R/NSP12_P323L/Spike_D614G)	hCoV-19/Italy/LAZ-INMI-47/2020	EPI_ISL_603154
2020.GSLAZ.603155.1030.1	ROMA	ROMA	30/10/2020	B.1.1	GR	(N_R203K/N_G204R/NSP12_P323L/Spike_D614G)	hCoV-19/Italy/LAZ-INMI-48/2020	EPI_ISL_603155
2020.GSLAZ.603156.1030.1	ROMA	ROMA	30/10/2020	B.1.1	GR	(N_R203K/N_G204R/NSP12_P323L/Spike_D614G)	hCoV-19/Italy/LAZ-INMI-49/2020	EPI_ISL_603156
2020.GSLAZ.603157.1030.1	ROMA	ROMA	30/10/2020	B.1.1	GR	(N_R203K/N_G204R/NSP12_P323L/Spike_D614G)	hCoV-19/Italy/LAZ-INMI-50/2020	EPI_ISL_603157
2020.GSLAZ.603158.1030.1	ROMA	ROMA	30/10/2020	B.1.1	GR	(N_R203K/N_G204R/NSP12_P323L/Spike_D614G)	hCoV-19/Italy/LAZ-INMI-51/2020	EPI_ISL_603158
2020.GSLAZ.603159.1030.1	ROMA	ROMA	30/10/2020	B.1.1	GR	(N_R203K/N_G204R/NSP12_P323L/Spike_D614G)	hCoV-19/Italy/LAZ-INMI-52/2020	EPI_ISL_603159
2020.GSLAZ.603160.1030.1	ROMA	ROMA	30/10/2020	B.1.1	GR	(N_R203K/N_G204R/NSP12_P323L/Spike_D614G)	hCoV-19/Italy/LAZ-INMI-53/2020	EPI_ISL_603160
2020.GSLAZ.603161.1030.1	ROMA	ROMA	30/10/2020	B.1.1	GR	(N_R203K/N_G204R/NSP12_P323L/Spike_D614G)	hCoV-19/Italy/LAZ-INMI-54/2020	EPI_ISL_603161
2020.GSLAZ.603162.1030.1	ROMA	ROMA	30/10/2020	B.1.1	GR	(N_R203K/N_G204R/NSP12_P323L/Spike_D614G)	hCoV-19/Italy/LAZ-INMI-55/2020	EPI_ISL_603162
2020.GSLAZ.603163.1030.1	ROMA	ROMA	30/10/2020	B.1.1	GR	(N_R203K/N_G204R/NSP12_P323L/Spike_D614G)	hCoV-19/Italy/LAZ-INMI-56/2020	EPI_ISL_603163
2020.GSLAZ.603164.1030.1	ROMA	ROMA	30/10/2020	B.1.1	GR	(NSP12_K426N/N_R203K/N_G204R/NSP12_P323L/Spike_D614G)	hCoV-19/Italy/LAZ-INMI-57/2020	EPI_ISL_603164
2020.GSLAZ.603165.1030.1	ROMA	ROMA	30/10/2020	B.1.1	GR	(N_R203K/NSP3_T612I/N_G204R/NSP12_P323L/Spike_D614G)	hCoV-19/Italy/LAZ-INMI-58/2020	EPI_ISL_603165
2020.GSLAZ.603166.1030.1	ROMA	ROMA	30/10/2020	B.1.1	GR	(NSP12_M629I/N_R203K/N_G204R/NSP12_P323L/Spike_D614G)	hCoV-19/Italy/LAZ-INMI-59/2020	EPI_ISL_603166
2020.GSLAZ.603167.1030.1	ROMA	ROMA	30/10/2020	B.1.1	GR	(NSP1_N178S/N_R203K/N_G204R/NSP12_P323L/Spike_D614G)	hCoV-19/Italy/LAZ-INMI-60/2020	EPI_ISL_603167
2020.GSLAZ.603168.1030.1	ROMA	ROMA	30/10/2020	B.1.1	GR	(N_R203K/N_G204R/NSP12_P323L/Spike_D614G)	hCoV-19/Italy/LAZ-INMI-61/2020	EPI_ISL_603168
2020.GSLAZ.603169.1030.1	ROMA	ROMA	30/10/2020	B.1.1	GR	(N_R203K/N_G204R/NSP12_P323L/Spike_D614G)	hCoV-19/Italy/LAZ-INMI-62/2020	EPI_ISL_603169
2020.GSLAZ.603170.1030.1	ROMA	ROMA	30/10/2020	B.1.1	GR	(N_R203K/N_G204R/NSP12_P323L/Spike_D614G)	hCoV-19/Italy/LAZ-INMI-63/2020	EPI_ISL_603170
2020.GSLAZ.603171.1030.1	ROMA	ROMA	30/10/2020	B.1.1	GR	(NSP14_M72I/N_R203K/N_G204R/NSP12_P323L/Spike_D614G)	hCoV-19/Italy/LAZ-INMI-64/2020	EPI_ISL_603171
2020.GSLAZ.603172.1030.1	ROMA	ROMA	30/10/2020	B.1.1	GR	(NSP14_M72I/N_R203K/N_G204R/NSP12_P323L/Spike_D614G)	hCoV-19/Italy/LAZ-INMI-65/2020	EPI_ISL_603172
2020.GSLAZ.603173.1030.1	ROMA	ROMA	30/10/2020	B.1.1	GR	(N_R203K/N_G204R/NSP12_P323L/Spike_D614G)	hCoV-19/Italy/LAZ-INMI-66/2020	EPI_ISL_603173
2020.GSLAZ.603174.1030.1	ROMA	ROMA	30/10/2020	B.1.1	GR	(Spike_G446V/N_R203K/N_G204R/NSP12_P323L/Spike_D614G)	hCoV-19/Italy/LAZ-INMI-67/2020	EPI_ISL_603174
2020.GSLAZ.603175.1030.1	ROMA	ROMA	30/10/2020	B.1.1	GR	(N_R203K/NSP16_M20I/N_G204R/NSP12_P323L/Spike_D614G)	hCoV-19/Italy/LAZ-INMI-68/2020	EPI_ISL_603175
2020.GSLAZ.603176.1030.1	ROMA	ROMA	30/10/2020	B.1.1	GR	(N_R203K/N_G204R/NSP12_P323L/Spike_D614G)	hCoV-19/Italy/LAZ-INMI-69/2020	EPI_ISL_603176
2020.GSLAZ.603177.1030.1	ROMA	ROMA	30/10/2020	B.1.1.202	GR	(N_R203K/NSP12_Q822H/N_G204R/NSP3_T422I/NSP12_P323L/Spike_D614G)	hCoV-19/Italy/LAZ-INMI-70/2020	EPI_ISL_603177
2020.GSLAZ.603178.1030.1	ROMA	ROMA	30/10/2020	B.1.1.202	GR	(N_R203K/NSP12_Q822H/N_G204R/NSP3_T422I/NSP12_P323L/Spike_D614G)	hCoV-19/Italy/LAZ-INMI-71/2020	EPI_ISL_603178
2020.GSLAZ.603179.1030.1	ROMA	ROMA	30/10/2020	B.1.1.202	GR	(N_R203K/NSP12_Q822H/N_G204R/NSP3_T422I/NSP12_P323L/Spike_D614G)	hCoV-19/Italy/LAZ-INMI-72/2020	EPI_ISL_603179
2020.GSLAZ.603180.1030.1	ROMA	ROMA	30/10/2020	B.1.1.202	GR	(N_R203K/NSP12_Q822H/N_G204R/NSP3_T422I/NSP12_P323L/NS7b_L14S/Spike_D614G)	hCoV-19/Italy/LAZ-INMI-73/2020	EPI_ISL_603180
2020.GSLAZ.603181.1030.1	ROMA	ROMA	30/10/2020	B.1.1.202	GR	(N_R203K/NSP12_Q822H/N_G204R/NSP3_T422I/NSP12_P323L/Spike_D614G/NSP3_S1717L)	hCoV-19/Italy/LAZ-INMI-74/2020	EPI_ISL_603181
2020.GSLAZ.603182.1030.1	ROMA	ROMA	30/10/2020	B.1.1	GR	(N_R203K/NSP12_Q822H/N_G204R/NSP3_T422I/NS8_E106stop/NSP12_P323L/Spike_D614G)	hCoV-19/Italy/LAZ-INMI-75/2020	EPI_ISL_603182
2020.GSLAZ.603183.1030.1	ROMA	ROMA	30/10/2020	B.1.1.202	GR	(N_R203K/NSP12_Q822H/N_G204R/NSP3_T422I/NSP12_P323L/Spike_D614G)	hCoV-19/Italy/LAZ-INMI-76/2020	EPI_ISL_603183
2020.GSLAZ.603184.1030.1	ROMA	ROMA	30/10/2020	B.1.1.202	GR	(N_R203K/NSP12_Q822H/N_G204R/NSP3_T422I/NSP12_P323L/Spike_D614G)	hCoV-19/Italy/LAZ-INMI-77/2020	EPI_ISL_603184
2020.GSLAZ.603185.1030.1	ROMA	ROMA	30/10/2020	B.1.1.202	GR	(N_R203K/NSP12_Q822H/N_G204R/NSP3_T422I/NSP12_P323L/Spike_D614G)	hCoV-19/Italy/LAZ-INMI-78/2020	EPI_ISL_603185
2020.GSLAZ.603186.1030.1	ROMA	ROMA	30/10/2020	B.1.1.202	GR	(N_R203K/NSP12_Q822H/N_G204R/NSP3_T422I/NSP12_P323L/Spike_D614G)	hCoV-19/Italy/LAZ-INMI-79/2020	EPI_ISL_603186
2020.GSLAZ.603187.1030.1	ROMA	ROMA	30/10/2020	B.1.1.202	GR	(N_R203K/NSP12_Q822H/N_G204R/NSP3_T422I/NSP12_P323L/Spike_D614G)	hCoV-19/Italy/LAZ-INMI-80/2020	EPI_ISL_603187
2020.GSLAZ.609989.1102.1	ROMA	ROMA	02/11/2020	C.35	GR	(NSP5_G15S/NSP15_V38F/NSP3_D112Y/NSP3_K1077N/N_R203K/NSP3_T428I/N_G204R/NSP12_P323L/Spike_D614G)	hCoV-19/Italy/LAZ-INMI-81/2020	EPI_ISL_609989
2020.GSLAZ.609990.1102.1	ROMA	ROMA	02/11/2020	B.1.177	GV	(N_Q229H/N_P365S/Spike_D1163Y/Spike_D215V/NSP12_P323L/Spike_D614G/N_A220V/Spike_G1167V/Spike_A222V)	hCoV-19/Italy/LAZ-INMI-82/2020	EPI_ISL_609990
2020.GSLAZ.609991.1102.1	ROMA	ROMA	02/11/2020	B.1.389	GH	(NSP14_A119V/N_S194L/NSP15_K334N/Spike_T723I/NS3_Q57H/NSP15_D335F/NSP12_P323L/NSP3_Q1884H/Spike_D614G)	hCoV-19/Italy/LAZ-INMI-83/2020	EPI_ISL_609991
2020.GSLAZ.609992.1102.1	ROMA	ROMA	02/11/2020	B.1.177	GV	(Spike_D574Y/NS3_R68I/Spike_P272L/NSP12_P323L/Spike_A262S/Spike_D614G/N_A220V/Spike_A222V)	hCoV-19/Italy/LAZ-INMI-84/2020	EPI_ISL_609992
2020.GSLAZ.609993.1102.1	ROMA	ROMA	02/11/2020	B.1.177	GV	(Spike_P272L/NSP12_P323L/Spike_A262S/Spike_D614G/N_A220V/Spike_A222V)	hCoV-19/Italy/LAZ-INMI-85/2020	EPI_ISL_609993
2020.GSCAM.736785.1226.1	NAPOLI	NAPOLI	26/12/2020	B.1.1.7	GRY	(Spike_H69del/NS8_Q27stop/NSP3_T183I/Spike_T716I/NSP3_T1306I/N_R203K/Spike_A570D/NSP6_G107S/Spike_N501Y/NSP3_I1412T/NS8_R52I/Spike_P681H/Spike_Y144del/NSP6_F108L/NSP3_A890D/NSP2_Y316C/Spike_D1118H/NS8_Y73C/N_G204R/Spike_V70del/NSP12_P323L/Spike_D614G/N_D3L/Spike_S982A/N_S235F)	hCoV-19/Italy/CAM-TIGEM-175/2020	EPI_ISL_736785
2020.GSCAM.736786.1226.1	NAPOLI	NAPOLI	26/12/2020	B.1.1.7	GRY	(Spike_H69del/NS8_Q27stop/NSP3_T183I/Spike_T716I/N_R203K/Spike_A570D/M_T175M/NSP6_G107S/Spike_N501Y/NSP3_I1412T/NS8_R52I/Spike_P681H/Spike_Y144del/NSP3_A890D/NSP6_F108L/Spike_D1118H/NS8_Y73C/N_G204R/NSP3_P153L/Spike_V70del/NSP12_P323L/Spike_D614G/N_D3L/Spike_S982A/N_S235F)	hCoV-19/Italy/CAM-TIGEM-174/2020	EPI_ISL_736786
2020.GSCAM.736787.1226.1	NAPOLI	NAPOLI	26/12/2020	B.1.1.7	GRY	(Spike_H69del/NS8_Q27stop/NSP3_T183I/Spike_T716I/N_R203K/Spike_A570D/NSP6_G107S/Spike_N501Y/NSP3_I1412T/NS8_R52I/Spike_P681H/Spike_Y144del/NSP6_F108L/NSP3_A890D/Spike_D1118H/NS8_Y73C/N_G204R/NSP3_P153L/Spike_V70del/NSP12_P323L/Spike_D614G/N_D3L/Spike_S982A/N_S235F)	hCoV-19/Italy/CAM-TIGEM-181/2020	EPI_ISL_736787
2020.GSCAM.736788.1226.1	NAPOLI	NAPOLI	26/12/2020	B.1.177	GV	(NSP7_T46I/NSP14_D449G/Spike_P272L/NSP12_P323L/Spike_A262S/Spike_D614G/N_A220V/Spike_A222V)	hCoV-19/Italy/CAM-TIGEM-17/2020	EPI_ISL_736788
2020.GSCAM.736789.1226.1	NAPOLI	NAPOLI	26/12/2020	B.1.177	GV	(N_R195I/NSP1_F143del/NSP5_I78S/NSP1_K141del/NSP12_Y69H/NSP1_S142del/Spike_P272L/NSP12_P323L/Spike_A262S/Spike_D614G/N_A220V/Spike_A222V)	hCoV-19/Italy/CAM-TIGEM-55/2020	EPI_ISL_736789
2020.GSCAM.736790.1226.1	NAPOLI	NAPOLI	26/12/2020	B.1.416	G	(NS7a_L96P/NSP2_L274F/NS3_S165F/NSP12_H725Y/N_S187L/NSP5_A260V/NSP12_P323L/Spike_D614G/N_A90V)	hCoV-19/Italy/CAM-TIGEM-104/2020	EPI_ISL_736790
2020.GSCAM.736791.1226.1	NAPOLI	NAPOLI	26/12/2020	B.1.177.33	GV	(NSP3_T1022I/NSP6_L75F/N_P365S/Spike_V1264L/NSP3_T1456I/Spike_G639S/NSP12_P323L/Spike_D614G/N_A220V/NSP4_T492I/Spike_A222V)	hCoV-19/Italy/CAM-TIGEM-1/2020	EPI_ISL_736791
2020.GSCAM.736792.1226.1	NAPOLI	NAPOLI	26/12/2020	B.1.177.75	GV	(NSP3_A1431V/NS8_D119G/NS3_A110S/NSP12_P323L/Spike_D614G/N_Q289H/N_A220V/Spike_A222V)	hCoV-19/Italy/CAM-TIGEM-2/2020	EPI_ISL_736792
2020.GSCAM.736793.1226.1	NAPOLI	NAPOLI	26/12/2020	B.1.258.14	G	(NSP13_H290Y/NSP3_I1683T/N_S194L/Spike_N439K/NSP14_M49I/NSP12_P323L/Spike_D614G)	hCoV-19/Italy/CAM-TIGEM-3/2020	EPI_ISL_736793
2020.GSCAM.736794.1226.1	NAPOLI	NAPOLI	26/12/2020	B.1.236	G	(NSP13_H290Y/NSP3_I1683T/N_S194L/Spike_N439K/NSP14_M49I/NSP12_P323L/Spike_D614G)	hCoV-19/Italy/CAM-TIGEM-4/2020	EPI_ISL_736794
2020.GSCAM.736795.1226.1	NAPOLI	NAPOLI	26/12/2020	B.1.236	G	(NSP13_H290Y/NSP3_I1683T/N_S194L/Spike_N439K/NSP14_M49I/NSP12_P323L/Spike_D614G)	hCoV-19/Italy/CAM-TIGEM-5/2020	EPI_ISL_736795
2020.GSCAM.736796.1226.1	NAPOLI	NAPOLI	26/12/2020	B.1.177	GV	(NSP3_K429N/NSP3_T73I/Spike_D1139N/NSP6_A54S/NSP3_A488D/NSP3_V929I/NSP12_P323L/NSP3_N873T/Spike_D614G/N_A220V/N_Q389H/NSP6_V149F/Spike_A222V)	hCoV-19/Italy/CAM-TIGEM-7/2020	EPI_ISL_736796
2020.GSCAM.736797.1226.1	NAPOLI	NAPOLI	26/12/2020	B.1.177.33	GV	(N_P365S/NSP3_N1012D/NSP3_T1456I/Spike_G639S/NSP12_P323L/Spike_D614G/N_A220V/Spike_A222V)	hCoV-19/Italy/CAM-TIGEM-8/2020	EPI_ISL_736797
2020.GSCAM.736798.1226.1	NAPOLI	NAPOLI	26/12/2020	B.1.177.33	GV	(NSP3_T1022I/NSP6_L75F/N_P365S/Spike_V1264L/NSP3_T1456I/Spike_G639S/NSP12_P323L/Spike_D614G/N_A220V/NSP4_T492I/Spike_A222V)	hCoV-19/Italy/CAM-TIGEM-9/2020	EPI_ISL_736798
2020.GSCAM.736799.1226.1	NAPOLI	NAPOLI	26/12/2020	C.18	GR	(NSP16_S166A/NSP5_G15S/NSP2_N267I/N_R203K/NSP3_T428I/N_G204R/NSP12_P323L/Spike_D614G/NSP2_E359D)	hCoV-19/Italy/CAM-TIGEM-11/2020	EPI_ISL_736799
2020.GSCAM.736800.1226.1	NAPOLI	NAPOLI	26/12/2020	B.1.177.33	GV	(N_P365S/NSP3_T1456I/Spike_G639S/NSP12_P323L/Spike_D614G/N_A220V/NSP13_M274I/NSP12_A529T/Spike_A222V)	hCoV-19/Italy/CAM-TIGEM-13/2020	EPI_ISL_736800
2020.GSCAM.736801.1226.1	NAPOLI	NAPOLI	26/12/2020	B.1.258.14	G	(NSP13_H290Y/NSP8_T123I/NSP3_I1683T/N_S194L/Spike_N439K/NSP3_N1810Y/NSP14_M49I/NSP12_P323L/Spike_D614G)	hCoV-19/Italy/CAM-TIGEM-14/2020	EPI_ISL_736801
2020.GSCAM.736802.1226.1	NAPOLI	NAPOLI	26/12/2020	B.1.177.33	GV	(N_P365S/NSP3_T1456I/Spike_G639S/NSP12_P323L/Spike_D614G/NSP6_L37F/N_A220V/Spike_A222V)	hCoV-19/Italy/CAM-TIGEM-15/2020	EPI_ISL_736802
2020.GSCAM.736803.1226.1	NAPOLI	NAPOLI	26/12/2020	B.1.236	G	(NSP13_H290Y/NSP3_I1683T/N_S194L/Spike_N439K/NSP14_M49I/NSP12_P323L/Spike_D614G)	hCoV-19/Italy/CAM-TIGEM-16/2020	EPI_ISL_736803
2020.GSCAM.736804.1226.1	NAPOLI	NAPOLI	26/12/2020	B.1.177	GV	(Spike_P272L/NSP12_P323L/Spike_A262S/Spike_D614G/N_A220V/Spike_A222V)	hCoV-19/Italy/CAM-TIGEM-22/2020	EPI_ISL_736804
2020.GSCAM.736805.1226.1	NAPOLI	NAPOLI	26/12/2020	C.18	GR	(NSP16_S166A/NSP5_G15S/N_R203K/NSP3_T428I/N_G204R/NSP12_P323L/Spike_D614G/NSP15_P153T)	hCoV-19/Italy/CAM-TIGEM-26/2020	EPI_ISL_736805
2020.GSCAM.736806.1226.1	NAPOLI	NAPOLI	26/12/2020	B.1.177	GV	(NS7a_L116I/NSP5_Q83K/N_H145Y/Spike_P272L/NS3_V112F/NSP3_K798R/NSP12_P323L/Spike_A262S/Spike_D614G/N_A220V/Spike_A222V)	hCoV-19/Italy/CAM-TIGEM-28/2020	EPI_ISL_736806
2020.GSCAM.736807.1226.1	NAPOLI	NAPOLI	26/12/2020	B.1.177	GV	(NSP13_T481M/N_H145Y/Spike_P272L/NS3_V112F/NSP12_P323L/Spike_A262S/Spike_D614G/N_A220V/Spike_A222V)	hCoV-19/Italy/CAM-TIGEM-31/2020	EPI_ISL_736807
2020.GSCAM.736808.1226.1	NAPOLI	NAPOLI	26/12/2020	B.1.177	GV	(NSP13_T481M/N_H145Y/Spike_P272L/NS3_V112F/NSP12_P323L/Spike_A262S/Spike_D614G/N_A220V/Spike_A222V)	hCoV-19/Italy/CAM-TIGEM-32/2020	EPI_ISL_736808
2020.GSCAM.736809.1226.1	NAPOLI	NAPOLI	26/12/2020	B.1.236	G	(NSP13_H290Y/NSP3_I1683T/N_S194L/Spike_N439K/NSP14_M49I/NSP12_P323L/Spike_D614G)	hCoV-19/Italy/CAM-TIGEM-33/2020	EPI_ISL_736809
2020.GSCAM.736810.1226.1	NAPOLI	NAPOLI	26/12/2020	B.1.177	GV	(NSP13_T481M/N_H145Y/Spike_P272L/NS3_V112F/NSP12_P323L/Spike_A262S/Spike_D614G/N_A220V/Spike_A222V)	hCoV-19/Italy/CAM-TIGEM-34/2020	EPI_ISL_736810
2020.GSCAM.736811.1226.1	NAPOLI	NAPOLI	26/12/2020	B.1.177.75	GV	(N_R195I/NS7a_L5F/NSP12_P323L/Spike_D614G/Spike_V1104L/N_A220V/Spike_A222V)	hCoV-19/Italy/CAM-TIGEM-35/2020	EPI_ISL_736811
2020.GSCAM.736812.1226.1	NAPOLI	NAPOLI	26/12/2020	B.1.177.33	GV	(N_P365S/NSP3_T1456I/Spike_G639S/NSP12_P323L/Spike_D614G/N_A220V/NSP13_M274I/NSP12_A529T/Spike_A222V)	hCoV-19/Italy/CAM-TIGEM-36/2020	EPI_ISL_736812
2020.GSCAM.736813.1226.1	NAPOLI	NAPOLI	26/12/2020	C.18	GR	(NSP16_S166A/NSP5_G15S/N_R203K/NSP3_T428I/N_D402Y/N_G204R/NSP12_P323L/Spike_D614G/NSP14_A394V)	hCoV-19/Italy/CAM-TIGEM-37/2020	EPI_ISL_736813
2020.GSCAM.736814.1226.1	NAPOLI	NAPOLI	26/12/2020	C.18	GR	(NSP16_S166A/NSP5_G15S/N_R203K/NSP3_T428I/N_D402Y/N_G204R/NSP12_P323L/Spike_D614G/NSP14_A394V)	hCoV-19/Italy/CAM-TIGEM-38/2020	EPI_ISL_736814
2020.GSCAM.736815.1226.1	NAPOLI	NAPOLI	26/12/2020	C.18	GR	(NSP16_S166A/NSP5_G15S/N_R203K/NSP3_T428I/N_G204R/NSP3_E95D/NSP12_P323L/Spike_D614G/NSP15_P153T)	hCoV-19/Italy/CAM-TIGEM-39/2020	EPI_ISL_736815
2020.GSCAM.736816.1226.1	NAPOLI	NAPOLI	26/12/2020	B.1.177.33	GV	(N_P365S/NSP3_T1456I/Spike_G639S/NSP3_S1206L/NSP12_P323L/Spike_D614G/N_A220V/NSP13_M274I/NSP12_A529T/Spike_A222V)	hCoV-19/Italy/CAM-TIGEM-41/2020	EPI_ISL_736816
2020.GSCAM.736817.1226.1	NAPOLI	NAPOLI	26/12/2020	B.1.177.33	GV	(N_P365S/NSP3_T1456I/NSP4_A380V/Spike_G639S/NSP3_S1206L/NSP12_P323L/Spike_D614G/N_A220V/NSP13_M274I/NSP12_A529T/Spike_A222V)	hCoV-19/Italy/CAM-TIGEM-42/2020	EPI_ISL_736817
2020.GSCAM.736818.1226.1	NAPOLI	NAPOLI	26/12/2020	B.1.177	GV	(NSP14_D449G/Spike_P272L/Spike_T572I/NSP12_P323L/NSP3_A333V/Spike_A262S/Spike_D614G/N_A220V/Spike_A222V)	hCoV-19/Italy/CAM-TIGEM-45/2020	EPI_ISL_736818
2020.GSCAM.736819.1226.1	NAPOLI	NAPOLI	26/12/2020	B.1.177.75	GV	(N_R195I/NSP3_P1665S/NSP12_P323L/Spike_D614G/Spike_V1104L/N_A220V/Spike_A222V)	hCoV-19/Italy/CAM-TIGEM-47/2020	EPI_ISL_736819
2020.GSCAM.736820.1226.1	NAPOLI	NAPOLI	26/12/2020	B.1.177.83	GV	(NSP14_F233L/NSP14_P46S/NSP14_G17W/Spike_P272L/NSP12_P323L/Spike_A262S/Spike_D614G/N_A220V/Spike_A222V)	hCoV-19/Italy/CAM-TIGEM-48/2020	EPI_ISL_736820
2020.GSCAM.736821.1226.1	NAPOLI	NAPOLI	26/12/2020	C.18	GR	(NSP16_S166A/NSP5_G15S/N_R203K/NSP3_T428I/N_G204R/NSP3_E95D/NSP12_P323L/Spike_D614G/NSP15_P153T)	hCoV-19/Italy/CAM-TIGEM-49/2020	EPI_ISL_736821
2020.GSCAM.736822.1226.1	NAPOLI	NAPOLI	26/12/2020	B.1.177.83	GH	(NSP14_F233L/NSP14_G17W/NS3_Q57H/Spike_P272L/NS6_D30H/NSP12_P323L/Spike_A262S/Spike_D614G/N_A220V/Spike_A222V)	hCoV-19/Italy/CAM-TIGEM-50/2020	EPI_ISL_736822
2020.GSCAM.736823.1226.1	NAPOLI	NAPOLI	26/12/2020	B.1.177	GV	(NSP5_I78S/Spike_P272L/NSP12_P323L/Spike_A262S/Spike_D614G/N_A220V/Spike_A222V)	hCoV-19/Italy/CAM-TIGEM-53/2020	EPI_ISL_736823
2020.GSCAM.736824.1226.1	NAPOLI	NAPOLI	26/12/2020	C.18	GR	(NSP16_S166A/NSP5_G15S/N_R203K/NSP3_T428I/N_G204R/NSP3_E95D/NSP12_P323L/Spike_D614G/NSP15_P153T)	hCoV-19/Italy/CAM-TIGEM-54/2020	EPI_ISL_736824
2020.GSCAM.736825.1226.1	NAPOLI	NAPOLI	26/12/2020	B.1.177	GV	(NSP12_P323L/Spike_D614G/N_A220V/NSP1_R124C/Spike_A222V)	hCoV-19/Italy/CAM-TIGEM-57/2020	EPI_ISL_736825
2020.GSCAM.736826.1226.1	NAPOLI	NAPOLI	26/12/2020	B.1.177.33	GV	(N_P365S/NSP3_N1012D/NSP3_T1456I/Spike_G639S/NSP12_P323L/Spike_D614G/N_A220V/Spike_A222V)	hCoV-19/Italy/CAM-TIGEM-58/2020	EPI_ISL_736826
2020.GSCAM.736827.1226.1	NAPOLI	NAPOLI	26/12/2020	B.1.177	GV	(NSP3_T678I/N_H145Y/Spike_P272L/NSP12_P323L/Spike_A262S/Spike_D614G/N_A220V/Spike_A222V)	hCoV-19/Italy/CAM-TIGEM-59/2020	EPI_ISL_736827
2020.GSCAM.736828.1226.1	NAPOLI	NAPOLI	26/12/2020	B.1.177	GV	(N_H145Y/Spike_P272L/NSP12_P323L/Spike_A262S/Spike_D614G/N_A220V/Spike_A222V)	hCoV-19/Italy/CAM-TIGEM-60/2020	EPI_ISL_736828
2020.GSCAM.736829.1226.1	NAPOLI	NAPOLI	26/12/2020	B.1.177.75	GV	(NSP14_I15T/N_R195I/NSP2_V157F/NSP12_P323L/Spike_D614G/NSP2_P352S/Spike_V1104L/N_A220V/Spike_A222V)	hCoV-19/Italy/CAM-TIGEM-61/2020	EPI_ISL_736829
2020.GSCAM.736830.1226.1	NAPOLI	NAPOLI	26/12/2020	B.1.177.75	GV	(NSP14_I15T/N_R195I/NSP10_P84S/NSP12_P323L/Spike_D614G/NSP2_P352S/Spike_V1104L/N_A220V/Spike_A222V)	hCoV-19/Italy/CAM-TIGEM-62/2020	EPI_ISL_736830
2020.GSCAM.736831.1226.1	NAPOLI	NAPOLI	26/12/2020	C.18	GR	(NSP16_S166A/NSP5_G15S/NSP14_T113I/N_R203K/NSP3_T428I/NSP6_V190F/N_G204R/NSP12_P323L/Spike_D614G)	hCoV-19/Italy/CAM-TIGEM-63/2020	EPI_ISL_736831
2020.GSCAM.736832.1226.1	NAPOLI	NAPOLI	26/12/2020	B.1.177	GV	(NSP8_M70I/Spike_P272L/NSP12_P323L/Spike_A262S/Spike_D614G/N_A220V/Spike_A222V)	hCoV-19/Italy/CAM-TIGEM-64/2020	EPI_ISL_736832
2020.GSCAM.736833.1226.1	NAPOLI	NAPOLI	26/12/2020	B.1.177	GV	(N_H145Y/Spike_P272L/NSP12_P323L/Spike_A262S/Spike_D614G/N_A220V/Spike_A222V)	hCoV-19/Italy/CAM-TIGEM-70/2020	EPI_ISL_736833
2020.GSCAM.736834.1226.1	NAPOLI	NAPOLI	26/12/2020	B.1.177.75	GV	(NSP14_A1S/NS3_A110S/NSP12_P323L/Spike_D614G/N_Q289H/N_A220V/Spike_A222V)	hCoV-19/Italy/CAM-TIGEM-71/2020	EPI_ISL_736834
2020.GSCAM.736835.1226.1	NAPOLI	NAPOLI	26/12/2020	B.1.416	G	(NSP2_L274F/NS3_S165F/NSP12_H725Y/Spike_Y508H/N_S187L/NSP5_A260V/NSP12_P323L/Spike_D614G/N_A90V)	hCoV-19/Italy/CAM-TIGEM-74/2020	EPI_ISL_736835
2020.GSCAM.736836.1226.1	NAPOLI	NAPOLI	26/12/2020	B.1.177	GV	(NSP3_T1462I/NSP5_I78S/Spike_P272L/NSP12_P323L/Spike_A262S/Spike_D614G/N_A220V/Spike_A222V)	hCoV-19/Italy/CAM-TIGEM-76/2020	EPI_ISL_736836
2020.GSCAM.736837.1226.1	NAPOLI	NAPOLI	26/12/2020	C.18	GR	(NSP16_S166A/NSP5_G15S/N_S194L/N_R203K/NSP3_T428I/N_G204R/NSP12_P323L/Spike_D614G)	hCoV-19/Italy/CAM-TIGEM-80/2020	EPI_ISL_736837
2020.GSCAM.736838.1226.1	NAPOLI	NAPOLI	26/12/2020	B.1.177.33	GV	(NSP6_L75F/N_P365S/Spike_V1264L/NSP3_T1456I/Spike_G639S/NSP12_P323L/Spike_D614G/N_A220V/NSP4_T492I/Spike_A222V)	hCoV-19/Italy/CAM-TIGEM-88/2020	EPI_ISL_736838
2020.GSCAM.736839.1226.1	NAPOLI	NAPOLI	26/12/2020	B.1.177	GV	(NSP2_A375V/NSP2_T429I/Spike_P272L/NSP15_S287L/NSP12_P323L/Spike_A262S/Spike_D614G/N_A220V/Spike_A222V)	hCoV-19/Italy/CAM-TIGEM-89/2020	EPI_ISL_736839
2020.GSCAM.736840.1226.1	NAPOLI	NAPOLI	26/12/2020	B.1.177	GV	(NSP3_K429N/NSP3_T73I/Spike_D1139N/NSP6_A54S/NSP3_A488D/NSP3_V929I/NSP5_M264I/NSP12_P323L/NSP3_N873T/Spike_D614G/N_A220V/N_Q389H/NSP6_V149F/Spike_A222V)	hCoV-19/Italy/CAM-TIGEM-94/2020	EPI_ISL_736840
2020.GSCAM.736841.1226.1	NAPOLI	NAPOLI	26/12/2020	B.1.177	GV	(NSP3_K429N/NSP3_T73I/Spike_D1139N/NSP6_A54S/NSP3_A488D/NSP3_V929I/NSP12_P323L/NSP3_N873T/Spike_D614G/N_A220V/N_Q389H/NSP6_V149F/Spike_A222V)	hCoV-19/Italy/CAM-TIGEM-95/2020	EPI_ISL_736841
2020.GSCAM.736842.1226.1	NAPOLI	NAPOLI	26/12/2020	B.1.177.83	GV	(NSP14_F233L/NSP14_G17W/Spike_P272L/NSP12_P323L/Spike_A262S/Spike_D614G/N_A220V/Spike_A222V)	hCoV-19/Italy/CAM-TIGEM-97/2020	EPI_ISL_736842
2020.GSCAM.736843.1226.1	NAPOLI	NAPOLI	26/12/2020	B.1.177	GV	(NSP12_H613Y/Spike_P272L/NSP12_P323L/Spike_A262S/Spike_D614G/N_A220V/Spike_C1247F/Spike_A222V)	hCoV-19/Italy/CAM-TIGEM-99/2020	EPI_ISL_736843
2020.GSCAM.736844.1226.1	NAPOLI	NAPOLI	26/12/2020	B.1.416	G	(NS7a_L96P/NSP2_L274F/NSP15_A217V/NS3_S165F/NSP12_H725Y/N_S187L/NSP5_A260V/NSP12_P323L/Spike_D614G/N_A90V)	hCoV-19/Italy/CAM-TIGEM-100/2020	EPI_ISL_736844
2020.GSCAM.736845.1226.1	NAPOLI	NAPOLI	26/12/2020	B.1.416	G	(NSP2_E167K/NSP2_L274F/NS3_S165F/NSP12_H725Y/NS3_V55F/N_S193I/N_S187L/NSP5_A260V/NSP12_P323L/Spike_D614G/NSP6_L37F/N_A90V)	hCoV-19/Italy/CAM-TIGEM-102/2020	EPI_ISL_736845
2020.GSCAM.736846.1226.1	NAPOLI	NAPOLI	26/12/2020	B.1.416	G	(NSP2_E167K/NSP2_L274F/NS3_S165F/NSP12_H725Y/NS3_V55F/N_S193I/N_S187L/NSP5_A260V/NSP12_P323L/Spike_D614G/NSP6_L37F/N_A90V)	hCoV-19/Italy/CAM-TIGEM-105/2020	EPI_ISL_736846
2020.GSCAM.736847.1226.1	NAPOLI	NAPOLI	26/12/2020	B.1.177	GV	(NSP13_L297F/N_H145Y/Spike_P272L/NSP12_P323L/Spike_A262S/Spike_D614G/N_A220V/Spike_A222V)	hCoV-19/Italy/CAM-TIGEM-107/2020	EPI_ISL_736847
2020.GSCAM.736848.1226.1	NAPOLI	NAPOLI	26/12/2020	B.1.416	G	(NSP2_E167K/NSP2_L274F/NS3_S165F/NSP12_H725Y/NS3_V55F/N_S193I/N_S187L/NSP5_A260V/NSP12_P323L/Spike_D614G/NSP6_L37F/N_A90V)	hCoV-19/Italy/CAM-TIGEM-108/2020	EPI_ISL_736848
2020.GSCAM.736849.1226.1	NAPOLI	NAPOLI	26/12/2020	B.1.236	G	(NSP13_H290Y/NSP3_I1683T/N_S194L/Spike_N439K/NSP14_M49I/NSP12_P323L/Spike_D614G)	hCoV-19/Italy/CAM-TIGEM-111/2020	EPI_ISL_736849
2020.GSCAM.736850.1226.1	NAPOLI	NAPOLI	26/12/2020	B.1.416	G	(NS7a_L96P/NSP2_L274F/NS3_S165F/NSP12_H725Y/N_S187L/NSP5_A260V/NSP12_P323L/Spike_D614G/N_A90V)	hCoV-19/Italy/CAM-TIGEM-112/2020	EPI_ISL_736850
2020.GSCAM.736851.1226.1	NAPOLI	NAPOLI	26/12/2020	B.1.367	GH	(N_D377Y/NSP7_M3I/N_S186Y/NSP3_T749I/NSP7_L56F/NSP4_A231V/NSP5_Q83K/NSP12_P264T/NS3_Q57H/NSP3_T127I/NSP2_T85I/NSP1_G112S/NSP3_C1392F/NS7a_R80I/NSP12_P323L/Spike_D614G/NSP5_V212F/Spike_D80Y)	hCoV-19/Italy/CAM-TIGEM-113/2020	EPI_ISL_736851
2020.GSCAM.736852.1226.1	NAPOLI	NAPOLI	26/12/2020	B.1.177	GV	(NSP3_K429N/NSP3_T73I/Spike_D1139N/NSP6_A54S/NSP3_A488D/NSP3_V929I/NSP12_P323L/NSP3_N873T/Spike_D614G/N_A220V/N_Q389H/NSP6_V149F/Spike_A222V)	hCoV-19/Italy/CAM-TIGEM-116/2020	EPI_ISL_736852
2020.GSCAM.736853.1226.1	NAPOLI	NAPOLI	26/12/2020	B.1.416	G	(NS7a_L96P/NSP2_L274F/NS3_S165F/NSP12_H725Y/N_S187L/NSP5_A260V/NSP12_P323L/Spike_D614G/N_A90V)	hCoV-19/Italy/CAM-TIGEM-118/2020	EPI_ISL_736853
2020.GSCAM.736854.1226.1	NAPOLI	NAPOLI	26/12/2020	B.1.416	G	(NS7a_L96P/NSP2_L274F/NS3_S165F/NSP12_H725Y/N_S187L/NSP5_A260V/NSP12_P323L/Spike_D614G/N_A90V)	hCoV-19/Italy/CAM-TIGEM-119/2020	EPI_ISL_736854
2020.GSCAM.736855.1226.1	NAPOLI	NAPOLI	26/12/2020	B.1.160	GH	(N_M234I/Spike_S477N/NSP4_M324I/NSP12_A185S/NS3_Q57H/NSP1_P80S/NSP13_E261D/NSP12_P323L/Spike_D614G/N_A376T/NSP12_V776L/NSP13_K218R)	hCoV-19/Italy/CAM-TIGEM-121/2020	EPI_ISL_736855
2020.GSCAM.736856.1226.1	NAPOLI	NAPOLI	26/12/2020	C.18	GR	(NSP16_S166A/NSP5_G15S/N_R203K/NSP3_T428I/N_G204R/NSP12_P323L/Spike_D614G/NSP15_P153T)	hCoV-19/Italy/CAM-TIGEM-122/2020	EPI_ISL_736856
2020.GSCAM.736857.1226.1	NAPOLI	NAPOLI	26/12/2020	B.1.416	G	(NS7a_L96P/NSP2_L274F/NS3_S165F/NSP12_H725Y/N_S187L/NSP5_A260V/NSP12_P323L/Spike_D614G/N_A90V)	hCoV-19/Italy/CAM-TIGEM-123/2020	EPI_ISL_736857
2020.GSCAM.736858.1226.1	NAPOLI	NAPOLI	26/12/2020	B.1.177	GV	(NSP13_L297F/N_H145Y/Spike_P272L/NSP12_P323L/Spike_A262S/Spike_D614G/N_A220V/Spike_A222V)	hCoV-19/Italy/CAM-TIGEM-124/2020	EPI_ISL_736858
2020.GSCAM.736859.1226.1	NAPOLI	NAPOLI	26/12/2020	B.1.177	GV	(NSP3_A1711V/NSP12_P323L/Spike_A262S/Spike_D614G/N_A220V/Spike_A222V)	hCoV-19/Italy/CAM-TIGEM-126/2020	EPI_ISL_736859
2020.GSCAM.736860.1226.1	NAPOLI	NAPOLI	26/12/2020	B.1.177.33	GV	(N_P365S/NSP3_T1456I/Spike_G639S/NSP12_P323L/Spike_D614G/N_A220V/Spike_A222V)	hCoV-19/Italy/CAM-TIGEM-127/2020	EPI_ISL_736860
2020.GSCAM.736861.1226.1	NAPOLI	NAPOLI	26/12/2020	B.1.416	G	(NS7a_L96P/NSP2_L274F/NS3_S165F/NSP12_H725Y/N_S187L/NSP5_A260V/NSP12_P323L/Spike_D614G/N_A90V)	hCoV-19/Italy/CAM-TIGEM-130/2020	EPI_ISL_736861
2020.GSCAM.736862.1226.1	NAPOLI	NAPOLI	26/12/2020	C.18	GR	(NSP16_S166A/NSP3_L1685F/NSP5_G15S/N_R203K/NSP3_T428I/N_G204R/NSP12_P323L/Spike_D614G)	hCoV-19/Italy/CAM-TIGEM-132/2020	EPI_ISL_736862
2020.GSCAM.736863.1226.1	NAPOLI	NAPOLI	26/12/2020	C.18	GR	(NSP16_S166A/NSP5_G15S/NSP14_M72I/N_R203K/NSP3_T428I/N_G204R/NSP3_S1701F/NSP12_P323L/Spike_D614G)	hCoV-19/Italy/CAM-TIGEM-133/2020	EPI_ISL_736863
2020.GSCAM.736864.1226.1	NAPOLI	NAPOLI	26/12/2020	B.1.258	G	(NSP13_H290Y/NSP3_I1683T/Spike_N439K/NSP14_M49I/NSP12_P323L/Spike_D614G)	hCoV-19/Italy/CAM-TIGEM-135/2020	EPI_ISL_736864
2020.GSCAM.736865.1226.1	NAPOLI	NAPOLI	26/12/2020	B.1.177	GV	(NSP3_K429N/NSP3_T73I/Spike_D1139N/NSP6_A54S/NSP3_A488D/NSP3_V929I/NSP12_P323L/NSP3_N873T/Spike_D614G/N_A220V/N_Q389H/NSP6_V149F/Spike_A222V)	hCoV-19/Italy/CAM-TIGEM-136/2020	EPI_ISL_736865
2020.GSCAM.736866.1226.1	NAPOLI	NAPOLI	26/12/2020	B.1.177	GV	(N_G214S/NSP12_P323L/Spike_D614G/N_A220V/NSP16_T151I/Spike_A222V)	hCoV-19/Italy/CAM-TIGEM-138/2020	EPI_ISL_736866
2020.GSCAM.736867.1226.1	NAPOLI	NAPOLI	26/12/2020	B.1.177.33	GV	(NSP3_T1022I/NSP6_L75F/N_P365S/Spike_V1264L/NSP3_T1456I/Spike_G639S/NSP13_E261D/NSP12_P323L/Spike_D614G/NS6_I36V/N_A220V/NSP4_T492I/Spike_A222V)	hCoV-19/Italy/CAM-TIGEM-140/2020	EPI_ISL_736867
2020.GSCAM.736868.1226.1	NAPOLI	NAPOLI	26/12/2020	B.1.177.75	GV	(NSP3_V393F/NS3_A110S/NSP12_P323L/Spike_D614G/N_Q289H/N_A220V/NSP16_P236L/Spike_A222V)	hCoV-19/Italy/CAM-TIGEM-141/2020	EPI_ISL_736868
2020.GSCAM.736869.1226.1	NAPOLI	NAPOLI	26/12/2020	B.1.177	GV	(Spike_P272L/NSP12_P323L/Spike_A262S/Spike_D614G/N_A220V/Spike_A222V)	hCoV-19/Italy/CAM-TIGEM-142/2020	EPI_ISL_736869
2020.GSCAM.736870.1226.1	NAPOLI	NAPOLI	26/12/2020	B.1.177.83	GV	(NSP14_F233L/NSP14_G17W/Spike_P272L/NSP12_P323L/Spike_A262S/Spike_D614G/N_A220V/Spike_A222V)	hCoV-19/Italy/CAM-TIGEM-144/2020	EPI_ISL_736870
2020.GSCAM.736871.1226.1	NAPOLI	NAPOLI	26/12/2020	C.18	GR	(NSP16_S166A/NSP5_G15S/N_R203K/NSP3_T428I/N_G204R/NSP12_P323L/Spike_D614G)	hCoV-19/Italy/CAM-TIGEM-147/2020	EPI_ISL_736871
2020.GSCAM.736872.1226.1	NAPOLI	NAPOLI	26/12/2020	C.18	GR	(NSP16_S166A/NSP5_G15S/N_R203K/NSP3_T428I/NSP3_V188F/N_G204R/NSP12_P323L/Spike_D614G/NSP15_P153T)	hCoV-19/Italy/CAM-TIGEM-148/2020	EPI_ISL_736872
2020.GSCAM.736873.1226.1	NAPOLI	NAPOLI	26/12/2020	C.18	GR	(NSP16_S166A/NSP5_G15S/N_R203K/NSP3_T428I/N_G204R/NSP12_P323L/Spike_D614G/NS3_K61N)	hCoV-19/Italy/CAM-TIGEM-149/2020	EPI_ISL_736873
2020.GSCAM.736874.1226.1	NAPOLI	NAPOLI	26/12/2020	B.1.177	GV	(NSP3_K429N/Spike_D1139N/NSP6_A54S/NSP3_A488D/NSP3_V929I/NSP12_P323L/NSP3_N873T/Spike_D614G/N_A220V/N_Q389H/NSP6_V149F/Spike_A222V)	hCoV-19/Italy/CAM-TIGEM-150/2020	EPI_ISL_736874
2020.GSCAM.736875.1226.1	NAPOLI	NAPOLI	26/12/2020	C.18	GR	(NSP16_S166A/NSP5_G15S/N_R203K/NSP3_T428I/N_G204R/NSP12_P323L/Spike_D614G/NS3_K61N)	hCoV-19/Italy/CAM-TIGEM-151/2020	EPI_ISL_736875
2020.GSCAM.736876.1226.1	NAPOLI	NAPOLI	26/12/2020	B.1.177.75	GV	(NSP12_M566I/NSP6_L260F/NSP12_P323L/Spike_D614G/Spike_V1104L/N_A220V/Spike_A222V)	hCoV-19/Italy/CAM-TIGEM-154/2020	EPI_ISL_736876
2020.GSCAM.736877.1226.1	NAPOLI	NAPOLI	26/12/2020	B.1.177.33	GV	(N_P365S/NSP3_M914I/NSP3_T1456I/NSP14_T113I/Spike_G639S/NSP12_P323L/Spike_D614G/NSP2_V126F/N_A220V/NSP4_T492I/Spike_A222V)	hCoV-19/Italy/CAM-TIGEM-155/2020	EPI_ISL_736877
2020.GSCAM.736878.1226.1	NAPOLI	NAPOLI	26/12/2020	B.1.177.33	GV	(N_P365S/NSP3_T1456I/NSP3_A1796V/Spike_G639S/NSP3_P236S/NSP12_P323L/Spike_D614G/N_A220V/Spike_A222V)	hCoV-19/Italy/CAM-TIGEM-157/2020	EPI_ISL_736878
2020.GSCAM.736879.1226.1	NAPOLI	NAPOLI	26/12/2020	B.1.177	GV	(NSP3_K429N/NSP6_A54S/NSP3_S176N/NS8_R101H/NSP3_Q203H/NSP12_P323L/N_I337F/Spike_D614G/N_A220V/Spike_A222V)	hCoV-19/Italy/CAM-TIGEM-158/2020	EPI_ISL_736879
2020.GSCAM.736880.1226.1	NAPOLI	NAPOLI	26/12/2020	C.18	GR	(NSP16_S166A/NSP5_G15S/N_R203K/NSP3_T428I/N_G204R/NSP12_P323L/Spike_D614G)	hCoV-19/Italy/CAM-TIGEM-159/2020	EPI_ISL_736880
2020.GSCAM.736881.1226.1	NAPOLI	NAPOLI	26/12/2020	B.1.177.33	GV	(N_P365S/NSP3_T1456I/NSP3_A1796V/Spike_G639S/NSP3_P236S/NSP12_P323L/Spike_D614G/N_A220V/Spike_A222V)	hCoV-19/Italy/CAM-TIGEM-160/2020	EPI_ISL_736881
2020.GSCAM.736882.1226.1	NAPOLI	NAPOLI	26/12/2020	C.18	GR	(NSP16_S166A/NSP5_G15S/N_R203K/NSP3_T428I/N_G204R/NSP12_P323L/Spike_D614G/NS3_K61N)	hCoV-19/Italy/CAM-TIGEM-161/2020	EPI_ISL_736882
2020.GSCAM.736883.1226.1	NAPOLI	NAPOLI	26/12/2020	B.1.177	GV	(Spike_P272L/NSP12_P323L/Spike_A262S/Spike_D614G/N_A220V/Spike_A222V)	hCoV-19/Italy/CAM-TIGEM-162/2020	EPI_ISL_736883
2020.GSCAM.736884.1226.1	NAPOLI	NAPOLI	26/12/2020	C.18	GR	(NSP16_S166A/NSP5_G15S/N_R203K/NSP3_T428I/N_G204R/NSP12_P323L/Spike_D614G)	hCoV-19/Italy/CAM-TIGEM-163/2020	EPI_ISL_736884
2020.GSCAM.736885.1226.1	NAPOLI	NAPOLI	26/12/2020	B.1.177.75	GV	(NSP3_E1835V/NSP9_T67I/NSP12_P323L/Spike_D614G/N_A220V/NSP12_K59N/Spike_A222V/NSP13_F373S)	hCoV-19/Italy/CAM-TIGEM-164/2020	EPI_ISL_736885
2020.GSCAM.736886.1226.1	NAPOLI	NAPOLI	26/12/2020	C.18	GR	(NSP16_S166A/NSP5_G15S/NSP14_T113I/NSP14_M72I/N_R203K/NSP3_T428I/NSP6_V190F/N_G204R/Spike_V308L/NSP12_P323L/Spike_D614G)	hCoV-19/Italy/CAM-TIGEM-168/2020	EPI_ISL_736886
2020.GSCAM.736887.1226.1	NAPOLI	NAPOLI	26/12/2020	B.1.1.229	GR	(NS3_W193C/N_R203K/NS3_W131C/N_G204R/NSP3_I414V/N_G34W/NSP12_P323L/NSP14_M153I/Spike_D614G/NSP3_P340S)	hCoV-19/Italy/CAM-TIGEM-169/2020	EPI_ISL_736887
2020.GSCAM.736888.1226.1	NAPOLI	NAPOLI	26/12/2020	C.18	GR	(NSP12_M629I/NSP16_S166A/NSP5_G15S/N_R203K/NSP3_T428I/N_G204R/NSP12_P323L/Spike_D614G)	hCoV-19/Italy/CAM-TIGEM-170/2020	EPI_ISL_736888
2020.GSCAM.736889.1226.1	NAPOLI	NAPOLI	26/12/2020	B.1.177	GV	(NSP5_I78S/Spike_P272L/NSP12_P323L/Spike_A262S/Spike_D614G/N_A220V/Spike_A222V)	hCoV-19/Italy/CAM-TIGEM-171/2020	EPI_ISL_736889
2020.GSCAM.736890.1226.1	NAPOLI	NAPOLI	26/12/2020	B.1.160	GH	(Spike_L390F/N_M234I/Spike_S477N/NSP4_M324I/NSP12_A185S/NS3_Q57H/NSP13_E261D/NSP5_A285V/NSP12_P323L/Spike_D614G/N_A376T/NSP12_V776L/NSP13_K218R)	hCoV-19/Italy/CAM-TIGEM-177/2020	EPI_ISL_736890
2020.GSAPU.735504.1226.1	BARI	BARI	26/12/2020	B.1.1.7	GRY	(Spike_H69del/NS8_Q27stop/NSP6_C223del/NSP3_T183I/NSP6_R233del/NSP6_G226del/Spike_T716I/NSP6_C229del/NSP6_S106del/N_R203K/Spike_A570D/NSP6_N232del/NSP6_C221del/NSP6_L227del/Spike_N501Y/NSP3_I1412T/NS8_R52I/Spike_P681H/Spike_Y144del/NSP6_L230del/NSP6_F228del/NSP6_Y234del/NSP6_G107del/NSP3_A890D/NSP2_G465S/Spike_D1118H/NSP6_F108del/NS8_Y73C/N_G204R/NSP6_F225del/Spike_V70del/NSP6_Y224del/NSP6_T222de…	hCoV-19/Italy/APU-POLBA01/2020	EPI_ISL_735504
2020.GSAPU.722868.1221.1	BARI	BARI	21/12/2020	B.1.1.229	GR	(N_D377Y/NS7a_F6V/NSP13_A505V/N_R203K/NS3_W131C/N_G204R/NSP3_I414V/NSP12_P323L/Spike_D614G/NSP3_P340S)	hCoV-19/Italy/APU-IZSPB-197PT/2020	EPI_ISL_722868
2020.GSAPU.722869.1221.1	BARI	BARI	21/12/2020	B.1.1.229	GR	(N_D377Y/NS7a_F6V/NSP13_A505V/N_R203K/NS3_W131C/N_G204R/NSP3_I414V/NSP12_P323L/Spike_D614G/NSP3_P340S)	hCoV-19/Italy/APU-IZSPB-201PT/2020	EPI_ISL_722869
2020.GSAPU.722870.1221.1	BARI	BARI	21/12/2020	B.1.1.229	GR	(N_D377Y/NS7a_F6V/NSP13_A505V/N_R203K/NS3_W131C/N_G204R/NSP3_I414V/NSP12_P323L/Spike_D614G/NSP3_P340S)	hCoV-19/Italy/APU-IZSPB-202PT/2020	EPI_ISL_722870
2020.GSAPU.722871.1221.1	BARI	BARI	21/12/2020	C.35	GR	(NSP5_G15S/NSP15_V38F/NSP16_M65I/NSP3_D112Y/NSP3_K1077N/N_R203K/NSP3_T428I/N_G204R/NSP12_P323L/Spike_D614G)	hCoV-19/Italy/APU-IZSPB-203PT/2020	EPI_ISL_722871
2020.GSAPU.722872.1221.1	BARI	BARI	21/12/2020	B.1.1.305	GR	(N_R203K/N_G204R/NSP12_P323L/Spike_D614G)	hCoV-19/Italy/APU-IZSPB-158PT/2020	EPI_ISL_722872
2020.GSBAS.722873.1221.1	POTENZA	POTENZA	21/12/2020	B.1.258.14	G	(NSP2_L289H/NSP13_H290Y/NSP3_I1683T/N_S194L/NSP3_K1077N/Spike_N439K/M_M84I/NSP12_P323L/Spike_D614G)	hCoV-19/Italy/BAS-IZSPB-338PT/2020	EPI_ISL_722873
2020.GSBAS.722874.1221.1	POTENZA	POTENZA	21/12/2020	B.1.1.229	GR	(N_D377Y/NSP13_A505V/N_R203K/NS3_W131C/N_G204R/NSP3_I414V/NSP12_P323L/Spike_D614G/NSP3_P340S)	hCoV-19/Italy/BAS-IZSPB-339PT/2020	EPI_ISL_722874
2020.GSBAS.722875.1221.1	POTENZA	POTENZA	21/12/2020	B.1.177.75	GV	(NS8_I121L/NSP3_E324D/NSP12_P323L/Spike_D614G/N_A220V/NS8_P36S/Spike_A222V)	hCoV-19/Italy/BAS-IZSPB-341PT/2020	EPI_ISL_722875
2020.GSBAS.722876.1221.1	POTENZA	POTENZA	21/12/2020	B.1.177.75	GV	(NS8_I121L/NSP12_P323L/Spike_D614G/N_A220V/NS8_P36S/Spike_A222V)	hCoV-19/Italy/BAS-IZSPB-351PT/2020	EPI_ISL_722876
2020.GSBAS.722877.1221.1	POTENZA	POTENZA	21/12/2020	B.1.160	GH	(N_M234I/Spike_S477N/NSP4_M324I/NSP12_A185S/NS3_Q57H/NSP1_P80S/NSP13_E261D/NS6_D30H/NSP12_P323L/Spike_D614G/NSP14_S255I/N_A376T/NSP12_V776L/NSP13_K218R)	hCoV-19/Italy/BAS-IZSPB-359PT/2020	EPI_ISL_722877
2020.GSBAS.722878.1221.1	POTENZA	POTENZA	21/12/2020	B.1.177	GV	(NSP6_A54S/NSP12_P323L/Spike_D614G/Spike_Q675H/NS8_P30L/N_A220V/Spike_A222V)	hCoV-19/Italy/BAS-IZSPB-364PT/2020	EPI_ISL_722878
2020.GSBAS.722879.1221.1	POTENZA	POTENZA	21/12/2020	B.1.177.75	GV	(N_R195I/NSP12_P323L/Spike_D614G/Spike_V1104L/N_A220V/Spike_A222V)	hCoV-19/Italy/BAS-IZSPB-368PT/2020	EPI_ISL_722879
2020.GSBAS.722880.1221.1	POTENZA	POTENZA	21/12/2020	B.1.177.33	GV	(N_P365S/NSP3_M914I/NSP3_T1456I/NSP14_T113I/NS7a_Q94L/Spike_G639S/NSP12_P323L/Spike_D614G/NSP2_V126F/N_A220V/NSP4_T492I/Spike_A222V)	hCoV-19/Italy/BAS-IZSPB-373PT/2020	EPI_ISL_722880
2020.GSBAS.722881.1221.1	POTENZA	POTENZA	21/12/2020	B.1.177.33	GV	(N_P365S/NSP3_M914I/NSP3_T1456I/NSP14_T113I/NS7a_Q94L/Spike_G639S/NSP12_P323L/Spike_D614G/NSP2_V126F/N_A220V/NSP4_T492I/Spike_A222V)	hCoV-19/Italy/BAS-IZSPB-374PT/2020	EPI_ISL_722881
2020.GSBAS.722882.1221.1	POTENZA	POTENZA	21/12/2020	B.1.177	GV	(NSP4_H68Y/Spike_T1238A/NSP6_A54S/NSP16_R216H/NSP12_P323L/Spike_D614G/Spike_Q675H/NS8_P30L/N_A220V/Spike_A222V)	hCoV-19/Italy/BAS-IZSPB-380PT/2020	EPI_ISL_722882
2020.GSBAS.722883.1221.1	POTENZA	POTENZA	21/12/2020	B.1.177.83	GV	(NS8_P30Q/NSP3_T1189I/NSP3_D135Y/Spike_P272L/NSP12_P323L/Spike_A262S/Spike_D614G/N_A220V/N_L161F/Spike_A222V)	hCoV-19/Italy/BAS-IZSPB-381PT/2020	EPI_ISL_722883
2020.GSBAS.722884.1221.1	POTENZA	POTENZA	21/12/2020	B.1.177.75	GV	(Spike_T676I/NSP12_P323L/Spike_D614G/NSP8_Q24H/NSP2_G29V/Spike_V1176F/N_A220V/Spike_A222V)	hCoV-19/Italy/BAS-IZSPB-383PT/2020	EPI_ISL_722884
2020.GSBAS.722885.1221.1	POTENZA	POTENZA	21/12/2020	B.1.177.53	GV	(NSP3_A85V/N_T141I/NSP12_P323L/Spike_D614G/N_A220V/Spike_A222V)	hCoV-19/Italy/BAS-IZSPB-384PT/2020	EPI_ISL_722885
2020.GSBAS.722886.1221.1	POTENZA	POTENZA	21/12/2020	B.1.177.75	GV	(N_R195I/NSP12_P323L/Spike_D614G/Spike_V1104L/N_A220V/Spike_A222V)	hCoV-19/Italy/BAS-IZSPB-385PT/2020	EPI_ISL_722886
2020.GSBAS.722887.1221.1	POTENZA	POTENZA	21/12/2020	B.1.177	GV	(Spike_A67V/NSP6_A54S/NSP16_R216H/NSP12_P323L/Spike_D614G/Spike_Q675H/NS8_P30L/N_A220V/Spike_A222V)	hCoV-19/Italy/BAS-IZSPB-388PT/2020	EPI_ISL_722887
2020.GSBAS.722888.1221.1	POTENZA	POTENZA	21/12/2020	B.1.177.75	GV	(N_R195I/NSP12_P323L/Spike_D614G/Spike_V1104L/N_A220V/Spike_A222V)	hCoV-19/Italy/BAS-IZSPB-389PT/2020	EPI_ISL_722888
2020.GSBAS.722889.1221.1	POTENZA	POTENZA	21/12/2020	B.1.177.75	GV	(NSP12_P323L/Spike_D614G/N_A220V/Spike_A222V)	hCoV-19/Italy/BAS-IZSPB-390PT/2020	EPI_ISL_722889
2020.GSBAS.722890.1221.1	POTENZA	POTENZA	21/12/2020	B.1.177.83	GV	(NS8_P30Q/NSP3_T1189I/NSP3_D135Y/Spike_P272L/NSP12_P323L/Spike_A262S/Spike_D614G/N_A220V/Spike_A222V)	hCoV-19/Italy/BAS-IZSPB-391PT/2020	EPI_ISL_722890
2020.GSBAS.722891.1221.1	POTENZA	POTENZA	21/12/2020	B.1.177.33	GV	(N_P365S/NSP3_T1456I/NSP3_K739N/NSP8_P133S/NSP3_A1796V/Spike_G639S/NSP12_P323L/Spike_D614G/N_A220V/Spike_A222V)	hCoV-19/Italy/BAS-IZSPB-398PT/2020	EPI_ISL_722891
2020.GSBAS.722892.1221.1	POTENZA	POTENZA	21/12/2020	B.1.1	GR	(NS3_V50I/N_T362I/N_R203K/NS3_Q57H/N_D22N/N_G204R/NSP12_P323L/Spike_D614G)	hCoV-19/Italy/BAS-IZSPB-194PT/2020	EPI_ISL_722892
2020.GSAPU.722893.1221.1	BARI	BARI	21/12/2020	B.1.416	G	(NSP2_L274F/NS3_S165F/NSP12_H725Y/NSP7_S26F/N_G204R/NSP3_H1274Q/N_S187L/NSP4_T439M/NSP5_A260V/NSP12_P323L/Spike_D614G/Spike_A684S/N_A90V)	hCoV-19/Italy/APU-IZSPB-332PT/2020	EPI_ISL_722893
2020.GSAPU.722894.1221.1	BARI	BARI	21/12/2020	B.1.177.75	GV	(NSP2_P129L/NSP12_P323L/Spike_D614G/N_A220V/Spike_A222V)	hCoV-19/Italy/APU-IZSPB-333PT/2020	EPI_ISL_722894
2020.GSAPU.722895.1221.1	BARI	BARI	21/12/2020	B.1.1.229	GR	(N_D377Y/NSP13_A505V/N_R203K/NS3_W131C/N_G204R/NSP3_I414V/NSP12_P323L/Spike_D614G/NSP3_P340S)	hCoV-19/Italy/APU-IZSPB-187PT/2020	EPI_ISL_722895
2020.GSAPU.722896.1221.1	BARI	BARI	21/12/2020	B.1.1	GR	(NSP14_L409F/N_R203K/NSP2_I468V/N_G204R/NSP12_P323L/NS3_G172C/Spike_D614G/NSP4_I110M)	hCoV-19/Italy/APU-IZSPB-142APT/2020	EPI_ISL_722896
2020.GSAPU.722897.1221.1	BARI	BARI	21/12/2020	B.1.1.305	GR	(NSP4_S481L/N_R203K/Spike_E309Q/N_G204R/NSP12_P323L/N_Q9H/Spike_D614G)	hCoV-19/Italy/APU-IZSPB-151APT/2020	EPI_ISL_722897
2020.GSAPU.722898.1221.1	BARI	BARI	21/12/2020	B.1.1.229	GR	(N_D377Y/NSP13_A505V/N_R203K/NS3_W131C/NSP13_R392L/N_G204R/NSP3_I414V/NSP12_P323L/Spike_D614G/NSP3_P340S)	hCoV-19/Italy/APU-IZSPB-180PT/2020	EPI_ISL_722898
2020.GSAPU.722899.1221.1	BARI	BARI	21/12/2020	B.1.1.33	GR	(N_R203K/N_G204R/NSP3_I1489T/NSP12_P323L/Spike_D614G/NS6_I33T/N_I292T)	hCoV-19/Italy/APU-IZSPB-150PT/2020	EPI_ISL_722899
2020.GSAPU.722900.1221.1	BARI	BARI	21/12/2020	B.1.1.229	GR	(N_D377Y/NSP13_A505V/N_R203K/NS3_W131C/N_G204R/NSP3_I414V/NSP12_P323L/Spike_D614G/NSP3_P340S)	hCoV-19/Italy/APU-IZSPB-196PT/2020	EPI_ISL_722900
2020.GSBAS.722901.1221.1	POTENZA	POTENZA	21/12/2020	B.1.177.75	GV	(NSP16_M270I/NSP12_P323L/Spike_D614G/NSP8_Q24H/N_A220V/Spike_A222V)	hCoV-19/Italy/BAS-IZSPB-336PT/2020	EPI_ISL_722901
2020.GSBAS.722902.1221.1	POTENZA	POTENZA	21/12/2020	B.1.258.14	G	(NSP2_L289H/NSP13_H290Y/NSP3_I1683T/N_S194L/NSP3_K1077N/Spike_N439K/Spike_V367F/NSP12_P323L/Spike_D614G)	hCoV-19/Italy/BAS-IZSPB-357PT/2020	EPI_ISL_722902
2020.GSBAS.722903.1221.1	POTENZA	POTENZA	21/12/2020	B.1.1.229	GR	(N_D377Y/NSP13_A505V/N_R203K/NS3_W131C/NSP5_A234V/N_G204R/NSP3_I414V/NSP12_P323L/Spike_D614G/NSP3_P340S)	hCoV-19/Italy/BAS-IZSPB-358PT/2020	EPI_ISL_722903
2020.GSBAS.722904.1221.1	POTENZA	POTENZA	21/12/2020	B.1.177.75	GV	(N_R195I/NSP12_P323L/Spike_D614G/Spike_V1104L/N_A220V/Spike_A222V)	hCoV-19/Italy/BAS-IZSPB-370PT/2020	EPI_ISL_722904
2020.GSBAS.722905.1221.1	POTENZA	POTENZA	21/12/2020	B.1.177.75	GV	(N_R195I/Spike_F490L/NSP12_P323L/Spike_D614G/Spike_V1104L/N_A220V/Spike_A222V)	hCoV-19/Italy/BAS-IZSPB-372PT/2020	EPI_ISL_722905
2020.GSBAS.722906.1221.1	POTENZA	POTENZA	21/12/2020	B.1.1.229	GR	(N_D377Y/NSP13_A505V/N_R203K/NS3_W131C/N_G204R/NSP3_I414V/NSP12_P323L/Spike_D614G/NSP3_P340S)	hCoV-19/Italy/BAS-IZSPB-379PT/2020	EPI_ISL_722906
2020.GSBAS.722907.1221.1	POTENZA	POTENZA	21/12/2020	B.1.177.75	GV	(NSP12_P323L/Spike_D614G/Spike_V1176F/N_A220V/Spike_A222V/N_P279S)	hCoV-19/Italy/BAS-IZSPB-382PT/2020	EPI_ISL_722907
2020.GSAPU.722908.1221.1	BARI	BARI	21/12/2020	B.1.177	GV	(NSP6_A54S/NSP12_P323L/Spike_D614G/NS8_P30L/N_A220V/Spike_A222V)	hCoV-19/Italy/APU-IZSPB-330PT/2020	EPI_ISL_722908
2020.GSAPU.722909.1221.1	BARI	BARI	21/12/2020	B.1.177.75	GV	(NSP12_M818I/NS3_D27Y/NSP12_P323L/Spike_D614G/N_A220V/Spike_A222V)	hCoV-19/Italy/APU-IZSPB-334PT/2020	EPI_ISL_722909
2020.GSAPU.722910.1221.1	BARI	BARI	21/12/2020	B.1.160	GH	(N_M234I/NSP2_A302T/Spike_S477N/NSP4_M324I/NSP12_A185S/NS3_Q57H/NSP1_P80S/NSP13_T366M/NSP10_R134C/NSP13_E261D/NSP6_D267G/NSP12_P323L/Spike_D614G/NSP14_S255I/N_A376T/NSP12_V776L/NSP13_K218R)	hCoV-19/Italy/APU-IZSPB-335PT/2020	EPI_ISL_722910
2020.GSAPU.722911.1221.1	BARI	BARI	21/12/2020	B.1.177.75	GV	(NSP12_P323L/Spike_D614G/N_A220V/Spike_A222V)	hCoV-19/Italy/APU-IZSPB-331PT/2020	EPI_ISL_722911
2020.GSAPU.722912.1221.1	BARI	BARI	21/12/2020	B.1.1.25	GR	(NSP15_R206S/N_R203K/NS8_S67F/N_G204R/NSP2_I120F/NSP12_P323L/Spike_D614G/NS3_S171L)	hCoV-19/Italy/APU-IZSPB-149APT/2020	EPI_ISL_722912
2020.GSBAS.722913.1221.1	POTENZA	POTENZA	21/12/2020	B.1.177.75	GV	(NSP12_P323L/Spike_D614G/NSP8_Q24H/NSP2_G29V/Spike_V1176F/Spike_Q675H/N_A220V/Spike_A222V)	hCoV-19/Italy/BAS-IZSPB-352PT/2020	EPI_ISL_722913
2020.GSBAS.722914.1221.1	POTENZA	POTENZA	21/12/2020	B.1.160	GH	(N_M234I/Spike_S477N/NSP4_M324I/NSP12_A185S/NS3_Q57H/NS3_G224C/NSP13_E261D/NSP12_P323L/Spike_D614G/N_A376T/NSP12_V776L/NSP13_K218R/Spike_A222V)	hCoV-19/Italy/BAS-IZSPB-356PT/2020	EPI_ISL_722914
2020.GSBAS.722915.1221.1	POTENZA	POTENZA	21/12/2020	B.1.177	GV	(NSP6_A54S/NSP12_P323L/Spike_D614G/Spike_Q675H/NS8_P30L/N_A220V/Spike_A222V)	hCoV-19/Italy/BAS-IZSPB-365PT/2020	EPI_ISL_722915
2020.GSBAS.722916.1221.1	POTENZA	POTENZA	21/12/2020	B.1.177	GV	(NSP6_A54S/NSP12_P323L/Spike_D614G/Spike_Q675H/NS8_P30L/N_A220V/Spike_A222V)	hCoV-19/Italy/BAS-IZSPB-366PT/2020	EPI_ISL_722916
2020.GSBAS.722917.1221.1	POTENZA	POTENZA	21/12/2020	B.1.177.75	GV	(NS8_I121L/NSP12_P323L/Spike_D614G/N_A220V/NSP3_D729N/Spike_A222V)	hCoV-19/Italy/BAS-IZSPB-371PT/2020	EPI_ISL_722917
2020.GSAPU.722918.1221.1	BARI	BARI	21/12/2020	B.1.177.83	GV	(NSP3_T1189I/NSP3_D135Y/Spike_P272L/NSP12_P323L/Spike_A262S/Spike_D614G/N_A220V/Spike_A222V)	hCoV-19/Italy/APU-IZSPB-377PT/2020	EPI_ISL_722918
2020.GSBAS.722919.1221.1	POTENZA	POTENZA	21/12/2020	B.1.177.33	GV	(N_P365S/NSP3_T1456I/NSP8_P133S/NSP3_A1796V/Spike_G639S/NSP12_P323L/Spike_D614G/N_A220V/Spike_A222V)	hCoV-19/Italy/BAS-IZSPB-378PT/2020	EPI_ISL_722919
2020.GSBAS.722920.1221.1	POTENZA	POTENZA	21/12/2020	B.1.177.75	GV	(NS8_I121L/NSP12_P323L/Spike_D614G/N_A220V/Spike_A222V)	hCoV-19/Italy/BAS-IZSPB-386PT/2020	EPI_ISL_722920
2020.GSBAS.722921.1221.1	POTENZA	POTENZA	21/12/2020	B.1.177.75	GV	(NS8_I121L/NSP16_S166F/NS7a_S83L/NSP12_P323L/Spike_D614G/N_A220V/NSP3_D729N/Spike_A222V)	hCoV-19/Italy/BAS-IZSPB-387PT/2020	EPI_ISL_722921
2020.GSBAS.722922.1221.1	POTENZA	POTENZA	21/12/2020	B.1.177.51	GV	(NSP2_H194Y/NSP12_P323L/Spike_D614G/N_A220V/Spike_A222V)	hCoV-19/Italy/BAS-IZSPB-392PT/2020	EPI_ISL_722922
2020.GSBAS.722923.1221.1	POTENZA	POTENZA	21/12/2020	B.1.177.75	GV	(N_R195I/NSP2_L520F/NSP12_P323L/NSP3_P141S/Spike_D614G/Spike_V1104L/N_A220V/Spike_A222V)	hCoV-19/Italy/BAS-IZSPB-393PT/2020	EPI_ISL_722923
2020.GSBAS.722924.1221.1	POTENZA	POTENZA	21/12/2020	B.1.177.75	GV	(NS8_I121L/NSP12_P323L/Spike_D614G/N_A220V/Spike_A222V)	hCoV-19/Italy/BAS-IZSPB-395PT/2020	EPI_ISL_722924
2020.GSBAS.722925.1221.1	POTENZA	POTENZA	21/12/2020	B.1.177.75	GV	(Spike_N234K/NS8_I121L/NSP3_T724I/NSP15_L162F/NSP12_P323L/Spike_D614G/N_A220V/Spike_A222V)	hCoV-19/Italy/BAS-IZSPB-397PT/2020	EPI_ISL_722925
2020.GSLAZ.728279.1222.1	ROMA	ROMA	22/12/2020	B.1.177.83	GV	(NS8_P30Q/NSP3_T1189I/NSP3_D135Y/Spike_P272L/NSP12_P323L/Spike_A262S/Spike_D614G/N_A220V/Spike_A222V)	hCoV-19/Italy/LAZ-INMI-106/2020	EPI_ISL_728279
2020.GSLAZ.728280.1222.1	ROMA	ROMA	22/12/2020	B.1.177	GV	(Spike_P272L/NSP12_P323L/Spike_A262S/Spike_D614G/NS3_G18V/N_A220V/Spike_A222V)	hCoV-19/Italy/LAZ-INMI-107/2020	EPI_ISL_728280
2020.GSLAZ.728281.1222.1	ROMA	ROMA	22/12/2020	B.1.177	GV	(N_M322I/NSP3_T350I/NSP12_P323L/Spike_D614G/N_A220V/NSP8_S4L/NSP16_T140I/Spike_A222V)	hCoV-19/Italy/LAZ-INMI-108/2020	EPI_ISL_728281
2020.GSLAZ.728282.1222.1	ROMA	ROMA	22/12/2020	B.1.258	G	(NSP13_H290Y/NSP3_I1683T/Spike_N439K/N_S193I/NSP14_G59S/NSP1_E37D/Spike_E156D/NSP6_S163A/NSP12_P323L/Spike_D614G/Spike_L54F/NSP13_M274I)	hCoV-19/Italy/LAZ-INMI-109/2020	EPI_ISL_728282
2020.GSLAZ.728283.1222.1	ROMA	ROMA	22/12/2020	B.1.177	GV	(NSP12_N416S/Spike_V483F/NS3_W131C/NSP1_H110Y/Spike_P272L/NSP12_P323L/Spike_D614G/N_A220V/Spike_A222V)	hCoV-19/Italy/LAZ-INMI-110/2020	EPI_ISL_728283
2020.GSLAZ.728284.1222.1	ROMA	ROMA	22/12/2020	B.1.177.33	GV	(N_P365S/NSP3_T1456I/Spike_G639S/Spike_N440S/NSP12_P323L/Spike_D614G/N_A220V/NSP13_V247F/Spike_A222V)	hCoV-19/Italy/LAZ-INMI-111/2020	EPI_ISL_728284
2020.GSLAZ.728285.1222.1	ROMA	ROMA	22/12/2020	B.1.177	GV	(NSP1_A117V/N_M322I/Spike_H655Y/NSP12_P323L/Spike_D614G/N_A220V/NSP16_T140I/Spike_A222V)	hCoV-19/Italy/LAZ-INMI-112/2020	EPI_ISL_728285
2020.GSLAZ.728286.1222.1	ROMA	ROMA	22/12/2020	B.1.462	GH	(N_M234I/NSP13_N596S/NSP3_R1297G/NSP6_A136V/NS3_P42H/NS3_Q57H/Spike_V635I/NSP12_P323L/Spike_D614G/NSP6_V149F)	hCoV-19/Italy/LAZ-INMI-113/2020	EPI_ISL_728286
2020.GSLAZ.728287.1222.1	ROMA	ROMA	22/12/2020	B.1.177	GV	(N_M322I/NSP12_P323L/Spike_D614G/N_A220V/Spike_A222V)	hCoV-19/Italy/LAZ-INMI-114/2020	EPI_ISL_728287
2020.GSAPU.735506.1226.1	BARI	BARI	26/12/2020	B.1	G	(M_D3G/NSP12_P323L/Spike_D614G)	hCoV-19/Italy/APU-POLBA03/2020	EPI_ISL_735506
2020.GSAPU.735505.1226.1	BARI	BARI	26/12/2020	C.11	GR	(NSP6_C223del/NSP6_R233del/NSP6_G226del/NSP6_C229del/N_R203K/NSP6_N232del/NSP6_F216del/NSP6_C221del/NSP6_F235del/NSP6_L227del/NSP6_Y219del/NSP6_V213del/NSP6_F220del/NSP6_L217del/NSP6_L230del/NSP6_F228del/NSP6_Y234del/NSP6_R236del/NSP5_G15S/NSP3_T428I/N_G204R/NSP6_F225del/NSP6_Y224del/NSP6_T222del/NSP6_G218del/NSP12_P323L/NSP6_L231del/Spike_D614G/NSP6_Y214del/NSP6_C215del/NSP6_L212del)	hCoV-19/Italy/APU-POLBA02/2020	EPI_ISL_735505
2020.GSLAZ.735510.1226.1	ROMA	ROMA	26/12/2020	B.1.258.7	G	(Spike_H69del/NSP13_H290Y/NSP3_I1683T/Spike_N439K/NSP13_A598S/NSP9_M101I/NSP12_V720I/Spike_V70del/N_A182S/NSP12_P323L/Spike_D614G)	hCoV-19/Italy/LAZ-INMI-115/2020	EPI_ISL_735510
2020.GSLAZ.735511.1226.1	ROMA	ROMA	26/12/2020	B.1.1.7	GRY	(Spike_H69del/NS8_Q27stop/NSP3_T183I/Spike_T716I/NSP6_S106del/N_R203K/Spike_A570D/NSP13_K460R/Spike_N501Y/NSP3_I1412T/NS8_R52I/Spike_P681H/Spike_Y144del/NSP6_G107del/NSP3_A890D/Spike_D1118H/NSP6_F108del/NS8_Y73C/N_G204R/Spike_V70del/NSP12_P323L/Spike_D614G/N_D3L/Spike_S982A/N_S235F)	hCoV-19/Italy/LAZ-INMI-116/2020	EPI_ISL_735511
2020.GSCAM.736777.1226.1	NAPOLI	NAPOLI	26/12/2020	B.1.177.33	GV	(N_P365S/Spike_G639S/NSP3_P236S/NSP12_P323L/Spike_D614G/N_A220V/Spike_A222V)	hCoV-19/Italy/CAM-TIGEM-167/2020	EPI_ISL_736777
2020.GSCAM.736778.1226.1	NAPOLI	NAPOLI	26/12/2020	B.1.177	GV	(NSP5_I78S/Spike_P272L/NSP12_P323L/Spike_A262S/Spike_D614G/N_A220V/Spike_A222V)	hCoV-19/Italy/CAM-TIGEM-166/2020	EPI_ISL_736778
2020.GSCAM.736779.1226.1	NAPOLI	NAPOLI	26/12/2020	B.1.177.33	GV	(N_P365S/NSP3_T1456I/Spike_K854N/NSP10_Q98stop/Spike_G639S/NSP9_C73F/NSP10_A4V/NSP12_P323L/Spike_D614G/N_A220V/NSP13_M274I/NSP12_A529T/Spike_A222V)	hCoV-19/Italy/CAM-TIGEM-24/2020	EPI_ISL_736779
2020.GSCAM.736780.1226.1	NAPOLI	NAPOLI	26/12/2020	C.18	GR	(NSP16_S166A/NSP5_G15S/N_R203K/NSP3_T428I/N_G204R/NSP12_P323L/Spike_D614G/NSP15_P153T/Spike_Q935stop)	hCoV-19/Italy/CAM-TIGEM-20/2020	EPI_ISL_736780
2020.GSCAM.736781.1226.1	NAPOLI	NAPOLI	26/12/2020	B.1.258.14	G	(NSP13_H290Y/NSP3_I1683T/NSP1_V38F/N_S194L/Spike_N439K/NS3_E191K/NSP14_M49I/NSP12_P323L/Spike_D614G)	hCoV-19/Italy/CAM-TIGEM-117/2020	EPI_ISL_736781
2020.GSCAM.736782.1226.1	NAPOLI	NAPOLI	26/12/2020	B.1.1.7	GRY	(Spike_H69del/NS8_Q27stop/NSP3_T183I/Spike_T716I/NSP3_T1306I/N_R203K/Spike_A570D/NSP6_G107S/Spike_N501Y/NSP3_I1412T/NS8_R52I/Spike_P681H/Spike_Y144del/NSP6_F108L/NSP3_A890D/NSP2_Y316C/Spike_D1118H/NS8_Y73C/N_G204R/Spike_V70del/NSP12_P323L/Spike_D614G/N_D3L/Spike_S982A/N_S235F)	hCoV-19/Italy/CAM-TIGEM-176/2020	EPI_ISL_736782
2020.GSCAM.736783.1226.1	NAPOLI	NAPOLI	26/12/2020	B.1.1.7	GRY	(Spike_H69del/NS8_Q27stop/NSP3_T183I/Spike_T716I/N_R203K/Spike_A570D/NSP13_K460R/NSP4_F17L/NSP6_G107S/Spike_N501Y/NSP3_I1412T/NS8_R52I/Spike_P681H/Spike_Y144del/NSP16_E23S/NSP6_F108L/NSP3_A890D/Spike_D1118H/NS8_Y73C/N_G204R/Spike_V70del/NSP12_P323L/Spike_D614G/N_D3L/Spike_S982A/N_S235F)	hCoV-19/Italy/CAM-TIGEM-178/2020	EPI_ISL_736783
2020.GSCAM.736784.1226.1	NAPOLI	NAPOLI	26/12/2020	B.1.1.7	GRY	(Spike_H69del/NS8_Q27stop/NSP3_T183I/Spike_T716I/NSP3_T1306I/N_R203K/Spike_A570D/NSP6_G107S/Spike_N501Y/NSP3_I1412T/NS8_R52I/Spike_P681H/Spike_Y144del/NSP6_F108L/NSP3_A890D/NSP2_Y316C/Spike_D1118H/NS8_Y73C/N_G204R/Spike_V70del/NSP12_P323L/Spike_D614G/N_D3L/Spike_S982A/N_S235F)	hCoV-19/Italy/CAM-TIGEM-179/2020	EPI_ISL_736784
2020.GSVEN.751330.1230.1	VENEZIA	VENEZIA	30/12/2020	B.1	G	(NSP12_P323L/Spike_D614G)	hCoV-19/Italy/VEN-UniVR-43/2020	EPI_ISL_751330
2020.GSVEN.751330.1230.1	VENEZIA	VENEZIA	30/12/2020	B.1	G	(NSP12_P323L/Spike_D614G)	hCoV-19/Italy/VEN-UniVR-43/2020	EPI_ISL_751330
2020.GSVEN.751331.1230.1	VENEZIA	VENEZIA	30/12/2020	B.1.258	G	(Spike_H69del/NSP13_H290Y/NSP3_I1683T/Spike_N439K/NSP13_A598S/NSP9_M101I/NSP12_V720I/Spike_V70del/NSP12_P323L/Spike_D614G)	hCoV-19/Italy/VEN-UniVR-23/2020	EPI_ISL_751331
2020.GSVEN.751331.1230.1	VENEZIA	VENEZIA	30/12/2020	B.1.258	G	(Spike_H69del/NSP13_H290Y/NSP3_I1683T/Spike_N439K/NSP13_A598S/NSP9_M101I/NSP12_V720I/Spike_V70del/NSP12_P323L/Spike_D614G)	hCoV-19/Italy/VEN-UniVR-23/2020	EPI_ISL_751331
2020.GSVEN.751332.1230.1	VENEZIA	VENEZIA	30/12/2020	B.1.258	G	(Spike_H69del/NSP13_H290Y/NSP3_I1683T/Spike_N439K/NSP13_A598S/NSP9_M101I/NSP14_M49I/NSP12_V720I/Spike_V70del/NSP12_P323L/Spike_D614G)	hCoV-19/Italy/VEN-UniVR-32/2020	EPI_ISL_751332
2020.GSVEN.751332.1230.1	VENEZIA	VENEZIA	30/12/2020	B.1.258	G	(Spike_H69del/NSP13_H290Y/NSP3_I1683T/Spike_N439K/NSP13_A598S/NSP9_M101I/NSP14_M49I/NSP12_V720I/Spike_V70del/NSP12_P323L/Spike_D614G)	hCoV-19/Italy/VEN-UniVR-32/2020	EPI_ISL_751332
2020.GSVEN.751333.1230.1	VENEZIA	VENEZIA	30/12/2020	B.1	G	(NSP14_P393L/NSP1_M85del/NSP12_P323L/Spike_D614G)	hCoV-19/Italy/VEN-UniVR-24/2020	EPI_ISL_751333
2020.GSVEN.751333.1230.1	VENEZIA	VENEZIA	30/12/2020	B.1	G	(NSP14_P393L/NSP1_M85del/NSP12_P323L/Spike_D614G)	hCoV-19/Italy/VEN-UniVR-24/2020	EPI_ISL_751333
2020.GSVEN.751334.1230.1	VENEZIA	VENEZIA	30/12/2020	B.1.1	GR	(N_R203K/N_G204R/NSP12_P323L/Spike_D614G)	hCoV-19/Italy/VEN-UniVR-10/2020	EPI_ISL_751334
2020.GSVEN.751334.1230.1	VENEZIA	VENEZIA	30/12/2020	B.1.1	GR	(N_R203K/N_G204R/NSP12_P323L/Spike_D614G)	hCoV-19/Italy/VEN-UniVR-10/2020	EPI_ISL_751334
2020.GSVEN.751335.1230.1	VENEZIA	VENEZIA	30/12/2020	B.1.177.83	GV	(Spike_P272L/NSP14_M49I/NSP12_P323L/Spike_A262S/Spike_D614G/NSP2_P191L/N_A220V/Spike_A222V)	hCoV-19/Italy/VEN-UniVR-11/2020	EPI_ISL_751335
2020.GSVEN.751335.1230.1	VENEZIA	VENEZIA	30/12/2020	B.1.177.83	GV	(Spike_P272L/NSP14_M49I/NSP12_P323L/Spike_A262S/Spike_D614G/NSP2_P191L/N_A220V/Spike_A222V)	hCoV-19/Italy/VEN-UniVR-11/2020	EPI_ISL_751335
2020.GSVEN.751336.1230.1	VENEZIA	VENEZIA	30/12/2020	B.1	G	(N_A414S/NSP12_P323L/Spike_D614G)	hCoV-19/Italy/VEN-UniVR-13/2020	EPI_ISL_751336
2020.GSVEN.751336.1230.1	VENEZIA	VENEZIA	30/12/2020	B.1	G	(N_A414S/NSP12_P323L/Spike_D614G)	hCoV-19/Italy/VEN-UniVR-13/2020	EPI_ISL_751336
2020.GSVEN.751337.1230.1	VENEZIA	VENEZIA	30/12/2020	B.1.1	GR	(N_R203K/N_G204R/Spike_G181V/N_R209I/NSP12_P323L/NS3_G49V/Spike_D614G/NSP3_L761I)	hCoV-19/Italy/VEN-UniVR-16/2020	EPI_ISL_751337
2020.GSVEN.751337.1230.1	VENEZIA	VENEZIA	30/12/2020	B.1.1	GR	(N_R203K/N_G204R/Spike_G181V/N_R209I/NSP12_P323L/NS3_G49V/Spike_D614G/NSP3_L761I)	hCoV-19/Italy/VEN-UniVR-16/2020	EPI_ISL_751337
2020.GSVEN.751338.1230.1	VENEZIA	VENEZIA	30/12/2020	B.1	G	(NSP6_A117V/Spike_L5F/NSP12_P323L/Spike_D614G/NSP4_M33L)	hCoV-19/Italy/VEN-UniVR-17/2020	EPI_ISL_751338
2020.GSVEN.751338.1230.1	VENEZIA	VENEZIA	30/12/2020	B.1	G	(NSP6_A117V/Spike_L5F/NSP12_P323L/Spike_D614G/NSP4_M33L)	hCoV-19/Italy/VEN-UniVR-17/2020	EPI_ISL_751338
2020.GSVEN.751339.1230.1	VENEZIA	VENEZIA	30/12/2020	B.1.1.70	GR	(M_V60L/N_R203K/NSP14_V290F/NS7a_P84S/N_G204R/NSP15_T33I/NSP12_P323L/NSP12_T141I/Spike_D614G/NSP5_G71S)	hCoV-19/Italy/VEN-UniVR-18/2020	EPI_ISL_751339
2020.GSVEN.751339.1230.1	VENEZIA	VENEZIA	30/12/2020	B.1.1.70	GR	(M_V60L/N_R203K/NSP14_V290F/NS7a_P84S/N_G204R/NSP15_T33I/NSP12_P323L/NSP12_T141I/Spike_D614G/NSP5_G71S)	hCoV-19/Italy/VEN-UniVR-18/2020	EPI_ISL_751339
2020.GSVEN.751340.1230.1	VENEZIA	VENEZIA	30/12/2020	B.1.1.217	GR	(NSP3_Q203R/NSP3_S284G/NSP4_S432G/N_R203K/NSP3_K412N/N_G204R/NSP12_P323L/N_A251S/Spike_D614G/M_A2V/N_R40C/NSP10_P59T)	hCoV-19/Italy/VEN-UniVR-19/2020	EPI_ISL_751340
2020.GSVEN.751340.1230.1	VENEZIA	VENEZIA	30/12/2020	B.1.1.217	GR	(NSP3_Q203R/NSP3_S284G/NSP4_S432G/N_R203K/NSP3_K412N/N_G204R/NSP12_P323L/N_A251S/Spike_D614G/M_A2V/N_R40C/NSP10_P59T)	hCoV-19/Italy/VEN-UniVR-19/2020	EPI_ISL_751340
2020.GSVEN.751341.1230.1	VENEZIA	VENEZIA	30/12/2020	B.1.177	GV	(Spike_L18F/NSP14_D324Y/NSP12_P323L/Spike_D614G/N_A220V/Spike_A222V)	hCoV-19/Italy/VEN-UniVR-20/2020	EPI_ISL_751341
2020.GSVEN.751341.1230.1	VENEZIA	VENEZIA	30/12/2020	B.1.177	GV	(Spike_L18F/NSP14_D324Y/NSP12_P323L/Spike_D614G/N_A220V/Spike_A222V)	hCoV-19/Italy/VEN-UniVR-20/2020	EPI_ISL_751341
2020.GSVEN.751342.1230.1	VENEZIA	VENEZIA	30/12/2020	B.1.1.70	GR	(M_V60L/N_R203K/NSP14_V290F/NS7a_P84S/N_G204R/NSP15_T33I/NSP12_P323L/NSP12_T141I/Spike_D614G/NSP5_G71S)	hCoV-19/Italy/VEN-UniVR-21/2020	EPI_ISL_751342
2020.GSVEN.751342.1230.1	VENEZIA	VENEZIA	30/12/2020	B.1.1.70	GR	(M_V60L/N_R203K/NSP14_V290F/NS7a_P84S/N_G204R/NSP15_T33I/NSP12_P323L/NSP12_T141I/Spike_D614G/NSP5_G71S)	hCoV-19/Italy/VEN-UniVR-21/2020	EPI_ISL_751342
2020.GSVEN.751343.1230.1	VENEZIA	VENEZIA	30/12/2020	B.1.177	GV	(Spike_L18F/NSP12_P323L/Spike_D614G/N_A220V/Spike_A222V)	hCoV-19/Italy/VEN-UniVR-22/2020	EPI_ISL_751343
2020.GSVEN.751343.1230.1	VENEZIA	VENEZIA	30/12/2020	B.1.177	GV	(Spike_L18F/NSP12_P323L/Spike_D614G/N_A220V/Spike_A222V)	hCoV-19/Italy/VEN-UniVR-22/2020	EPI_ISL_751343
2020.GSVEN.751344.1230.1	VENEZIA	VENEZIA	30/12/2020	B.1.177.83	GV	(Spike_P272L/NSP14_M49I/NS6_Y49H/NSP12_P323L/Spike_A262S/Spike_D614G/NSP2_P191L/N_A220V/Spike_A222V)	hCoV-19/Italy/VEN-UniVR-25/2020	EPI_ISL_751344
2020.GSVEN.751344.1230.1	VENEZIA	VENEZIA	30/12/2020	B.1.177.83	GV	(Spike_P272L/NSP14_M49I/NS6_Y49H/NSP12_P323L/Spike_A262S/Spike_D614G/NSP2_P191L/N_A220V/Spike_A222V)	hCoV-19/Italy/VEN-UniVR-25/2020	EPI_ISL_751344
2020.GSVEN.751345.1230.1	VENEZIA	VENEZIA	30/12/2020	B.1.1	GR	(N_R203K/N_G204R/Spike_G181V/N_R209I/NSP12_P323L/NS3_G49V/Spike_D614G/NSP3_L761I)	hCoV-19/Italy/VEN-UniVR-27/2020	EPI_ISL_751345
2020.GSVEN.751345.1230.1	VENEZIA	VENEZIA	30/12/2020	B.1.1	GR	(N_R203K/N_G204R/Spike_G181V/N_R209I/NSP12_P323L/NS3_G49V/Spike_D614G/NSP3_L761I)	hCoV-19/Italy/VEN-UniVR-27/2020	EPI_ISL_751345
2020.GSVEN.751346.1230.1	VENEZIA	VENEZIA	30/12/2020	B.1.367	GH	(N_D377Y/NSP7_M3I/N_S186Y/NSP3_T749I/NSP4_A231V/NSP5_Q83K/NSP12_P264T/NS3_Q57H/NSP3_T127I/NSP2_T85I/NS7a_R80I/NSP12_P323L/Spike_D614G/NSP5_V212F/Spike_D80Y)	hCoV-19/Italy/VEN-UniVR-31/2020	EPI_ISL_751346
2020.GSVEN.751346.1230.1	VENEZIA	VENEZIA	30/12/2020	B.1.367	GH	(N_D377Y/NSP7_M3I/N_S186Y/NSP3_T749I/NSP4_A231V/NSP5_Q83K/NSP12_P264T/NS3_Q57H/NSP3_T127I/NSP2_T85I/NS7a_R80I/NSP12_P323L/Spike_D614G/NSP5_V212F/Spike_D80Y)	hCoV-19/Italy/VEN-UniVR-31/2020	EPI_ISL_751346
2020.GSVEN.751347.1230.1	VENEZIA	VENEZIA	30/12/2020	B.1	G	(NSP12_P323L/Spike_D614G/Spike_S477G)	hCoV-19/Italy/VEN-UniVR-35/2020	EPI_ISL_751347
2020.GSVEN.751347.1230.1	VENEZIA	VENEZIA	30/12/2020	B.1	G	(NSP12_P323L/Spike_D614G/Spike_S477G)	hCoV-19/Italy/VEN-UniVR-35/2020	EPI_ISL_751347
2020.GSVEN.751348.1230.1	VENEZIA	VENEZIA	30/12/2020	B.1.1	GR	(NSP4_T73I/N_R203K/N_G204R/NSP12_P323L/Spike_D614G)	hCoV-19/Italy/VEN-UniVR-36/2020	EPI_ISL_751348
2020.GSVEN.751348.1230.1	VENEZIA	VENEZIA	30/12/2020	B.1.1	GR	(NSP4_T73I/N_R203K/N_G204R/NSP12_P323L/Spike_D614G)	hCoV-19/Italy/VEN-UniVR-36/2020	EPI_ISL_751348
2020.GSVEN.751349.1230.1	VENEZIA	VENEZIA	30/12/2020	B.1.1	GR	(N_R203K/N_G204R/NSP12_P323L/Spike_D614G)	hCoV-19/Italy/VEN-UniVR-37/2020	EPI_ISL_751349
2020.GSVEN.751349.1230.1	VENEZIA	VENEZIA	30/12/2020	B.1.1	GR	(N_R203K/N_G204R/NSP12_P323L/Spike_D614G)	hCoV-19/Italy/VEN-UniVR-37/2020	EPI_ISL_751349
2020.GSVEN.751350.1230.1	VENEZIA	VENEZIA	30/12/2020	B.1	G	(NSP3_A1766V/NSP12_P323L/Spike_D614G)	hCoV-19/Italy/VEN-UniVR-38/2020	EPI_ISL_751350
2020.GSVEN.751350.1230.1	VENEZIA	VENEZIA	30/12/2020	B.1	G	(NSP3_A1766V/NSP12_P323L/Spike_D614G)	hCoV-19/Italy/VEN-UniVR-38/2020	EPI_ISL_751350
2020.GSVEN.751351.1230.1	VENEZIA	VENEZIA	30/12/2020	B.1	G	(N_A414S/NSP12_P323L/Spike_D614G)	hCoV-19/Italy/VEN-UniVR-39/2020	EPI_ISL_751351
2020.GSVEN.751351.1230.1	VENEZIA	VENEZIA	30/12/2020	B.1	G	(N_A414S/NSP12_P323L/Spike_D614G)	hCoV-19/Italy/VEN-UniVR-39/2020	EPI_ISL_751351
2020.GSVEN.751352.1230.1	VENEZIA	VENEZIA	30/12/2020	B.1.36.10	G	(N_S194L/NSP12_P323L/Spike_D614G)	hCoV-19/Italy/VEN-UniVR-40/2020	EPI_ISL_751352
2020.GSVEN.751352.1230.1	VENEZIA	VENEZIA	30/12/2020	B.1.36.10	G	(N_S194L/NSP12_P323L/Spike_D614G)	hCoV-19/Italy/VEN-UniVR-40/2020	EPI_ISL_751352
2020.GSVEN.751353.1230.1	VENEZIA	VENEZIA	30/12/2020	B.1.1.70	GR	(M_V60L/N_R203K/NSP14_V290F/NS7a_P84S/N_G204R/NSP15_T33I/NSP12_P323L/NSP12_T141I/Spike_D614G/NSP5_G71S)	hCoV-19/Italy/VEN-UniVR-41/2020	EPI_ISL_751353
2020.GSVEN.751353.1230.1	VENEZIA	VENEZIA	30/12/2020	B.1.1.70	GR	(M_V60L/N_R203K/NSP14_V290F/NS7a_P84S/N_G204R/NSP15_T33I/NSP12_P323L/NSP12_T141I/Spike_D614G/NSP5_G71S)	hCoV-19/Italy/VEN-UniVR-41/2020	EPI_ISL_751353
2020.GSVEN.751354.1230.1	VENEZIA	VENEZIA	30/12/2020	B.1	G	(Spike_T912I/NSP12_P323L/Spike_D614G)	hCoV-19/Italy/VEN-UniVR-42/2020	EPI_ISL_751354
2020.GSVEN.751354.1230.1	VENEZIA	VENEZIA	30/12/2020	B.1	G	(Spike_T912I/NSP12_P323L/Spike_D614G)	hCoV-19/Italy/VEN-UniVR-42/2020	EPI_ISL_751354
2020.GSVEN.751355.1230.1	VENEZIA	VENEZIA	30/12/2020	B.1.1	GR	(NSP3_T749I/N_R203K/N_G204R/NSP12_P323L/NSP3_N1785D/Spike_D614G)	hCoV-19/Italy/VEN-UniVR-44/2020	EPI_ISL_751355
2020.GSVEN.751355.1230.1	VENEZIA	VENEZIA	30/12/2020	B.1.1	GR	(NSP3_T749I/N_R203K/N_G204R/NSP12_P323L/NSP3_N1785D/Spike_D614G)	hCoV-19/Italy/VEN-UniVR-44/2020	EPI_ISL_751355
2020.GSVEN.751356.1230.1	VENEZIA	VENEZIA	30/12/2020	B.1	G	(NSP12_P323L/Spike_D614G/Spike_S254F)	hCoV-19/Italy/VEN-UniVR-46/2020	EPI_ISL_751356
2020.GSVEN.751356.1230.1	VENEZIA	VENEZIA	30/12/2020	B.1	G	(NSP12_P323L/Spike_D614G/Spike_S254F)	hCoV-19/Italy/VEN-UniVR-46/2020	EPI_ISL_751356
2020.GSVEN.751357.1230.1	VENEZIA	VENEZIA	30/12/2020	B.1	G	(NSP12_P323L/Spike_D614G)	hCoV-19/Italy/VEN-UniVR-47/2020	EPI_ISL_751357
2020.GSVEN.751357.1230.1	VENEZIA	VENEZIA	30/12/2020	B.1	G	(NSP12_P323L/Spike_D614G)	hCoV-19/Italy/VEN-UniVR-47/2020	EPI_ISL_751357
2020.GSVEN.751358.1230.1	VENEZIA	VENEZIA	30/12/2020	B.1	G	(NSP12_P323L/Spike_D614G)	hCoV-19/Italy/VEN-UniVR-48/2020	EPI_ISL_751358
2020.GSVEN.751358.1230.1	VENEZIA	VENEZIA	30/12/2020	B.1	G	(NSP12_P323L/Spike_D614G)	hCoV-19/Italy/VEN-UniVR-48/2020	EPI_ISL_751358
2020.GSVEN.751359.1230.1	VENEZIA	VENEZIA	30/12/2020	B.1	G	(M_D3G/NSP12_P323L/Spike_D614G)	hCoV-19/Italy/VEN-UniVR-49/2020	EPI_ISL_751359
2020.GSVEN.751359.1230.1	VENEZIA	VENEZIA	30/12/2020	B.1	G	(M_D3G/NSP12_P323L/Spike_D614G)	hCoV-19/Italy/VEN-UniVR-49/2020	EPI_ISL_751359
2020.GSVEN.751360.1230.1	VENEZIA	VENEZIA	30/12/2020	B.1	G	(NSP3_P340L/NSP12_P323L/Spike_D614G)	hCoV-19/Italy/VEN-UniVR-50/2020	EPI_ISL_751360
2020.GSVEN.751360.1230.1	VENEZIA	VENEZIA	30/12/2020	B.1	G	(NSP3_P340L/NSP12_P323L/Spike_D614G)	hCoV-19/Italy/VEN-UniVR-50/2020	EPI_ISL_751360
2020.GSVEN.751361.1230.1	VENEZIA	VENEZIA	30/12/2020	B.1	G	(NSP12_L187S/NSP3_P340L/NSP12_P323L/Spike_D614G)	hCoV-19/Italy/VEN-UniVR-51/2020	EPI_ISL_751361
2020.GSVEN.751361.1230.1	VENEZIA	VENEZIA	30/12/2020	B.1	G	(NSP12_L187S/NSP3_P340L/NSP12_P323L/Spike_D614G)	hCoV-19/Italy/VEN-UniVR-51/2020	EPI_ISL_751361
2020.GSVEN.751362.1230.1	VENEZIA	VENEZIA	30/12/2020	B.1	G	(M_D3G/NSP12_P323L/Spike_D614G)	hCoV-19/Italy/VEN-UniVR-52/2020	EPI_ISL_751362
2020.GSVEN.751362.1230.1	VENEZIA	VENEZIA	30/12/2020	B.1	G	(M_D3G/NSP12_P323L/Spike_D614G)	hCoV-19/Italy/VEN-UniVR-52/2020	EPI_ISL_751362
2020.GSVEN.751363.1230.1	VENEZIA	VENEZIA	30/12/2020	B.1	G	(M_D3G/NSP12_P323L/Spike_D614G)	hCoV-19/Italy/VEN-UniVR-53/2020	EPI_ISL_751363
2020.GSVEN.751363.1230.1	VENEZIA	VENEZIA	30/12/2020	B.1	G	(M_D3G/NSP12_P323L/Spike_D614G)	hCoV-19/Italy/VEN-UniVR-53/2020	EPI_ISL_751363
2020.GSVEN.751364.1230.1	VENEZIA	VENEZIA	30/12/2020	B.1	G	(M_D3G/NSP12_P323L/Spike_D614G)	hCoV-19/Italy/VEN-UniVR-54/2020	EPI_ISL_751364
2020.GSVEN.751364.1230.1	VENEZIA	VENEZIA	30/12/2020	B.1	G	(M_D3G/NSP12_P323L/Spike_D614G)	hCoV-19/Italy/VEN-UniVR-54/2020	EPI_ISL_751364
2020.GSVEN.751365.1230.1	VENEZIA	VENEZIA	30/12/2020	B.1	G	(N_A414S/NSP12_P323L/Spike_D614G)	hCoV-19/Italy/VEN-UniVR-55/2020	EPI_ISL_751365
2020.GSVEN.751365.1230.1	VENEZIA	VENEZIA	30/12/2020	B.1	G	(N_A414S/NSP12_P323L/Spike_D614G)	hCoV-19/Italy/VEN-UniVR-55/2020	EPI_ISL_751365
2020.GSVEN.751366.1230.1	VENEZIA	VENEZIA	30/12/2020	B.1.1	GR	(N_P199S/N_R203K/N_G204R/NSP12_P323L/Spike_D614G)	hCoV-19/Italy/VEN-UniVR-56/2020	EPI_ISL_751366
2020.GSVEN.751366.1230.1	VENEZIA	VENEZIA	30/12/2020	B.1.1	GR	(N_P199S/N_R203K/N_G204R/NSP12_P323L/Spike_D614G)	hCoV-19/Italy/VEN-UniVR-56/2020	EPI_ISL_751366
2020.GSVEN.751367.1230.1	VENEZIA	VENEZIA	30/12/2020	B.1	G	(N_A414S/NSP12_P323L/Spike_D614G)	hCoV-19/Italy/VEN-UniVR-57/2020	EPI_ISL_751367
2020.GSVEN.751367.1230.1	VENEZIA	VENEZIA	30/12/2020	B.1	G	(N_A414S/NSP12_P323L/Spike_D614G)	hCoV-19/Italy/VEN-UniVR-57/2020	EPI_ISL_751367
2020.GSVEN.751368.1230.1	VENEZIA	VENEZIA	30/12/2020	B.1	G	(NSP12_P323L/Spike_D614G)	hCoV-19/Italy/VEN-UniVR-58/2020	EPI_ISL_751368
2020.GSVEN.751368.1230.1	VENEZIA	VENEZIA	30/12/2020	B.1	G	(NSP12_P323L/Spike_D614G)	hCoV-19/Italy/VEN-UniVR-58/2020	EPI_ISL_751368
2020.GSVEN.751369.1230.1	VENEZIA	VENEZIA	30/12/2020	B.1	G	(NSP3_P340L/NSP12_P323L/Spike_D614G)	hCoV-19/Italy/VEN-UniVR-59/2020	EPI_ISL_751369
2020.GSVEN.751369.1230.1	VENEZIA	VENEZIA	30/12/2020	B.1	G	(NSP3_P340L/NSP12_P323L/Spike_D614G)	hCoV-19/Italy/VEN-UniVR-59/2020	EPI_ISL_751369
2020.GSVEN.751370.1230.1	VENEZIA	VENEZIA	30/12/2020	B.1	G	(NSP12_L187S/NSP3_P340L/NSP12_P323L/Spike_D614G)	hCoV-19/Italy/VEN-UniVR-60/2020	EPI_ISL_751370
2020.GSVEN.751370.1230.1	VENEZIA	VENEZIA	30/12/2020	B.1	G	(NSP12_L187S/NSP3_P340L/NSP12_P323L/Spike_D614G)	hCoV-19/Italy/VEN-UniVR-60/2020	EPI_ISL_751370
2020.GSVEN.751371.1230.1	VENEZIA	VENEZIA	30/12/2020	B.1	G	(NSP3_P340L/NSP12_P323L/Spike_D614G)	hCoV-19/Italy/VEN-UniVR-61/2020	EPI_ISL_751371
2020.GSVEN.751371.1230.1	VENEZIA	VENEZIA	30/12/2020	B.1	G	(NSP3_P340L/NSP12_P323L/Spike_D614G)	hCoV-19/Italy/VEN-UniVR-61/2020	EPI_ISL_751371
2020.GSVEN.751372.1230.1	VENEZIA	VENEZIA	30/12/2020	B.1	G	(NSP12_P323L/Spike_D614G)	hCoV-19/Italy/VEN-UniVR-62/2020	EPI_ISL_751372
2020.GSVEN.751372.1230.1	VENEZIA	VENEZIA	30/12/2020	B.1	G	(NSP12_P323L/Spike_D614G)	hCoV-19/Italy/VEN-UniVR-62/2020	EPI_ISL_751372
2020.GSVEN.751373.1230.1	VENEZIA	VENEZIA	30/12/2020	B.1	G	(NSP3_P340L/NSP12_P323L/Spike_D614G)	hCoV-19/Italy/VEN-UniVR-64/2020	EPI_ISL_751373
2020.GSVEN.751373.1230.1	VENEZIA	VENEZIA	30/12/2020	B.1	G	(NSP3_P340L/NSP12_P323L/Spike_D614G)	hCoV-19/Italy/VEN-UniVR-64/2020	EPI_ISL_751373
2020.GSVEN.751374.1230.1	VENEZIA	VENEZIA	30/12/2020	B.1	G	(NSP12_P323L/Spike_D614G)	hCoV-19/Italy/VEN-UniVR-65/2020	EPI_ISL_751374
2020.GSVEN.751374.1230.1	VENEZIA	VENEZIA	30/12/2020	B.1	G	(NSP12_P323L/Spike_D614G)	hCoV-19/Italy/VEN-UniVR-65/2020	EPI_ISL_751374
2020.GSVEN.751375.1230.1	VENEZIA	VENEZIA	30/12/2020	B.1	G	(NSP16_K135R/NSP2_P200L/NSP12_P323L/Spike_D614G)	hCoV-19/Italy/VEN-UniVR-66/2020	EPI_ISL_751375
2020.GSVEN.751375.1230.1	VENEZIA	VENEZIA	30/12/2020	B.1	G	(NSP16_K135R/NSP2_P200L/NSP12_P323L/Spike_D614G)	hCoV-19/Italy/VEN-UniVR-66/2020	EPI_ISL_751375
2020.GSVEN.751376.1230.1	VENEZIA	VENEZIA	30/12/2020	B.1	G	(N_A414S/NSP12_P323L/Spike_D614G)	hCoV-19/Italy/VEN-UniVR-67/2020	EPI_ISL_751376
2020.GSVEN.751376.1230.1	VENEZIA	VENEZIA	30/12/2020	B.1	G	(N_A414S/NSP12_P323L/Spike_D614G)	hCoV-19/Italy/VEN-UniVR-67/2020	EPI_ISL_751376
2020.GSVEN.751377.1230.1	VENEZIA	VENEZIA	30/12/2020	B.1	G	(N_A414S/NSP12_P323L/Spike_D614G)	hCoV-19/Italy/VEN-UniVR-68/2020	EPI_ISL_751377
2020.GSVEN.751377.1230.1	VENEZIA	VENEZIA	30/12/2020	B.1	G	(N_A414S/NSP12_P323L/Spike_D614G)	hCoV-19/Italy/VEN-UniVR-68/2020	EPI_ISL_751377
2020.GSVEN.751378.1230.1	VENEZIA	VENEZIA	30/12/2020	B.1	G	(Spike_L5F/NSP12_P323L/Spike_D614G)	hCoV-19/Italy/VEN-UniVR-69/2020	EPI_ISL_751378
2020.GSVEN.751378.1230.1	VENEZIA	VENEZIA	30/12/2020	B.1	G	(Spike_L5F/NSP12_P323L/Spike_D614G)	hCoV-19/Italy/VEN-UniVR-69/2020	EPI_ISL_751378
2020.GSVEN.751379.1230.1	VENEZIA	VENEZIA	30/12/2020	B.1	G	(NSP12_A43V/NSP12_P323L/NSP5_K90R/Spike_D614G/NSP13_V226L)	hCoV-19/Italy/VEN-UniVR-70/2020	EPI_ISL_751379
2020.GSVEN.751379.1230.1	VENEZIA	VENEZIA	30/12/2020	B.1	G	(NSP12_A43V/NSP12_P323L/NSP5_K90R/Spike_D614G/NSP13_V226L)	hCoV-19/Italy/VEN-UniVR-70/2020	EPI_ISL_751379
2020.GSVEN.751380.1230.1	VENEZIA	VENEZIA	30/12/2020	B.1.610	G	(NSP12_P323L/Spike_D614G)	hCoV-19/Italy/VEN-UniVR-71/2020	EPI_ISL_751380
2020.GSVEN.751380.1230.1	VENEZIA	VENEZIA	30/12/2020	B.1.610	G	(NSP12_P323L/Spike_D614G)	hCoV-19/Italy/VEN-UniVR-71/2020	EPI_ISL_751380
2020.GSVEN.751381.1230.1	VENEZIA	VENEZIA	30/12/2020	B.1	G	(NSP3_A1766V/Spike_T1027I/NSP12_P323L/Spike_D614G)	hCoV-19/Italy/VEN-UniVR-72/2020	EPI_ISL_751381
2020.GSVEN.751381.1230.1	VENEZIA	VENEZIA	30/12/2020	B.1	G	(NSP3_A1766V/Spike_T1027I/NSP12_P323L/Spike_D614G)	hCoV-19/Italy/VEN-UniVR-72/2020	EPI_ISL_751381
2020.GSVEN.751382.1230.1	VENEZIA	VENEZIA	30/12/2020	B.1.1	GR	(N_R203K/N_G204R/M_T175M/NSP12_P323L/Spike_D614G/Spike_V1133L)	hCoV-19/Italy/VEN-UniVR-73/2020	EPI_ISL_751382
2020.GSVEN.751382.1230.1	VENEZIA	VENEZIA	30/12/2020	B.1.1	GR	(N_R203K/N_G204R/M_T175M/NSP12_P323L/Spike_D614G/Spike_V1133L)	hCoV-19/Italy/VEN-UniVR-73/2020	EPI_ISL_751382
2020.GSVEN.751383.1230.1	VENEZIA	VENEZIA	30/12/2020	B.1	G	(NSP12_P323L/Spike_D614G)	hCoV-19/Italy/VEN-UniVR-74/2020	EPI_ISL_751383
2020.GSVEN.751383.1230.1	VENEZIA	VENEZIA	30/12/2020	B.1	G	(NSP12_P323L/Spike_D614G)	hCoV-19/Italy/VEN-UniVR-74/2020	EPI_ISL_751383
2020.GSVEN.751384.1230.1	VENEZIA	VENEZIA	30/12/2020	B.1	G	(NSP12_P323L/Spike_D614G)	hCoV-19/Italy/VEN-UniVR-75/2020	EPI_ISL_751384
2020.GSVEN.751384.1230.1	VENEZIA	VENEZIA	30/12/2020	B.1	G	(NSP12_P323L/Spike_D614G)	hCoV-19/Italy/VEN-UniVR-75/2020	EPI_ISL_751384
2020.GSVEN.751385.1230.1	VENEZIA	VENEZIA	30/12/2020	B.1	G	(NSP12_P323L/NSP3_Q138H/Spike_D614G)	hCoV-19/Italy/VEN-UniVR-76/2020	EPI_ISL_751385
2020.GSVEN.751385.1230.1	VENEZIA	VENEZIA	30/12/2020	B.1	G	(NSP12_P323L/NSP3_Q138H/Spike_D614G)	hCoV-19/Italy/VEN-UniVR-76/2020	EPI_ISL_751385
2020.GSVEN.751386.1230.1	VENEZIA	VENEZIA	30/12/2020	B.1	G	(NSP12_P323L/Spike_D614G)	hCoV-19/Italy/VEN-UniVR-77/2020	EPI_ISL_751386
2020.GSVEN.751386.1230.1	VENEZIA	VENEZIA	30/12/2020	B.1	G	(NSP12_P323L/Spike_D614G)	hCoV-19/Italy/VEN-UniVR-77/2020	EPI_ISL_751386
2020.GSVEN.751387.1230.1	VENEZIA	VENEZIA	30/12/2020	B.1.1	GR	(N_R203K/N_G204R/NSP12_P323L/Spike_D614G)	hCoV-19/Italy/VEN-UniVR-78/2020	EPI_ISL_751387
2020.GSVEN.751387.1230.1	VENEZIA	VENEZIA	30/12/2020	B.1.1	GR	(N_R203K/N_G204R/NSP12_P323L/Spike_D614G)	hCoV-19/Italy/VEN-UniVR-78/2020	EPI_ISL_751387
2020.GSVEN.751388.1230.1	VENEZIA	VENEZIA	30/12/2020	B.1.1	GR	(N_R203K/N_G204R/NSP12_P323L/Spike_D614G)	hCoV-19/Italy/VEN-UniVR-79/2020	EPI_ISL_751388
2020.GSVEN.751388.1230.1	VENEZIA	VENEZIA	30/12/2020	B.1.1	GR	(N_R203K/N_G204R/NSP12_P323L/Spike_D614G)	hCoV-19/Italy/VEN-UniVR-79/2020	EPI_ISL_751388
2020.GSVEN.751389.1230.1	VENEZIA	VENEZIA	30/12/2020	B.1.1	GR	(N_R203K/N_G204R/NSP12_P323L/Spike_D614G)	hCoV-19/Italy/VEN-UniVR-80/2020	EPI_ISL_751389
2020.GSVEN.751389.1230.1	VENEZIA	VENEZIA	30/12/2020	B.1.1	GR	(N_R203K/N_G204R/NSP12_P323L/Spike_D614G)	hCoV-19/Italy/VEN-UniVR-80/2020	EPI_ISL_751389
2020.GSVEN.751390.1230.1	VENEZIA	VENEZIA	30/12/2020	B.1	G	(NSP13_E261D/NSP3_T350I/NSP12_P323L/Spike_D614G)	hCoV-19/Italy/VEN-UniVR-81/2020	EPI_ISL_751390
2020.GSVEN.751390.1230.1	VENEZIA	VENEZIA	30/12/2020	B.1	G	(NSP13_E261D/NSP3_T350I/NSP12_P323L/Spike_D614G)	hCoV-19/Italy/VEN-UniVR-81/2020	EPI_ISL_751390
2020.GSVEN.751391.1230.1	VENEZIA	VENEZIA	30/12/2020	B.1.1	GR	(N_R203K/N_G204R/NSP12_P323L/Spike_D614G)	hCoV-19/Italy/VEN-UniVR-82/2020	EPI_ISL_751391
2020.GSVEN.751391.1230.1	VENEZIA	VENEZIA	30/12/2020	B.1.1	GR	(N_R203K/N_G204R/NSP12_P323L/Spike_D614G)	hCoV-19/Italy/VEN-UniVR-82/2020	EPI_ISL_751391
2020.GSVEN.751392.1230.1	VENEZIA	VENEZIA	30/12/2020	B	V	(NS3_G251V/NSP6_L37F)	hCoV-19/Italy/VEN-UniVR-83/2020	EPI_ISL_751392
2020.GSVEN.751392.1230.1	VENEZIA	VENEZIA	30/12/2020	B	V	(NS3_G251V/NSP6_L37F)	hCoV-19/Italy/VEN-UniVR-83/2020	EPI_ISL_751392
2020.GSVEN.751393.1230.1	VENEZIA	VENEZIA	30/12/2020	B.1	G	(M_D3G/NSP12_P323L/Spike_D614G/NS3_G44R)	hCoV-19/Italy/VEN-UniVR-84/2020	EPI_ISL_751393
2020.GSVEN.751393.1230.1	VENEZIA	VENEZIA	30/12/2020	B.1	G	(M_D3G/NSP12_P323L/Spike_D614G/NS3_G44R)	hCoV-19/Italy/VEN-UniVR-84/2020	EPI_ISL_751393
2020.GSVEN.751394.1230.1	VENEZIA	VENEZIA	30/12/2020	B.1	G	(NSP12_P323L/Spike_D614G)	hCoV-19/Italy/VEN-UniVR-86/2020	EPI_ISL_751394
2020.GSVEN.751394.1230.1	VENEZIA	VENEZIA	30/12/2020	B.1	G	(NSP12_P323L/Spike_D614G)	hCoV-19/Italy/VEN-UniVR-86/2020	EPI_ISL_751394
2020.GSVEN.751395.1230.1	VENEZIA	VENEZIA	30/12/2020	B.1.1	GR	(N_R203K/N_G204R/M_T175M/NSP12_P323L/Spike_D614G)	hCoV-19/Italy/VEN-UniVR-87/2020	EPI_ISL_751395
2020.GSVEN.751395.1230.1	VENEZIA	VENEZIA	30/12/2020	B.1.1	GR	(N_R203K/N_G204R/M_T175M/NSP12_P323L/Spike_D614G)	hCoV-19/Italy/VEN-UniVR-87/2020	EPI_ISL_751395
2020.GSVEN.751396.1230.1	VENEZIA	VENEZIA	30/12/2020	B.1	G	(NSP13_S74A/NSP15_T144I/M_D3G/NSP12_P323L/Spike_D614G/NSP6_L37F)	hCoV-19/Italy/VEN-UniVR-88/2020	EPI_ISL_751396
2020.GSVEN.751396.1230.1	VENEZIA	VENEZIA	30/12/2020	B.1	G	(NSP13_S74A/NSP15_T144I/M_D3G/NSP12_P323L/Spike_D614G/NSP6_L37F)	hCoV-19/Italy/VEN-UniVR-88/2020	EPI_ISL_751396
2020.GSVEN.751397.1230.1	VENEZIA	VENEZIA	30/12/2020	B.1	G	(NS3_D173Y/NSP12_P323L/Spike_D614G)	hCoV-19/Italy/VEN-UniVR-89/2020	EPI_ISL_751397
2020.GSVEN.751397.1230.1	VENEZIA	VENEZIA	30/12/2020	B.1	G	(NS3_D173Y/NSP12_P323L/Spike_D614G)	hCoV-19/Italy/VEN-UniVR-89/2020	EPI_ISL_751397
2020.GSVEN.751398.1230.1	VENEZIA	VENEZIA	30/12/2020	B.1	G	(NSP16_K135R/NSP12_P323L/Spike_D614G)	hCoV-19/Italy/VEN-UniVR-90/2020	EPI_ISL_751398
2020.GSVEN.751398.1230.1	VENEZIA	VENEZIA	30/12/2020	B.1	G	(NSP16_K135R/NSP12_P323L/Spike_D614G)	hCoV-19/Italy/VEN-UniVR-90/2020	EPI_ISL_751398
2020.GSVEN.751399.1230.1	VENEZIA	VENEZIA	30/12/2020	B.1.1	GR	(N_R203K/N_G204R/NSP4_T143I/NSP12_P323L/Spike_D614G)	hCoV-19/Italy/VEN-UniVR-91/2020	EPI_ISL_751399
2020.GSVEN.751399.1230.1	VENEZIA	VENEZIA	30/12/2020	B.1.1	GR	(N_R203K/N_G204R/NSP4_T143I/NSP12_P323L/Spike_D614G)	hCoV-19/Italy/VEN-UniVR-91/2020	EPI_ISL_751399
2020.GSVEN.751400.1230.1	VENEZIA	VENEZIA	30/12/2020	B.1	G	(NSP12_P323L/Spike_D614G)	hCoV-19/Italy/VEN-UniVR-92/2020	EPI_ISL_751400
2020.GSVEN.751400.1230.1	VENEZIA	VENEZIA	30/12/2020	B.1	G	(NSP12_P323L/Spike_D614G)	hCoV-19/Italy/VEN-UniVR-92/2020	EPI_ISL_751400
2020.GSVEN.751401.1230.1	VENEZIA	VENEZIA	30/12/2020	B.1	G	(NSP15_A160V/NSP12_P323L/Spike_D614G)	hCoV-19/Italy/VEN-UniVR-93/2020	EPI_ISL_751401
2020.GSVEN.751401.1230.1	VENEZIA	VENEZIA	30/12/2020	B.1	G	(NSP15_A160V/NSP12_P323L/Spike_D614G)	hCoV-19/Italy/VEN-UniVR-93/2020	EPI_ISL_751401
2020.GSVEN.751402.1230.1	VENEZIA	VENEZIA	30/12/2020	B.1	G	(M_D3G/NSP12_P323L/Spike_D614G)	hCoV-19/Italy/VEN-UniVR-94/2020	EPI_ISL_751402
2020.GSVEN.751402.1230.1	VENEZIA	VENEZIA	30/12/2020	B.1	G	(M_D3G/NSP12_P323L/Spike_D614G)	hCoV-19/Italy/VEN-UniVR-94/2020	EPI_ISL_751402
2020.GSVEN.751403.1230.1	VENEZIA	VENEZIA	30/12/2020	B.1	G	(M_D3G/NSP12_P323L/Spike_D614G)	hCoV-19/Italy/VEN-UniVR-95/2020	EPI_ISL_751403
2020.GSVEN.751403.1230.1	VENEZIA	VENEZIA	30/12/2020	B.1	G	(M_D3G/NSP12_P323L/Spike_D614G)	hCoV-19/Italy/VEN-UniVR-95/2020	EPI_ISL_751403
2020.GSVEN.751404.1230.1	VENEZIA	VENEZIA	30/12/2020	B.1.1	GR	(N_P199S/N_R203K/N_G204R/NSP12_P323L/Spike_D614G)	hCoV-19/Italy/VEN-UniVR-98/2020	EPI_ISL_751404
2020.GSVEN.751404.1230.1	VENEZIA	VENEZIA	30/12/2020	B.1.1	GR	(N_P199S/N_R203K/N_G204R/NSP12_P323L/Spike_D614G)	hCoV-19/Italy/VEN-UniVR-98/2020	EPI_ISL_751404
2020.GSVEN.751405.1230.1	VENEZIA	VENEZIA	30/12/2020	B.1.1	GR	(N_R203K/N_I15T/N_G204R/NSP3_S1670F/NSP12_P323L/Spike_D614G)	hCoV-19/Italy/VEN-UniVR-99/2020	EPI_ISL_751405
2020.GSVEN.751405.1230.1	VENEZIA	VENEZIA	30/12/2020	B.1.1	GR	(N_R203K/N_I15T/N_G204R/NSP3_S1670F/NSP12_P323L/Spike_D614G)	hCoV-19/Italy/VEN-UniVR-99/2020	EPI_ISL_751405
2020.GSVEN.751406.1230.1	VENEZIA	VENEZIA	30/12/2020	B.1	G	(NSP1_T12I/NS3_D173Y/NSP12_P323L/Spike_D614G)	hCoV-19/Italy/VEN-UniVR-100/2020	EPI_ISL_751406
2020.GSVEN.751406.1230.1	VENEZIA	VENEZIA	30/12/2020	B.1	G	(NSP1_T12I/NS3_D173Y/NSP12_P323L/Spike_D614G)	hCoV-19/Italy/VEN-UniVR-100/2020	EPI_ISL_751406
2020.GSVEN.751407.1230.1	VENEZIA	VENEZIA	30/12/2020	B.1	G	(NSP12_P323L/Spike_D614G)	hCoV-19/Italy/VEN-UniVR-101/2020	EPI_ISL_751407
2020.GSVEN.751407.1230.1	VENEZIA	VENEZIA	30/12/2020	B.1	G	(NSP12_P323L/Spike_D614G)	hCoV-19/Italy/VEN-UniVR-101/2020	EPI_ISL_751407
2020.GSVEN.751408.1230.1	VENEZIA	VENEZIA	30/12/2020	B.1.1	GR	(N_R203K/N_G204R/NSP4_S479G/NSP12_P323L/Spike_D614G)	hCoV-19/Italy/VEN-UniVR-103/2020	EPI_ISL_751408
2020.GSVEN.751408.1230.1	VENEZIA	VENEZIA	30/12/2020	B.1.1	GR	(N_R203K/N_G204R/NSP4_S479G/NSP12_P323L/Spike_D614G)	hCoV-19/Italy/VEN-UniVR-103/2020	EPI_ISL_751408
2020.GSVEN.751409.1230.1	VENEZIA	VENEZIA	30/12/2020	B.1.1	GR	(NSP14_M315I/N_R203K/N_G204R/NSP12_P323L/Spike_D614G)	hCoV-19/Italy/VEN-UniVR-104/2020	EPI_ISL_751409
2020.GSVEN.751409.1230.1	VENEZIA	VENEZIA	30/12/2020	B.1.1	GR	(NSP14_M315I/N_R203K/N_G204R/NSP12_P323L/Spike_D614G)	hCoV-19/Italy/VEN-UniVR-104/2020	EPI_ISL_751409
2020.GSVEN.751410.1230.1	VENEZIA	VENEZIA	30/12/2020	B.1	G	(NSP12_P323L/Spike_D614G)	hCoV-19/Italy/VEN-UniVR-105/2020	EPI_ISL_751410
2020.GSVEN.751410.1230.1	VENEZIA	VENEZIA	30/12/2020	B.1	G	(NSP12_P323L/Spike_D614G)	hCoV-19/Italy/VEN-UniVR-105/2020	EPI_ISL_751410
2020.GSVEN.751411.1230.1	VENEZIA	VENEZIA	30/12/2020	B	V	(NS3_G251V/NSP6_L37F)	hCoV-19/Italy/VEN-UniVR-106/2020	EPI_ISL_751411
2020.GSVEN.751411.1230.1	VENEZIA	VENEZIA	30/12/2020	B	V	(NS3_G251V/NSP6_L37F)	hCoV-19/Italy/VEN-UniVR-106/2020	EPI_ISL_751411
2020.GSVEN.751412.1230.1	VENEZIA	VENEZIA	30/12/2020	B.1.1	GR	(NSP14_M315I/N_R203K/N_G204R/NSP12_P323L/Spike_D614G)	hCoV-19/Italy/VEN-UniVR-108/2020	EPI_ISL_751412
2020.GSVEN.751412.1230.1	VENEZIA	VENEZIA	30/12/2020	B.1.1	GR	(NSP14_M315I/N_R203K/N_G204R/NSP12_P323L/Spike_D614G)	hCoV-19/Italy/VEN-UniVR-108/2020	EPI_ISL_751412
2020.GSVEN.751413.1230.1	VENEZIA	VENEZIA	30/12/2020	B.1.1	GR	(N_R203K/N_G204R/M_T175M/NSP4_T461A/NSP12_P323L/Spike_D614G)	hCoV-19/Italy/VEN-UniVR-109/2020	EPI_ISL_751413
2020.GSVEN.751413.1230.1	VENEZIA	VENEZIA	30/12/2020	B.1.1	GR	(N_R203K/N_G204R/M_T175M/NSP4_T461A/NSP12_P323L/Spike_D614G)	hCoV-19/Italy/VEN-UniVR-109/2020	EPI_ISL_751413
2020.GSVEN.751414.1230.1	VENEZIA	VENEZIA	30/12/2020	B.1	G	(NSP12_P323L/Spike_D614G)	hCoV-19/Italy/VEN-UniVR-111/2020	EPI_ISL_751414
2020.GSVEN.751414.1230.1	VENEZIA	VENEZIA	30/12/2020	B.1	G	(NSP12_P323L/Spike_D614G)	hCoV-19/Italy/VEN-UniVR-111/2020	EPI_ISL_751414
2020.GSVEN.751415.1230.1	VENEZIA	VENEZIA	30/12/2020	B.1	G	(NSP12_P323L/Spike_D614G)	hCoV-19/Italy/VEN-UniVR-112/2020	EPI_ISL_751415
2020.GSVEN.751415.1230.1	VENEZIA	VENEZIA	30/12/2020	B.1	G	(NSP12_P323L/Spike_D614G)	hCoV-19/Italy/VEN-UniVR-112/2020	EPI_ISL_751415
2020.GSVEN.751416.1230.1	VENEZIA	VENEZIA	30/12/2020	B.1	G	(NSP12_P323L/Spike_D614G)	hCoV-19/Italy/VEN-UniVR-113/2020	EPI_ISL_751416
2020.GSVEN.751416.1230.1	VENEZIA	VENEZIA	30/12/2020	B.1	G	(NSP12_P323L/Spike_D614G)	hCoV-19/Italy/VEN-UniVR-113/2020	EPI_ISL_751416
2020.GSVEN.751417.1230.1	VENEZIA	VENEZIA	30/12/2020	B.1	G	(M_D3G/NSP12_P323L/Spike_D614G)	hCoV-19/Italy/VEN-UniVR-116/2020	EPI_ISL_751417
2020.GSVEN.751417.1230.1	VENEZIA	VENEZIA	30/12/2020	B.1	G	(M_D3G/NSP12_P323L/Spike_D614G)	hCoV-19/Italy/VEN-UniVR-116/2020	EPI_ISL_751417
2020.GSVEN.751418.1230.1	VENEZIA	VENEZIA	30/12/2020	B.1	G	(NSP12_P323L/Spike_D614G)	hCoV-19/Italy/VEN-UniVR-117/2020	EPI_ISL_751418
2020.GSVEN.751418.1230.1	VENEZIA	VENEZIA	30/12/2020	B.1	G	(NSP12_P323L/Spike_D614G)	hCoV-19/Italy/VEN-UniVR-117/2020	EPI_ISL_751418
2020.GSVEN.751419.1230.1	VENEZIA	VENEZIA	30/12/2020	B.1	G	(NSP3_T1482I/NSP3_S1682F/NSP12_P323L/Spike_D614G)	hCoV-19/Italy/VEN-UniVR-118/2020	EPI_ISL_751419
2020.GSVEN.751419.1230.1	VENEZIA	VENEZIA	30/12/2020	B.1	G	(NSP3_T1482I/NSP3_S1682F/NSP12_P323L/Spike_D614G)	hCoV-19/Italy/VEN-UniVR-118/2020	EPI_ISL_751419
2020.GSVEN.751420.1230.1	VENEZIA	VENEZIA	30/12/2020	B.1	G	(NSP13_S74A/NSP15_T144I/M_D3G/NSP12_P323L/Spike_D614G/NSP6_L37F)	hCoV-19/Italy/VEN-UniVR-120/2020	EPI_ISL_751420
2020.GSVEN.751420.1230.1	VENEZIA	VENEZIA	30/12/2020	B.1	G	(NSP13_S74A/NSP15_T144I/M_D3G/NSP12_P323L/Spike_D614G/NSP6_L37F)	hCoV-19/Italy/VEN-UniVR-120/2020	EPI_ISL_751420
2020.GSVEN.751421.1230.1	VENEZIA	VENEZIA	30/12/2020	B.1	G	(M_D3G/NSP12_P323L/Spike_D614G)	hCoV-19/Italy/VEN-UniVR-121/2020	EPI_ISL_751421
2020.GSVEN.751421.1230.1	VENEZIA	VENEZIA	30/12/2020	B.1	G	(M_D3G/NSP12_P323L/Spike_D614G)	hCoV-19/Italy/VEN-UniVR-121/2020	EPI_ISL_751421
2020.GSVEN.751422.1230.1	VENEZIA	VENEZIA	30/12/2020	B.1.1	GR	(N_R203K/N_G204R/NSP12_P323L/Spike_D614G)	hCoV-19/Italy/VEN-UniVR-122/2020	EPI_ISL_751422
2020.GSVEN.751422.1230.1	VENEZIA	VENEZIA	30/12/2020	B.1.1	GR	(N_R203K/N_G204R/NSP12_P323L/Spike_D614G)	hCoV-19/Italy/VEN-UniVR-122/2020	EPI_ISL_751422
2020.GSVEN.751423.1230.1	VENEZIA	VENEZIA	30/12/2020	B.1	G	(NSP2_V379M/M_D3G/NSP12_P323L/Spike_D614G)	hCoV-19/Italy/VEN-UniVR-123/2020	EPI_ISL_751423
2020.GSVEN.751423.1230.1	VENEZIA	VENEZIA	30/12/2020	B.1	G	(NSP2_V379M/M_D3G/NSP12_P323L/Spike_D614G)	hCoV-19/Italy/VEN-UniVR-123/2020	EPI_ISL_751423
2020.GSVEN.751424.1230.1	VENEZIA	VENEZIA	30/12/2020	B.1	G	(NSP12_P323L/Spike_D614G)	hCoV-19/Italy/VEN-UniVR-124/2020	EPI_ISL_751424
2020.GSVEN.751424.1230.1	VENEZIA	VENEZIA	30/12/2020	B.1	G	(NSP12_P323L/Spike_D614G)	hCoV-19/Italy/VEN-UniVR-124/2020	EPI_ISL_751424
2020.GSVEN.751425.1230.1	VENEZIA	VENEZIA	30/12/2020	B.1	G	(NSP2_E131D/NSP12_P323L/Spike_D614G)	hCoV-19/Italy/VEN-UniVR-125/2020	EPI_ISL_751425
2020.GSVEN.751425.1230.1	VENEZIA	VENEZIA	30/12/2020	B.1	G	(NSP2_E131D/NSP12_P323L/Spike_D614G)	hCoV-19/Italy/VEN-UniVR-125/2020	EPI_ISL_751425
2020.GSVEN.751426.1230.1	VENEZIA	VENEZIA	30/12/2020	B.1.610	G	(NSP12_P323L/Spike_D614G)	hCoV-19/Italy/VEN-UniVR-126/2020	EPI_ISL_751426
2020.GSVEN.751426.1230.1	VENEZIA	VENEZIA	30/12/2020	B.1.610	G	(NSP12_P323L/Spike_D614G)	hCoV-19/Italy/VEN-UniVR-126/2020	EPI_ISL_751426
2020.GSVEN.751427.1230.1	VENEZIA	VENEZIA	30/12/2020	B.1.610	G	(NSP12_P323L/Spike_D614G)	hCoV-19/Italy/VEN-UniVR-128/2020	EPI_ISL_751427
2020.GSVEN.751427.1230.1	VENEZIA	VENEZIA	30/12/2020	B.1.610	G	(NSP12_P323L/Spike_D614G)	hCoV-19/Italy/VEN-UniVR-128/2020	EPI_ISL_751427
2020.GSVEN.751428.1230.1	VENEZIA	VENEZIA	30/12/2020	B.1	G	(NSP12_P323L/Spike_D614G/Spike_G181R)	hCoV-19/Italy/VEN-UniVR-129/2020	EPI_ISL_751428
2020.GSVEN.751428.1230.1	VENEZIA	VENEZIA	30/12/2020	B.1	G	(NSP12_P323L/Spike_D614G/Spike_G181R)	hCoV-19/Italy/VEN-UniVR-129/2020	EPI_ISL_751428
2020.GSVEN.751429.1230.1	VENEZIA	VENEZIA	30/12/2020	B.1.610	G	(NSP12_P323L/Spike_D614G)	hCoV-19/Italy/VEN-UniVR-132/2020	EPI_ISL_751429
2020.GSVEN.751429.1230.1	VENEZIA	VENEZIA	30/12/2020	B.1.610	G	(NSP12_P323L/Spike_D614G)	hCoV-19/Italy/VEN-UniVR-132/2020	EPI_ISL_751429
2020.GSVEN.751430.1230.1	VENEZIA	VENEZIA	30/12/2020	B.1.1	GR	(NS3_K16N/N_R203K/NSP6_N205S/NSP4_T225A/N_G204R/NSP1_P62L/NSP12_P323L/NSP3_N1785D/Spike_D614G)	hCoV-19/Italy/VEN-UniVR-133/2020	EPI_ISL_751430
2020.GSVEN.751430.1230.1	VENEZIA	VENEZIA	30/12/2020	B.1.1	GR	(NS3_K16N/N_R203K/NSP6_N205S/NSP4_T225A/N_G204R/NSP1_P62L/NSP12_P323L/NSP3_N1785D/Spike_D614G)	hCoV-19/Italy/VEN-UniVR-133/2020	EPI_ISL_751430
2020.GSVEN.751431.1230.1	VENEZIA	VENEZIA	30/12/2020	B.1	G	(NSP3_E122K/NSP12_P323L/Spike_D614G)	hCoV-19/Italy/VEN-UniVR-134/2020	EPI_ISL_751431
2020.GSVEN.751431.1230.1	VENEZIA	VENEZIA	30/12/2020	B.1	G	(NSP3_E122K/NSP12_P323L/Spike_D614G)	hCoV-19/Italy/VEN-UniVR-134/2020	EPI_ISL_751431
2020.GSVEN.751432.1230.1	VENEZIA	VENEZIA	30/12/2020	B.1	G	(M_D3G/NSP12_P323L/Spike_D614G)	hCoV-19/Italy/VEN-UniVR-135/2020	EPI_ISL_751432
2020.GSVEN.751432.1230.1	VENEZIA	VENEZIA	30/12/2020	B.1	G	(M_D3G/NSP12_P323L/Spike_D614G)	hCoV-19/Italy/VEN-UniVR-135/2020	EPI_ISL_751432
2020.GSVEN.751433.1230.1	VENEZIA	VENEZIA	30/12/2020	B.1	G	(NSP12_M629I/NS7a_V29L/NSP12_P323L/Spike_D614G)	hCoV-19/Italy/VEN-UniVR-136/2020	EPI_ISL_751433
2020.GSVEN.751433.1230.1	VENEZIA	VENEZIA	30/12/2020	B.1	G	(NSP12_M629I/NS7a_V29L/NSP12_P323L/Spike_D614G)	hCoV-19/Italy/VEN-UniVR-136/2020	EPI_ISL_751433
2020.GSVEN.751434.1230.1	VENEZIA	VENEZIA	30/12/2020	B.1.1	GR	(N_R203K/N_G204R/NSP12_P323L/Spike_D614G)	hCoV-19/Italy/VEN-UniVR-137/2020	EPI_ISL_751434
2020.GSVEN.751434.1230.1	VENEZIA	VENEZIA	30/12/2020	B.1.1	GR	(N_R203K/N_G204R/NSP12_P323L/Spike_D614G)	hCoV-19/Italy/VEN-UniVR-137/2020	EPI_ISL_751434
2020.GSVEN.751435.1230.1	VENEZIA	VENEZIA	30/12/2020	B.1	G	(N_A414S/NSP3_P1787S/NSP12_P323L/Spike_D614G/NSP3_T1063I)	hCoV-19/Italy/VEN-UniVR-138/2020	EPI_ISL_751435
2020.GSVEN.751435.1230.1	VENEZIA	VENEZIA	30/12/2020	B.1	G	(N_A414S/NSP3_P1787S/NSP12_P323L/Spike_D614G/NSP3_T1063I)	hCoV-19/Italy/VEN-UniVR-138/2020	EPI_ISL_751435
2020.GSVEN.751436.1230.1	VENEZIA	VENEZIA	30/12/2020	B.1.1	GR	(N_R203K/N_G204R/NSP12_P323L/Spike_D614G)	hCoV-19/Italy/VEN-UniVR-139/2020	EPI_ISL_751436
2020.GSVEN.751436.1230.1	VENEZIA	VENEZIA	30/12/2020	B.1.1	GR	(N_R203K/N_G204R/NSP12_P323L/Spike_D614G)	hCoV-19/Italy/VEN-UniVR-139/2020	EPI_ISL_751436
2020.GSVEN.751437.1230.1	VENEZIA	VENEZIA	30/12/2020	B.1.1	GR	(N_R203K/NSP4_E310A/N_G204R/NSP12_P323L/Spike_D614G)	hCoV-19/Italy/VEN-UniVR-140/2020	EPI_ISL_751437
2020.GSVEN.751437.1230.1	VENEZIA	VENEZIA	30/12/2020	B.1.1	GR	(N_R203K/NSP4_E310A/N_G204R/NSP12_P323L/Spike_D614G)	hCoV-19/Italy/VEN-UniVR-140/2020	EPI_ISL_751437
2020.GSVEN.751438.1230.1	VENEZIA	VENEZIA	30/12/2020	B.1	G	(NSP6_A117V/Spike_L5F/NSP12_P323L/Spike_D614G)	hCoV-19/Italy/VEN-UniVR-141/2020	EPI_ISL_751438
2020.GSVEN.751438.1230.1	VENEZIA	VENEZIA	30/12/2020	B.1	G	(NSP6_A117V/Spike_L5F/NSP12_P323L/Spike_D614G)	hCoV-19/Italy/VEN-UniVR-141/2020	EPI_ISL_751438
2020.GSVEN.751439.1230.1	VENEZIA	VENEZIA	30/12/2020	B.1	G	(NS7a_V29L/NSP12_P323L/Spike_D614G)	hCoV-19/Italy/VEN-UniVR-142/2020	EPI_ISL_751439
2020.GSVEN.751439.1230.1	VENEZIA	VENEZIA	30/12/2020	B.1	G	(NS7a_V29L/NSP12_P323L/Spike_D614G)	hCoV-19/Italy/VEN-UniVR-142/2020	EPI_ISL_751439
2020.GSVEN.751440.1230.1	VENEZIA	VENEZIA	30/12/2020	B.1.1	GR	(N_R203K/N_G204R/NSP12_P323L/Spike_D614G)	hCoV-19/Italy/VEN-UniVR-143/2020	EPI_ISL_751440
2020.GSVEN.751440.1230.1	VENEZIA	VENEZIA	30/12/2020	B.1.1	GR	(N_R203K/N_G204R/NSP12_P323L/Spike_D614G)	hCoV-19/Italy/VEN-UniVR-143/2020	EPI_ISL_751440
2020.GSVEN.751441.1230.1	VENEZIA	VENEZIA	30/12/2020	B.1	G	(NSP12_P323L/Spike_D614G)	hCoV-19/Italy/VEN-UniVR-144/2020	EPI_ISL_751441
2020.GSVEN.751441.1230.1	VENEZIA	VENEZIA	30/12/2020	B.1	G	(NSP12_P323L/Spike_D614G)	hCoV-19/Italy/VEN-UniVR-144/2020	EPI_ISL_751441
2020.GSVEN.751442.1230.1	VENEZIA	VENEZIA	30/12/2020	B.1	G	(NSP12_P323L/Spike_D614G)	hCoV-19/Italy/VEN-UniVR-145/2020	EPI_ISL_751442
2020.GSVEN.751442.1230.1	VENEZIA	VENEZIA	30/12/2020	B.1	G	(NSP12_P323L/Spike_D614G)	hCoV-19/Italy/VEN-UniVR-145/2020	EPI_ISL_751442
2020.GSVEN.751443.1230.1	VENEZIA	VENEZIA	30/12/2020	B.1	G	(NSP12_P323L/Spike_D614G)	hCoV-19/Italy/VEN-UniVR-146/2020	EPI_ISL_751443
2020.GSVEN.751443.1230.1	VENEZIA	VENEZIA	30/12/2020	B.1	G	(NSP12_P323L/Spike_D614G)	hCoV-19/Italy/VEN-UniVR-146/2020	EPI_ISL_751443
2020.GSVEN.751444.1230.1	VENEZIA	VENEZIA	30/12/2020	B.1	G	(NSP12_P323L/Spike_D614G)	hCoV-19/Italy/VEN-UniVR-147/2020	EPI_ISL_751444
2020.GSVEN.751444.1230.1	VENEZIA	VENEZIA	30/12/2020	B.1	G	(NSP12_P323L/Spike_D614G)	hCoV-19/Italy/VEN-UniVR-147/2020	EPI_ISL_751444
2020.GSVEN.751445.1230.1	VENEZIA	VENEZIA	30/12/2020	B.1	G	(NSP2_T256I/NSP12_P323L/Spike_D614G)	hCoV-19/Italy/VEN-UniVR-150/2020	EPI_ISL_751445
2020.GSVEN.751445.1230.1	VENEZIA	VENEZIA	30/12/2020	B.1	G	(NSP2_T256I/NSP12_P323L/Spike_D614G)	hCoV-19/Italy/VEN-UniVR-150/2020	EPI_ISL_751445
2020.GSVEN.751446.1230.1	VENEZIA	VENEZIA	30/12/2020	B.1	G	(NSP12_P323L/NSP16_P236S/Spike_D614G)	hCoV-19/Italy/VEN-UniVR-152/2020	EPI_ISL_751446
2020.GSVEN.751446.1230.1	VENEZIA	VENEZIA	30/12/2020	B.1	G	(NSP12_P323L/NSP16_P236S/Spike_D614G)	hCoV-19/Italy/VEN-UniVR-152/2020	EPI_ISL_751446
2020.GSVEN.751447.1230.1	VENEZIA	VENEZIA	30/12/2020	B.1	G	(NS3_W69C/NSP12_P323L/Spike_D614G/NSP3_T1590I)	hCoV-19/Italy/VEN-UniVR-153/2020	EPI_ISL_751447
2020.GSVEN.751447.1230.1	VENEZIA	VENEZIA	30/12/2020	B.1	G	(NS3_W69C/NSP12_P323L/Spike_D614G/NSP3_T1590I)	hCoV-19/Italy/VEN-UniVR-153/2020	EPI_ISL_751447
2021.GSUMB.763072.0104.1	PERUGIA	PERUGIA	04/01/2021	B.1.160	GH	(N_M234I/Spike_S477N/NSP4_M324I/NSP12_A185S/NSP3_V1315A/NS3_Q57H/NSP1_P80S/NSP13_E261D/NSP12_P323L/Spike_D614G/N_A376T/NSP12_V776L/NSP13_K218R)	hCoV-19/Italy/UMB-IZSUM-48682-26/2020	EPI_ISL_763072
2021.GSUMB.763071.0104.1	PERUGIA	PERUGIA	04/01/2021	B.1.160	GH	(N_M234I/Spike_S477N/NSP4_M324I/NSP12_A185S/NSP3_V1315A/NS3_Q57H/NSP1_P80S/NSP13_E261D/NSP12_P323L/Spike_D614G/N_A376T/NSP12_V776L/NSP13_K218R)	hCoV-19/Italy/UMB-IZSUM-48682-9/2020	EPI_ISL_763071
2021.GSUMB.763073.0104.1	PERUGIA	PERUGIA	04/01/2021	B.1.160	GH	(N_M234I/Spike_S477N/NSP4_M324I/NSP12_A185S/NSP3_V1315A/NS3_Q57H/NSP1_P80S/NSP13_E261D/NSP12_P323L/Spike_D614G/N_A376T/NSP12_V776L/NSP13_K218R)	hCoV-19/Italy/UMB-IZSUM-48682-18/2020	EPI_ISL_763073
2021.GSUMB.763069.0104.1	PERUGIA	PERUGIA	04/01/2021	B.1.160	GH	(N_M234I/Spike_S477N/NSP4_M324I/NSP12_A185S/NSP3_V1315A/NS3_Q57H/NSP1_P80S/NSP13_E261D/NSP12_P323L/Spike_D614G/N_A376T/NSP12_V776L/NSP13_K218R)	hCoV-19/Italy/UMB-IZSUM-48682-1/2020	EPI_ISL_763069
2021.GSVEN.763078.0104.1	VENEZIA	VENEZIA	04/01/2021	B.1.160	GH	(N_M234I/Spike_S477N/NSP4_M324I/NSP12_A185S/NSP3_E177D/NSP13_E261D/NSP12_P323L/Spike_D614G/N_A376T/NSP12_V776L/NSP13_K218R)	hCoV-19/Italy/VEN-IZSVe-20RS2272-36_PD/2020	EPI_ISL_763078
2021.GSVEN.763078.0104.1	VENEZIA	VENEZIA	04/01/2021	B.1.160	GH	(N_M234I/Spike_S477N/NSP4_M324I/NSP12_A185S/NSP3_E177D/NSP13_E261D/NSP12_P323L/Spike_D614G/N_A376T/NSP12_V776L/NSP13_K218R)	hCoV-19/Italy/VEN-IZSVe-20RS2272-36_PD/2020	EPI_ISL_763078
2021.GSVEN.763079.0104.1	VENEZIA	VENEZIA	04/01/2021	B.1.160	GH	(N_M234I/Spike_S477N/NSP4_M324I/NSP12_A185S/NSP3_E177D/NSP13_E261D/NSP12_P323L/Spike_D614G/N_A376T/NSP12_V776L/NSP13_K218R)	hCoV-19/Italy/VEN-IZSVe-20RS2272-37_PD/2020	EPI_ISL_763079
2021.GSVEN.763079.0104.1	VENEZIA	VENEZIA	04/01/2021	B.1.160	GH	(N_M234I/Spike_S477N/NSP4_M324I/NSP12_A185S/NSP3_E177D/NSP13_E261D/NSP12_P323L/Spike_D614G/N_A376T/NSP12_V776L/NSP13_K218R)	hCoV-19/Italy/VEN-IZSVe-20RS2272-37_PD/2020	EPI_ISL_763079
2021.GSVEN.763080.0104.1	VENEZIA	VENEZIA	04/01/2021	B.1.160	GH	(N_M234I/Spike_S477N/NSP4_M324I/NSP12_A185S/NSP3_E177D/NSP13_E261D/NSP12_P323L/Spike_D614G/N_A376T/NSP12_V776L/NSP13_K218R)	hCoV-19/Italy/VEN-IZSVe-20RS2272-38_PD/2020	EPI_ISL_763080
2021.GSVEN.763080.0104.1	VENEZIA	VENEZIA	04/01/2021	B.1.160	GH	(N_M234I/Spike_S477N/NSP4_M324I/NSP12_A185S/NSP3_E177D/NSP13_E261D/NSP12_P323L/Spike_D614G/N_A376T/NSP12_V776L/NSP13_K218R)	hCoV-19/Italy/VEN-IZSVe-20RS2272-38_PD/2020	EPI_ISL_763080
2021.GSVEN.763081.0104.1	VENEZIA	VENEZIA	04/01/2021	B.1.160	GH	(N_M234I/Spike_S477N/NSP4_M324I/NSP12_A185S/NSP3_E177D/NSP13_E261D/NSP12_P323L/Spike_D614G/N_A376T/NSP12_V776L/NSP13_K218R)	hCoV-19/Italy/VEN-IZSVe-20RS2272-39_PD/2020	EPI_ISL_763081
2021.GSVEN.763081.0104.1	VENEZIA	VENEZIA	04/01/2021	B.1.160	GH	(N_M234I/Spike_S477N/NSP4_M324I/NSP12_A185S/NSP3_E177D/NSP13_E261D/NSP12_P323L/Spike_D614G/N_A376T/NSP12_V776L/NSP13_K218R)	hCoV-19/Italy/VEN-IZSVe-20RS2272-39_PD/2020	EPI_ISL_763081
2021.GSVEN.763082.0104.1	VENEZIA	VENEZIA	04/01/2021	B.1.160	GH	(N_M234I/Spike_S477N/NSP4_M324I/NSP12_A185S/NSP3_E177D/NSP13_E261D/NSP12_P323L/Spike_D614G/N_A376T/NSP12_V776L/NSP13_K218R)	hCoV-19/Italy/VEN-IZSVe-20RS2272-40_PD/2020	EPI_ISL_763082
2021.GSVEN.763082.0104.1	VENEZIA	VENEZIA	04/01/2021	B.1.160	GH	(N_M234I/Spike_S477N/NSP4_M324I/NSP12_A185S/NSP3_E177D/NSP13_E261D/NSP12_P323L/Spike_D614G/N_A376T/NSP12_V776L/NSP13_K218R)	hCoV-19/Italy/VEN-IZSVe-20RS2272-40_PD/2020	EPI_ISL_763082
2021.GSVEN.763083.0104.1	VENEZIA	VENEZIA	04/01/2021	B.1.160	GH	(N_M234I/Spike_S477N/NSP4_M324I/NSP12_A185S/NSP3_E177D/NSP13_E261D/NSP12_P323L/Spike_D614G/N_A376T/NSP12_V776L/NSP13_K218R)	hCoV-19/Italy/VEN-IZSVe-20RS2272-41_PD/2020	EPI_ISL_763083
2021.GSVEN.763083.0104.1	VENEZIA	VENEZIA	04/01/2021	B.1.160	GH	(N_M234I/Spike_S477N/NSP4_M324I/NSP12_A185S/NSP3_E177D/NSP13_E261D/NSP12_P323L/Spike_D614G/N_A376T/NSP12_V776L/NSP13_K218R)	hCoV-19/Italy/VEN-IZSVe-20RS2272-41_PD/2020	EPI_ISL_763083
2021.GSVEN.763084.0104.1	VENEZIA	VENEZIA	04/01/2021	B.1.160	GH	(N_M234I/Spike_S477N/NSP4_M324I/NSP12_A185S/NSP3_E177D/NSP13_E261D/NSP12_P323L/Spike_D614G/N_A376T/NSP12_V776L/NSP13_K218R)	hCoV-19/Italy/VEN-IZSVe-20RS2272-42_PD/2020	EPI_ISL_763084
2021.GSVEN.763084.0104.1	VENEZIA	VENEZIA	04/01/2021	B.1.160	GH	(N_M234I/Spike_S477N/NSP4_M324I/NSP12_A185S/NSP3_E177D/NSP13_E261D/NSP12_P323L/Spike_D614G/N_A376T/NSP12_V776L/NSP13_K218R)	hCoV-19/Italy/VEN-IZSVe-20RS2272-42_PD/2020	EPI_ISL_763084
2021.GSVEN.763085.0104.1	VENEZIA	VENEZIA	04/01/2021	B.1.160	GH	(N_M234I/Spike_S477N/NSP4_M324I/NSP12_A185S/NSP3_E177D/NSP13_E261D/NSP12_P323L/Spike_D614G/N_A376T/NSP12_V776L/NSP13_K218R)	hCoV-19/Italy/VEN-IZSVe-20RS2272-43_PD/2020	EPI_ISL_763085
2021.GSVEN.763085.0104.1	VENEZIA	VENEZIA	04/01/2021	B.1.160	GH	(N_M234I/Spike_S477N/NSP4_M324I/NSP12_A185S/NSP3_E177D/NSP13_E261D/NSP12_P323L/Spike_D614G/N_A376T/NSP12_V776L/NSP13_K218R)	hCoV-19/Italy/VEN-IZSVe-20RS2272-43_PD/2020	EPI_ISL_763085
2021.GSUMB.763094.0104.1	PERUGIA	PERUGIA	04/01/2021	B.1.160	GH	(N_M234I/Spike_S477N/NSP4_M324I/NSP12_A185S/NSP3_V1315A/NS3_Q57H/NSP1_P80S/NSP13_E261D/NSP12_P323L/Spike_D614G/N_A376T/NSP12_V776L/NSP13_K218R)	hCoV-19/Italy/UMB-IZSUM-48682-12/2020	EPI_ISL_763094
2021.GSUMB.763096.0104.1	PERUGIA	PERUGIA	04/01/2021	B.1.160	GH	(N_M234I/Spike_S477N/NSP4_M324I/NSP12_A185S/NSP3_V1315A/NS3_Q57H/NSP1_P80S/NSP13_E261D/NSP12_P323L/Spike_D614G/N_A376T/NSP12_V776L/NSP13_K218R)	hCoV-19/Italy/UMB-IZSUM-48682-15/2020	EPI_ISL_763096
2021.GSUMB.763095.0104.1	PERUGIA	PERUGIA	04/01/2021	B.1.160	GH	(N_M234I/Spike_S477N/NSP4_M324I/NSP12_A185S/NSP3_V1315A/NS3_Q57H/NSP1_P80S/NSP13_E261D/NSP12_P323L/Spike_D614G/N_A376T/NSP12_V776L/NSP13_K218R)	hCoV-19/Italy/UMB-IZSUM-48682-17/2020	EPI_ISL_763095
2021.GSUMB.763322.0104.1	PERUGIA	PERUGIA	04/01/2021	B.1.160	GH	(N_M234I/Spike_S477N/NSP4_M324I/NSP12_A185S/NSP3_V1315A/NS3_Q57H/NSP1_P80S/NSP13_E261D/NSP12_P323L/Spike_D614G/N_A376T/NSP12_V776L/NSP13_K218R)	hCoV-19/Italy/UMB-IZSUM-48682-14/2020	EPI_ISL_763322
2021.GSUMB.763324.0104.1	PERUGIA	PERUGIA	04/01/2021	B.1.160	GH	(N_M234I/Spike_S477N/NSP8_T145I/NSP4_M324I/NSP12_A185S/NSP3_V1315A/NS3_Q57H/NSP1_P80S/NSP13_E261D/NSP12_P323L/Spike_D614G/N_A376T/NSP12_V776L/NSP13_K218R)	hCoV-19/Italy/UMB-IZSUM-48682-6/2020	EPI_ISL_763324
2021.GSUMB.763323.0104.1	PERUGIA	PERUGIA	04/01/2021	B.1.160	GH	(N_M234I/Spike_S477N/NSP4_M324I/NSP12_A185S/NSP3_V1315A/NS3_Q57H/NSP1_P80S/NSP15_H234Y/NSP13_E261D/NSP12_P323L/Spike_D614G/N_A376T/NSP12_V776L/NSP13_K218R)	hCoV-19/Italy/UMB-IZSUM-48682-13/2020	EPI_ISL_763323
2021.GSUMB.763098.0104.1	PERUGIA	PERUGIA	04/01/2021	B.1.160	GH	(N_M234I/Spike_S477N/NSP4_M324I/NSP12_A185S/NSP3_V1315A/NS3_Q57H/NSP1_P80S/NSP13_E261D/NSP12_P323L/Spike_D614G/N_A376T/NSP12_V776L/NSP13_K218R)	hCoV-19/Italy/UMB-IZSUM-48682-10/2020	EPI_ISL_763098
2021.GSUMB.763097.0104.1	PERUGIA	PERUGIA	04/01/2021	B.1.160	GH	(N_M234I/Spike_S477N/NSP4_M324I/NSP12_A185S/NSP3_V1315A/NS3_Q57H/NSP1_P80S/NSP13_E261D/NSP12_P323L/Spike_D614G/N_A376T/NSP12_V776L/NSP13_K218R)	hCoV-19/Italy/UMB-IZSUM-48682-20/2020	EPI_ISL_763097
2021.GSUMB.763320.0104.1	PERUGIA	PERUGIA	04/01/2021	B.1.160	GH	(N_M234I/Spike_S477N/NSP13_V154L/NSP4_M324I/NSP12_A185S/NSP3_V1315A/NS3_Q57H/NSP1_P80S/NSP13_E261D/NSP12_P323L/Spike_D614G/N_A376T/NSP12_V776L/NSP13_K218R)	hCoV-19/Italy/UMB-IZSUM-48682-19/2020	EPI_ISL_763320
2021.GSUMB.763330.0104.1	PERUGIA	PERUGIA	04/01/2021	B.1.177	GV	(NS3_T12I/Spike_P272L/NSP12_P323L/Spike_A262S/Spike_D614G/Spike_V1104L/N_A220V/NSP1_R124C/Spike_A222V)	hCoV-19/Italy/UMB-IZSUM-48682-2/2020	EPI_ISL_763330
2021.GSUMB.763318.0104.1	PERUGIA	PERUGIA	04/01/2021	B.1.160	GH	(NSP15_F122L/N_M234I/Spike_S477N/NSP4_M324I/NSP12_A185S/NSP3_V1315A/NS3_Q57H/NSP1_P80S/NSP13_E261D/NSP3_E52D/NSP12_P323L/Spike_D614G/N_A376T/NSP1_G94D/NSP12_V776L/NSP13_K218R)	hCoV-19/Italy/UMB-IZSUM-48682-25/2020	EPI_ISL_763318
2021.GSUMB.763329.0104.1	PERUGIA	PERUGIA	04/01/2021	B.1.177	GV	(NS3_T12I/Spike_P272L/NSP12_P323L/Spike_A262S/Spike_D614G/Spike_V1104L/N_A220V/NSP1_R124C/Spike_A222V)	hCoV-19/Italy/UMB-IZSUM-48682-8/2020	EPI_ISL_763329
2021.GSUMB.763326.0104.1	PERUGIA	PERUGIA	04/01/2021	B.1.160	GH	(N_M234I/Spike_S477N/NSP4_M324I/NSP12_A185S/NSP3_V1315A/NS3_Q57H/NSP1_P80S/NSP13_E261D/NSP2_N8D/NSP12_P323L/Spike_D614G/N_A376T/NSP12_V776L/NSP13_K218R)	hCoV-19/Italy/UMB-IZSUM-48682-23/2020	EPI_ISL_763326
2021.GSUMB.763138.0104.1	PERUGIA	PERUGIA	04/01/2021	B.1.160	GH	(N_M234I/Spike_S477N/NSP4_M324I/NSP12_A185S/NSP3_V1315A/NS3_Q57H/NSP1_P80S/NSP13_E261D/NSP12_P323L/Spike_D614G/N_A376T/NSP12_V776L/NSP13_K218R)	hCoV-19/Italy/UMB-IZSUM-48682-7/2020	EPI_ISL_763138
2021.GSUMB.763325.0104.1	PERUGIA	PERUGIA	04/01/2021	B.1.160	GH	(N_M234I/Spike_S477N/NSP4_M324I/NSP12_A185S/NSP3_V1315A/NS3_Q57H/NSP1_P80S/NSP13_E261D/NS3_V259L/NSP12_P323L/Spike_D614G/N_A376T/NSP12_V776L/NSP13_K218R)	hCoV-19/Italy/UMB-IZSUM-48682-24/2020	EPI_ISL_763325
2021.GSUMB.763328.0104.1	PERUGIA	PERUGIA	04/01/2021	B.1.160	GH	(N_M234I/Spike_S477N/NSP4_M324I/NSP12_A185S/NSP3_V1315A/NS3_Q57H/NSP1_P80S/NSP13_E261D/NSP12_P323L/Spike_D614G/N_A376T/NSP12_V776L/NSP13_K218R)	hCoV-19/Italy/UMB-IZSUM-48682-21/2020	EPI_ISL_763328
2021.GSUMB.763327.0104.1	PERUGIA	PERUGIA	04/01/2021	B.1.160	GH	(N_M234I/Spike_S477N/NSP4_M324I/NSP12_A185S/NSP3_V1315A/NS3_Q57H/NSP1_P80S/NSP13_E261D/NSP12_P323L/Spike_D614G/N_A376T/NSP12_V776L/Spike_S640F/NSP13_K218R)	hCoV-19/Italy/UMB-IZSUM-48682-22/2020	EPI_ISL_763327
2021.GSLAZ.765567.0104.1	ROMA	ROMA	04/01/2021	B.1.1.7	GRY	(Spike_H69del/NS8_Q27stop/NSP3_T183I/Spike_T716I/NSP6_S106del/N_R203K/Spike_A570D/NSP13_K460R/NSP4_F17L/Spike_N501Y/NSP3_I1412T/NS8_R52I/Spike_P681H/Spike_Y144del/NSP6_G107del/NSP3_A890D/Spike_D1118H/NSP6_F108del/NS8_Y73C/N_G204R/Spike_V70del/NSP12_P323L/Spike_D614G/N_D3L/Spike_S982A/NSP16_T140I/N_S235F)	hCoV-19/Italy/LAZ-INMI-129/2020	EPI_ISL_765567
2021.GSLAZ.765568.0104.1	ROMA	ROMA	04/01/2021	B.1.177.83	GV	(Spike_P272L/NSP14_M49I/NSP12_P323L/Spike_A262S/Spike_D614G/NSP2_P191L/N_A220V/Spike_A222V)	hCoV-19/Italy/LAZ-INMI-130/2020	EPI_ISL_765568
2021.GSLAZ.765569.0104.1	ROMA	ROMA	04/01/2021	B.1.177	GV	(M_R107H/Spike_P272L/NSP12_P323L/Spike_D614G/N_A220V/Spike_A222V)	hCoV-19/Italy/LAZ-INMI-131/2020	EPI_ISL_765569
2021.GSLAZ.765570.0104.1	ROMA	ROMA	04/01/2021	B.1.1.7	GRY	(Spike_H69del/NS3_L15F/NS8_Q27stop/NSP3_T183I/Spike_T716I/NSP6_S106del/N_R203K/Spike_A570D/NSP13_K460R/NSP4_F17L/Spike_N501Y/NSP3_I1412T/NS8_R52I/Spike_P681H/Spike_Y144del/N_P142S/NSP6_G107del/NSP3_A890D/Spike_D1118H/NSP6_F108del/NS8_Y73C/N_G204R/Spike_V70del/NSP12_P323L/Spike_D614G/N_D3L/Spike_S982A/N_S235F)	hCoV-19/Italy/LAZ-INMI-132/2020	EPI_ISL_765570
2021.GSLAZ.765571.0104.1	ROMA	ROMA	04/01/2021	B.1.177.16	GV	(NSP4_S197F/NSP3_D1481N/N_P13T/NSP12_P323L/Spike_D614G/N_A220V/Spike_A222V)	hCoV-19/Italy/LAZ-INMI-133/2020	EPI_ISL_765571
2021.GSLAZ.765572.0104.1	ROMA	ROMA	04/01/2021	B.1.258	G	(NSP3_K1330E/Spike_W64L/NSP13_H290Y/NSP3_I1683T/N_S180I/NSP1_D139G/Spike_N439K/NS8_Q23H/NSP2_P129S/NSP4_I110V/NSP12_P323L/Spike_D614G)	hCoV-19/Italy/LAZ-INMI-134/2020	EPI_ISL_765572
2021.GSLAZ.765573.0104.1	ROMA	ROMA	04/01/2021	B.1.177.83	GV	(NSP3_T1456I/NSP8_S177L/NS7a_E95stop/Spike_P272L/NSP12_P323L/Spike_A262S/Spike_D614G/NSP2_P191L/N_A220V/Spike_A222V)	hCoV-19/Italy/LAZ-INMI-135/2020	EPI_ISL_765573
2021.GSVEN.766571.0105.1	VENEZIA	VENEZIA	05/01/2021	B.1.160	GH	(NSP13_S350L/NSP10_K93R/N_M234I/Spike_S477N/NSP4_M324I/NSP12_A185S/NS3_Q57H/NSP1_P80S/NSP13_E261D/NS6_D30H/NS8_V62M/NSP12_P323L/NSP14_V236F/Spike_D614G/NSP14_S255I/N_A376T/NSP12_V776L/NSP13_K218R/Spike_G1124V)	hCoV-19/Italy/VEN-IZSVe-20RS2155-23_VI/2020	EPI_ISL_766571
2021.GSVEN.766571.0105.1	VENEZIA	VENEZIA	05/01/2021	B.1.160	GH	(NSP13_S350L/NSP10_K93R/N_M234I/Spike_S477N/NSP4_M324I/NSP12_A185S/NS3_Q57H/NSP1_P80S/NSP13_E261D/NS6_D30H/NS8_V62M/NSP12_P323L/NSP14_V236F/Spike_D614G/NSP14_S255I/N_A376T/NSP12_V776L/NSP13_K218R/Spike_G1124V)	hCoV-19/Italy/VEN-IZSVe-20RS2155-23_VI/2020	EPI_ISL_766571
2021.GSVEN.766572.0105.1	VENEZIA	VENEZIA	05/01/2021	B.1.177	GV	(NSP1_R24C/N_Q409R/NSP12_M666I/N_H145Y/NSP3_K1155R/Spike_P272L/NSP12_P323L/Spike_A262S/Spike_D614G/N_A220V/Spike_A222V)	hCoV-19/Italy/VEN-IZSVe-20RS2155-22_VI/2020	EPI_ISL_766572
2021.GSVEN.766572.0105.1	VENEZIA	VENEZIA	05/01/2021	B.1.177	GV	(NSP1_R24C/N_Q409R/NSP12_M666I/N_H145Y/NSP3_K1155R/Spike_P272L/NSP12_P323L/Spike_A262S/Spike_D614G/N_A220V/Spike_A222V)	hCoV-19/Italy/VEN-IZSVe-20RS2155-22_VI/2020	EPI_ISL_766572
2021.GSVEN.766573.0105.1	VENEZIA	VENEZIA	05/01/2021	B.1.177.32	GV	(NSP12_P323L/Spike_D614G/NSP3_A994V/N_A220V/Spike_A222V)	hCoV-19/Italy/VEN-IZSVe-20RS2155-21_VI/2020	EPI_ISL_766573
2021.GSVEN.766573.0105.1	VENEZIA	VENEZIA	05/01/2021	B.1.177.32	GV	(NSP12_P323L/Spike_D614G/NSP3_A994V/N_A220V/Spike_A222V)	hCoV-19/Italy/VEN-IZSVe-20RS2155-21_VI/2020	EPI_ISL_766573
2021.GSVEN.766574.0105.1	VENEZIA	VENEZIA	05/01/2021	B.1.258	G	(E_P71L/NSP13_H290Y/NSP3_I1683T/NS7a_P45R/Spike_N439K/N_H300Y/M_H155Y/NSP12_P323L/Spike_D614G/NSP1_K125M)	hCoV-19/Italy/VEN-IZSVe-20RS2293-1_VI/2020	EPI_ISL_766574
2021.GSVEN.766574.0105.1	VENEZIA	VENEZIA	05/01/2021	B.1.258	G	(E_P71L/NSP13_H290Y/NSP3_I1683T/NS7a_P45R/Spike_N439K/N_H300Y/M_H155Y/NSP12_P323L/Spike_D614G/NSP1_K125M)	hCoV-19/Italy/VEN-IZSVe-20RS2293-1_VI/2020	EPI_ISL_766574
2020.GSCAM.736996.1226.1	NAPOLI	NAPOLI	26/12/2020	B.1.1.7	GRY	(Spike_H69del/NS8_Q27stop/NSP3_T183I/Spike_T716I/NSP6_S106del/N_R203K/Spike_A570D/NSP13_K460R/NSP4_F17L/Spike_N501Y/NSP3_I1412T/NS8_R52I/Spike_P681H/Spike_Y144del/NSP16_E23S/NSP6_G107del/NSP3_A890D/Spike_D1118H/NSP6_F108del/NS8_Y73C/N_G204R/Spike_V70del/NSP12_P323L/Spike_D614G/N_D3L/Spike_S982A/N_S235F)	hCoV-19/Italy/CAM-INMI-117/2020	EPI_ISL_736996
2020.GSCAM.736997.1226.1	NAPOLI	NAPOLI	26/12/2020	B.1.1.7	GRY	(Spike_H69del/NS8_Q27stop/NSP3_T183I/Spike_T716I/NSP3_T1306I/NSP6_S106del/N_R203K/Spike_A570D/Spike_N501Y/NSP3_I1412T/NS8_R52I/Spike_P681H/Spike_Y144del/NSP6_G107del/NSP3_A890D/Spike_D1118H/NSP2_Y316C/NSP6_F108del/NS8_Y73C/N_G204R/Spike_V70del/NSP12_P323L/Spike_D614G/N_D3L/Spike_S982A/N_S235F)	hCoV-19/Italy/CAM-INMI-118/2020	EPI_ISL_736997
2020.TE.359601.1.8	CHIETI	SANTA MARIA IMBARO	18/12/2020	B.1.258	G	(Spike_H69del/NSP13_H290Y/N_M234I/NSP13_R392C/NSP3_I1683T/Spike_N439K/NS7a_V104F/Spike_V70del/Spike_D1146Y/NSP12_P323L/Spike_D614G)	hCoV-19/Italy/ABR-TE351205/2020	EPI_ISL_738044
2020.TE.359601.1.69	CHIETI	GUARDIAGRELE	18/12/2020	B.1.1.7	GRY	(Spike_H69del/NS8_Q27stop/NSP3_T183I/Spike_T716I/NSP6_S106del/N_R203K/Spike_A570D/NSP8_Q24R/NSP13_K460R/Spike_N501Y/NSP3_I1412T/NS8_R52I/Spike_P681H/Spike_Y144del/NSP3_T749A/NSP14_D144N/NSP6_G107del/NSP3_A890D/Spike_D1118H/NSP6_F108del/NS8_Y73C/N_G204R/Spike_V70del/NSP3_P1469L/NSP12_P323L/Spike_D614G/N_D3L/Spike_S982A/N_S235F)	hCoV-19/Italy/ABR-TE351971/2020	EPI_ISL_738045
2020.TE.359601.1.80	CHIETI	GUARDIAGRELE	18/12/2020	B.1.1.7	GRY	(Spike_H69del/NS8_Q27stop/NSP3_T183I/Spike_T716I/NSP6_S106del/N_R203K/Spike_A570D/NSP8_Q24R/NSP13_K460R/Spike_N501Y/NSP3_I1412T/NS8_R52I/Spike_P681H/Spike_Y144del/NSP14_D144N/NSP3_T749A/NSP6_G107del/NSP3_A890D/Spike_D1118H/NSP6_F108del/NS8_Y73C/N_G204R/Spike_V70del/NSP3_P1469L/NSP12_P323L/Spike_D614G/N_D3L/Spike_S982A/N_S235F)	hCoV-19/Italy/ABR-TE353967/2020	EPI_ISL_738046
2020.TE.359601.1.97	CHIETI	GUARDIAGRELE	22/12/2020	B.1.1.7	GRY	(Spike_H69del/NS8_Q27stop/NSP3_T183I/Spike_T716I/NSP6_S106del/N_R203K/Spike_A570D/NSP8_Q24R/NSP13_K460R/Spike_N501Y/NSP3_I1412T/NS8_R52I/Spike_P681H/Spike_Y144del/NSP14_D144N/NSP3_T749A/NSP6_G107del/NSP3_A890D/Spike_D1118H/NSP6_F108del/NS8_Y73C/N_G204R/Spike_V70del/NSP3_P1469L/NSP12_P323L/Spike_D614G/N_D3L/Spike_S982A/N_S235F)	hCoV-19/Italy/ABR-TE353967/2020	EPI_ISL_738046
2020.TE.359601.1.81	CHIETI	GUARDIAGRELE	18/12/2020	B.1.1.7	GRY	(Spike_H69del/NS8_Q27stop/NSP3_T183I/Spike_T716I/NSP6_S106del/N_R203K/Spike_A570D/NSP8_Q24R/NSP13_K460R/Spike_N501Y/NSP3_I1412T/NS8_R52I/Spike_P681H/Spike_Y144del/NSP3_T749A/NSP6_G107del/NSP3_A890D/Spike_D1118H/NSP6_F108del/NS8_Y73C/N_G204R/Spike_V70del/NSP12_P323L/Spike_D614G/N_D3L/Spike_S982A/N_S235F)	hCoV-19/Italy/ABR-TE353968/2020	EPI_ISL_738047
2020.TE.359601.1.98	CHIETI	GUARDIAGRELE	22/12/2020	B.1.1.7	GRY	(Spike_H69del/NS8_Q27stop/NSP3_T183I/Spike_T716I/NSP6_S106del/N_R203K/Spike_A570D/NSP8_Q24R/NSP13_K460R/Spike_N501Y/NSP3_I1412T/NS8_R52I/Spike_P681H/Spike_Y144del/NSP3_T749A/NSP6_G107del/NSP3_A890D/Spike_D1118H/NSP6_F108del/NS8_Y73C/N_G204R/Spike_V70del/NSP12_P323L/Spike_D614G/N_D3L/Spike_S982A/N_S235F)	hCoV-19/Italy/ABR-TE353968/2020	EPI_ISL_738047
2020.TE.359601.1.82	CHIETI	GUARDIAGRELE	18/12/2020	B.1.1.7	GRY	(Spike_H69del/NS8_Q27stop/NSP3_T183I/Spike_T716I/NSP6_S106del/N_R203K/Spike_A570D/NSP8_Q24R/NSP13_K460R/Spike_N501Y/NSP3_I1412T/NS8_R52I/Spike_P681H/Spike_Y144del/NSP3_T749A/NSP6_G107del/NSP3_A890D/Spike_D1118H/NSP6_F108del/NS8_Y73C/N_G204R/Spike_V70del/NSP12_P323L/Spike_D614G/N_D3L/Spike_S982A/N_S235F)	hCoV-19/Italy/ABR-TE353969/2020	EPI_ISL_738048
2020.TE.359601.1.99	CHIETI	GUARDIAGRELE	22/12/2020	B.1.1.7	GRY	(Spike_H69del/NS8_Q27stop/NSP3_T183I/Spike_T716I/NSP6_S106del/N_R203K/Spike_A570D/NSP8_Q24R/NSP13_K460R/Spike_N501Y/NSP3_I1412T/NS8_R52I/Spike_P681H/Spike_Y144del/NSP3_T749A/NSP6_G107del/NSP3_A890D/Spike_D1118H/NSP6_F108del/NS8_Y73C/N_G204R/Spike_V70del/NSP12_P323L/Spike_D614G/N_D3L/Spike_S982A/N_S235F)	hCoV-19/Italy/ABR-TE353969/2020	EPI_ISL_738048
2020.GSCAM.738121.1228.1	NAPOLI	NAPOLI	28/12/2020	B.1.177	GV	(NSP5_I78S/Spike_D1153Y/NSP4_A260V/Spike_P272L/NSP12_P323L/Spike_A262S/Spike_D614G/NS3_E239D/N_A220V/Spike_A222V)	hCoV-19/Italy/CAM-IZSM-87503-NIKY/2020	EPI_ISL_738121
2020.GSCAM.738122.1228.1	NAPOLI	NAPOLI	28/12/2020	B.1.177	GV	(Spike_P272L/NSP12_P323L/E_P71V/Spike_A262S/Spike_D614G/N_A220V/Spike_A222V)	hCoV-19/Italy/CAM-IZSM-115255/2020	EPI_ISL_738122
2020.GSCAM.738123.1228.1	NAPOLI	NAPOLI	28/12/2020	B.1.177	GV	(E_L39W/M_Q36H/NSP2_A522S/Spike_V382A/Spike_P272L/Spike_N282T/NSP12_P323L/NSP12_G345V/NSP12_S343A/E_P71V/Spike_A262S/Spike_D614G/NSP3_L198R/N_A220V/NSP4_F369C/NSP15_L216V/Spike_A222V)	hCoV-19/Italy/CAM-IZSM-115298/2020	EPI_ISL_738123
2020.GSCAM.738124.1228.1	NAPOLI	NAPOLI	28/12/2020	B.1.177	GV	(NSP3_D1214Y/Spike_P272L/NSP12_P323L/E_P71V/Spike_A262S/Spike_D614G/N_A220V/Spike_A222V)	hCoV-19/Italy/CAM-IZSM-115372/2020	EPI_ISL_738124
2020.GSCAM.738125.1228.1	NAPOLI	NAPOLI	28/12/2020	C.30	GR	(NSP5_G15S/Spike_K1073N/N_R203K/NSP3_T428I/NSP3_T724I/N_G204R/NSP3_E95D/NSP15_K60N/NSP12_P323L/Spike_D614G/Spike_S255F)	hCoV-19/Italy/CAM-IZSM-118588/2020	EPI_ISL_738125
2020.GSCAM.738126.1228.1	NAPOLI	NAPOLI	28/12/2020	B.1.367	GH	(N_D377Y/NSP12_C298S/NSP7_M3I/N_S186Y/NSP3_T749I/NSP4_A231V/NSP5_Q83K/NSP12_P264T/NS3_Q57H/NSP3_T127I/NSP2_T85I/NS8_F120L/NS7a_R80I/NSP12_P323L/E_P71V/Spike_D614G/NSP5_V212F/Spike_D80Y)	hCoV-19/Italy/CAM-IZSM-119242/2020	EPI_ISL_738126
2020.GSCAM.738127.1228.1	NAPOLI	NAPOLI	28/12/2020	B.1.221.1	G	(N_D377Y/NSP3_T1269I/NSP3_V575L/NS3_Q38R/NS3_G172R/NSP3_H295Y/NS3_V202L/NSP12_P323L/Spike_D614G/NSP3_A496S/N_P199L/Spike_S98F)	hCoV-19/Italy/CAM-IZSM-119627/2020	EPI_ISL_738127
2020.GSCAM.738128.1228.1	NAPOLI	NAPOLI	28/12/2020	B.1.1.241	GR	(Spike_V3G/N_R203K/NSP15_D267Y/NSP3_D135Y/Spike_L5F/N_G204R/NS8_F120L/NSP12_P323L/E_P71V/Spike_D614G)	hCoV-19/Italy/CAM-IZSM-119235/2020	EPI_ISL_738128
2020.GSCAM.738129.1228.1	NAPOLI	NAPOLI	28/12/2020	B.1.1.229	GR	(NSP2_S301F/NS3_W193C/N_R203K/NS3_W131C/N_G204R/NSP3_I414V/NSP12_P323L/NSP14_M153I/Spike_D614G)	hCoV-19/Italy/CAM-IZSM-88763-ORS/2020	EPI_ISL_738129
2020.GSCAM.738130.1228.1	NAPOLI	NAPOLI	28/12/2020	B.1.177	GV	(N_H145Y/Spike_P272L/NSP12_P323L/E_P71V/Spike_A262S/Spike_D614G/N_A220V/Spike_A222V)	hCoV-19/Italy/CAM-IZSM-118376/2020	EPI_ISL_738130
2020.GSCAM.738131.1228.1	NAPOLI	NAPOLI	28/12/2020	B.1.177	GV	(NSP3_T1429I/NSP12_P323L/Spike_D614G/N_A220V/NSP3_S699F/Spike_A222V)	hCoV-19/Italy/CAM-IZSM-118611/2020	EPI_ISL_738131
2020.GSCAM.738132.1228.1	NAPOLI	NAPOLI	28/12/2020	B.1.177	GV	(NS8_Q29stop/Spike_P272L/NSP12_P323L/Spike_A262S/Spike_D614G/N_A220V/NSP13_R129I/Spike_A222V)	hCoV-19/Italy/CAM-IZSM-124821/2020	EPI_ISL_738132
2020.GSAPU.738144.1228.1	BARI	BARI	28/12/2020	B.1.177	GV	(Spike_G769V/NSP5_I78S/Spike_P272L/NSP12_P323L/Spike_A262S/Spike_D614G/N_A220V/Spike_A222V)	hCoV-19/Italy/APU-POLBA04/2020	EPI_ISL_738144
2020.GSTUS.738147.1228.1	FIRENZE	FIRENZE	28/12/2020	B.1	G	(NSP12_P323L/Spike_D614G)	hCoV-19/Italy/TUS-C44/2020	EPI_ISL_738147
2020.GSTUS.738194.1228.1	FIRENZE	FIRENZE	28/12/2020	B.1	G	(NSP3_V5L/NSP12_P323L/Spike_D614G/NSP16_T151I)	hCoV-19/Italy/TUS-C198/2020	EPI_ISL_738194
2020.GSTUS.738243.1228.1	FIRENZE	FIRENZE	28/12/2020	B.1	G	(NSP12_P323L/Spike_D614G)	hCoV-19/Italy/TUS-C266/2020	EPI_ISL_738243
2020.GSAPU.745192.1229.1	BARI	BARI	29/12/2020	B.1.1.7	GRY	(Spike_H69del/NS8_Q27stop/NSP3_T183I/Spike_T716I/NSP6_S106del/N_R203K/Spike_A570D/Spike_N501Y/NSP3_I1412T/NS8_R52I/Spike_P681H/Spike_Y144del/NSP6_G107del/NSP3_A890D/NSP2_G465S/Spike_D1118H/NSP6_F108del/NS8_Y73C/N_G204R/Spike_V70del/NSP12_P323L/Spike_D614G/N_D3L/Spike_S982A/N_S235F)	hCoV-19/Italy/APU-IZSPB-400PT/2020	EPI_ISL_745192
2020.GSAPU.745193.1229.1	BARI	BARI	29/12/2020	B.1.1.7	GRY	(Spike_H69del/NS8_Q27stop/NSP3_T183I/Spike_T716I/NSP6_S106del/N_R203K/Spike_A570D/NSP13_K460R/Spike_N501Y/NS7a_A64V/NSP3_I1412T/NS8_R52I/Spike_P681H/Spike_Y144del/NSP6_G107del/NSP3_A890D/Spike_D1118H/NSP6_F108del/NS8_Y73C/N_G204R/Spike_V70del/NSP12_P323L/Spike_D614G/N_D3L/Spike_S982A/N_S235F)	hCoV-19/Italy/APU-IZSPB-399PT/2020	EPI_ISL_745193
2020.GSLAZ.746826.1229.1	ROMA	ROMA	29/12/2020	B.1.177	GV	(Spike_S494P/Spike_Q183P/NSP4_A58V/NS8_E106Q/NSP4_A457V/Spike_P272L/NSP12_P323L/Spike_V1189G/Spike_D614G/N_A220V/E_L31P/Spike_C1235F/Spike_A222V)	hCoV-19/Italy/LAZ-INMI-119/2020	EPI_ISL_746826
2020.GSLAZ.746827.1229.1	ROMA	ROMA	29/12/2020	B.1.160	GH	(N_M234I/Spike_S477N/NSP4_M324I/NSP12_A185S/NS3_Q57H/NSP1_P80S/NSP13_E261D/NSP12_P323L/Spike_D614G/NSP14_S255I/N_A376T/NSP12_V776L/NSP13_K218R)	hCoV-19/Italy/LAZ-INMI-120/2020	EPI_ISL_746827
2020.GSLAZ.746828.1229.1	ROMA	ROMA	29/12/2020	B.1.160	GH	(NSP3_P968L/N_M234I/Spike_S477N/NSP4_M324I/NSP12_A185S/NS3_Q57H/NSP3_S1813P/NSP13_E261D/NSP3_S1204P/NSP12_P323L/Spike_D614G/N_A376T/NSP12_V776L/NSP13_K218R)	hCoV-19/Italy/LAZ-INMI-121/2020	EPI_ISL_746828
2020.GSLAZ.746829.1229.1	ROMA	ROMA	29/12/2020	B.1.177.83	GV	(NSP3_T1189I/Spike_P272L/NS8_V62L/NSP12_P323L/Spike_D614G/N_A220V/Spike_A222V)	hCoV-19/Italy/LAZ-INMI-122/2020	EPI_ISL_746829
2020.GSLAZ.746830.1229.1	ROMA	ROMA	29/12/2020	B.1.177.81	GV	(NS3_S166L/Spike_S477T/NSP15_S161I/NSP8_P10S/NSP12_P323L/Spike_D614G/N_A220V/Spike_A222V)	hCoV-19/Italy/LAZ-INMI-123/2020	EPI_ISL_746830
2020.GSLAZ.746831.1229.1	ROMA	ROMA	29/12/2020	B.1.389	GH	(NSP6_Y153C/NSP3_T1465I/NSP14_A119V/NS6_E59D/N_S194L/NSP15_K334N/Spike_T723I/NS3_Q57H/NSP15_D335F/NSP12_P323L/NSP3_Q1884H/Spike_D614G/NSP5_V104I)	hCoV-19/Italy/LAZ-INMI-124/2020	EPI_ISL_746831
2020.GSLAZ.746832.1229.1	ROMA	ROMA	29/12/2020	B.1.177	GV	(NSP5_I78S/N_T362K/Spike_P272L/NSP12_P323L/Spike_D614G/Spike_Q675H/N_A220V/Spike_A222V)	hCoV-19/Italy/LAZ-INMI-125/2020	EPI_ISL_746832
2020.GSLAZ.746833.1229.1	ROMA	ROMA	29/12/2020	B.1.177	GV	(NSP2_S211F/NSP6_S106F/NSP2_L501F/NSP3_K1060N/Spike_P272L/Spike_E1202K/NSP12_P323L/Spike_D614G/N_A220V/Spike_A222V)	hCoV-19/Italy/LAZ-INMI-126/2020	EPI_ISL_746833
2020.GSLAZ.746834.1229.1	ROMA	ROMA	29/12/2020	B.1.177.75	GV	(N_R195I/NSP2_L462F/NSP4_D70G/NS3_D210Y/NSP12_P323L/Spike_D614G/Spike_V1104L/N_A220V/Spike_A222V)	hCoV-19/Italy/LAZ-INMI-127/2020	EPI_ISL_746834
2020.GSLAZ.746835.1229.1	ROMA	ROMA	29/12/2020	B.1.177	GV	(NSP3_K532E/Spike_P272L/NSP2_P129S/NSP12_P323L/Spike_D614G/NSP3_D1085N/N_A220V/Spike_A222V)	hCoV-19/Italy/LAZ-INMI-128/2020	EPI_ISL_746835
2020.GSVEN.747459.1230.1	VENEZIA	VENEZIA	30/12/2020	B.1.177	GV	(N_P365S/NSP3_V299I/NS3_G224C/NSP7_M75I/NSP12_P323L/Spike_D614G/NS3_I63T/N_A220V/Spike_Q677H/NSP3_D112G/Spike_A222V)	hCoV-19/Italy/VEN-IZSVe-20RS2160-29_VR/2020	EPI_ISL_747459
2020.GSVEN.747459.1230.1	VENEZIA	VENEZIA	30/12/2020	B.1.177	GV	(N_P365S/NSP3_V299I/NS3_G224C/NSP7_M75I/NSP12_P323L/Spike_D614G/NS3_I63T/N_A220V/Spike_Q677H/NSP3_D112G/Spike_A222V)	hCoV-19/Italy/VEN-IZSVe-20RS2160-29_VR/2020	EPI_ISL_747459
2020.GSVEN.747460.1230.1	VENEZIA	VENEZIA	30/12/2020	B.1.177	GV	(NSP7_S25L/NSP6_A54S/NSP12_P323L/Spike_D614G/Spike_Q675H/NS8_P30L/N_A220V/Spike_A222V)	hCoV-19/Italy/VEN-IZSVe-20RS2160-30_VR/2020	EPI_ISL_747460
2020.GSVEN.747460.1230.1	VENEZIA	VENEZIA	30/12/2020	B.1.177	GV	(NSP7_S25L/NSP6_A54S/NSP12_P323L/Spike_D614G/Spike_Q675H/NS8_P30L/N_A220V/Spike_A222V)	hCoV-19/Italy/VEN-IZSVe-20RS2160-30_VR/2020	EPI_ISL_747460
2020.GSVEN.747461.1230.1	VENEZIA	VENEZIA	30/12/2020	B.1.177	GV	(NSP7_S25L/NSP6_A54S/NSP12_P323L/Spike_D614G/Spike_Q675H/NS8_P30L/N_A220V/Spike_A222V)	hCoV-19/Italy/VEN-IZSVe-20RS2160-31_VR/2020	EPI_ISL_747461
2020.GSVEN.747461.1230.1	VENEZIA	VENEZIA	30/12/2020	B.1.177	GV	(NSP7_S25L/NSP6_A54S/NSP12_P323L/Spike_D614G/Spike_Q675H/NS8_P30L/N_A220V/Spike_A222V)	hCoV-19/Italy/VEN-IZSVe-20RS2160-31_VR/2020	EPI_ISL_747461
2020.GSVEN.747462.1230.1	VENEZIA	VENEZIA	30/12/2020	B.1.177	GV	(NSP7_S25L/NSP6_A54S/NSP12_P323L/Spike_D614G/Spike_Q675H/NS8_P30L/N_A220V/Spike_A222V)	hCoV-19/Italy/VEN-IZSVe-20RS2160-32_VR/2020	EPI_ISL_747462
2020.GSVEN.747462.1230.1	VENEZIA	VENEZIA	30/12/2020	B.1.177	GV	(NSP7_S25L/NSP6_A54S/NSP12_P323L/Spike_D614G/Spike_Q675H/NS8_P30L/N_A220V/Spike_A222V)	hCoV-19/Italy/VEN-IZSVe-20RS2160-32_VR/2020	EPI_ISL_747462
2020.GSVEN.747463.1230.1	VENEZIA	VENEZIA	30/12/2020	B.1.160.7	GH	(NSP6_R236K/N_M234I/Spike_S477N/NSP4_M324I/NSP12_A185S/Spike_H655Y/NSP10_T102I/NS3_Q57H/NSP13_E261D/NSP12_P323L/Spike_D614G/N_A376T/NSP12_V776L/NSP13_K218R)	hCoV-19/Italy/VEN-IZSVe-20RS2160-33_VR/2020	EPI_ISL_747463
2020.GSVEN.747463.1230.1	VENEZIA	VENEZIA	30/12/2020	B.1.160.7	GH	(NSP6_R236K/N_M234I/Spike_S477N/NSP4_M324I/NSP12_A185S/Spike_H655Y/NSP10_T102I/NS3_Q57H/NSP13_E261D/NSP12_P323L/Spike_D614G/N_A376T/NSP12_V776L/NSP13_K218R)	hCoV-19/Italy/VEN-IZSVe-20RS2160-33_VR/2020	EPI_ISL_747463
2020.GSVEN.747464.1230.1	VENEZIA	VENEZIA	30/12/2020	B.1.177.53	GV	(NSP3_A85V/NS7b_T40I/N_T141I/NSP12_P323L/NSP12_N150Y/Spike_D614G/N_A220V/Spike_A222V)	hCoV-19/Italy/VEN-IZSVe-20RS2160-35_VR/2020	EPI_ISL_747464
2020.GSVEN.747464.1230.1	VENEZIA	VENEZIA	30/12/2020	B.1.177.53	GV	(NSP3_A85V/NS7b_T40I/N_T141I/NSP12_P323L/NSP12_N150Y/Spike_D614G/N_A220V/Spike_A222V)	hCoV-19/Italy/VEN-IZSVe-20RS2160-35_VR/2020	EPI_ISL_747464
2020.GSVEN.747465.1230.1	VENEZIA	VENEZIA	30/12/2020	B.1.177	GV	(NSP14_T113I/NSP6_A54S/N_Q241R/N_A55S/NS3_E194D/NSP12_P323L/Spike_D614G/N_A220V/NS3_S171L/Spike_A222V)	hCoV-19/Italy/VEN-IZSVe-20RS2161-11_VR/2020	EPI_ISL_747465
2020.GSVEN.747465.1230.1	VENEZIA	VENEZIA	30/12/2020	B.1.177	GV	(NSP14_T113I/NSP6_A54S/N_Q241R/N_A55S/NS3_E194D/NSP12_P323L/Spike_D614G/N_A220V/NS3_S171L/Spike_A222V)	hCoV-19/Italy/VEN-IZSVe-20RS2161-11_VR/2020	EPI_ISL_747465
2020.GSVEN.747466.1230.1	VENEZIA	VENEZIA	30/12/2020	B.1.177	GV	(NSP2_I281V/M_V70F/NS6_W27L/NSP12_P323L/Spike_D614G/N_A220V/Spike_A222V)	hCoV-19/Italy/VEN-IZSVe-20RS2161-13_VR/2020	EPI_ISL_747466
2020.GSVEN.747466.1230.1	VENEZIA	VENEZIA	30/12/2020	B.1.177	GV	(NSP2_I281V/M_V70F/NS6_W27L/NSP12_P323L/Spike_D614G/N_A220V/Spike_A222V)	hCoV-19/Italy/VEN-IZSVe-20RS2161-13_VR/2020	EPI_ISL_747466
2020.GSVEN.747467.1230.1	VENEZIA	VENEZIA	30/12/2020	B.1.177	GV	(NSP6_A54S/N_Q241R/N_A55S/NS3_T175I/NS3_E194D/NSP12_P323L/Spike_D614G/N_A220V/NS3_S171L/Spike_A222V)	hCoV-19/Italy/VEN-IZSVe-20RS2161-14_VR/2020	EPI_ISL_747467
2020.GSVEN.747467.1230.1	VENEZIA	VENEZIA	30/12/2020	B.1.177	GV	(NSP6_A54S/N_Q241R/N_A55S/NS3_T175I/NS3_E194D/NSP12_P323L/Spike_D614G/N_A220V/NS3_S171L/Spike_A222V)	hCoV-19/Italy/VEN-IZSVe-20RS2161-14_VR/2020	EPI_ISL_747467
2020.GSVEN.747468.1230.1	VENEZIA	VENEZIA	30/12/2020	B.1.177	GV	(NSP2_A247V/NSP12_R132W/N_H145Y/Spike_P272L/NSP2_V459A/NSP12_P323L/Spike_A262S/Spike_D614G/N_A220V/Spike_A222V)	hCoV-19/Italy/VEN-IZSVe-20RS2161-17_VR/2020	EPI_ISL_747468
2020.GSVEN.747468.1230.1	VENEZIA	VENEZIA	30/12/2020	B.1.177	GV	(NSP2_A247V/NSP12_R132W/N_H145Y/Spike_P272L/NSP2_V459A/NSP12_P323L/Spike_A262S/Spike_D614G/N_A220V/Spike_A222V)	hCoV-19/Italy/VEN-IZSVe-20RS2161-17_VR/2020	EPI_ISL_747468
2020.GSVEN.747469.1230.1	VENEZIA	VENEZIA	30/12/2020	B.1.177	GV	(NS3_T12I/NSP2_P624S/Spike_P272L/NSP12_P323L/Spike_A262S/Spike_D614G/Spike_V1104L/N_A220V/Spike_A222V)	hCoV-19/Italy/VEN-IZSVe-20RS2161-19_VR/2020	EPI_ISL_747469
2020.GSVEN.747469.1230.1	VENEZIA	VENEZIA	30/12/2020	B.1.177	GV	(NS3_T12I/NSP2_P624S/Spike_P272L/NSP12_P323L/Spike_A262S/Spike_D614G/Spike_V1104L/N_A220V/Spike_A222V)	hCoV-19/Italy/VEN-IZSVe-20RS2161-19_VR/2020	EPI_ISL_747469
2020.GSVEN.747470.1230.1	VENEZIA	VENEZIA	30/12/2020	B.1.1.217	GR	(NSP3_Q203R/NSP3_S284G/NS3_G18D/NSP4_S432G/N_R203K/NSP3_K412N/N_G204R/NS8_E64stop/NSP12_P323L/Spike_D614G/M_A2V/N_R40C/NSP10_P59T)	hCoV-19/Italy/VEN-IZSVe-20RS2161-20_VR/2020	EPI_ISL_747470
2020.GSVEN.747470.1230.1	VENEZIA	VENEZIA	30/12/2020	B.1.1.217	GR	(NSP3_Q203R/NSP3_S284G/NS3_G18D/NSP4_S432G/N_R203K/NSP3_K412N/N_G204R/NS8_E64stop/NSP12_P323L/Spike_D614G/M_A2V/N_R40C/NSP10_P59T)	hCoV-19/Italy/VEN-IZSVe-20RS2161-20_VR/2020	EPI_ISL_747470
2020.GSVEN.747471.1230.1	VENEZIA	VENEZIA	30/12/2020	B.1.160	GH	(NSP3_T1269I/N_M234I/Spike_S477N/NSP4_M324I/NSP12_A185S/Spike_T1117K/NS3_Q57H/NSP1_P80S/NSP13_E261D/NSP12_P323L/Spike_D614G/NSP14_S255I/N_A376T/NSP12_V776L/NSP13_K218R)	hCoV-19/Italy/VEN-IZSVe-20RS2163-1_VR/2020	EPI_ISL_747471
2020.GSVEN.747471.1230.1	VENEZIA	VENEZIA	30/12/2020	B.1.160	GH	(NSP3_T1269I/N_M234I/Spike_S477N/NSP4_M324I/NSP12_A185S/Spike_T1117K/NS3_Q57H/NSP1_P80S/NSP13_E261D/NSP12_P323L/Spike_D614G/NSP14_S255I/N_A376T/NSP12_V776L/NSP13_K218R)	hCoV-19/Italy/VEN-IZSVe-20RS2163-1_VR/2020	EPI_ISL_747471
2020.GSVEN.747472.1230.1	VENEZIA	VENEZIA	30/12/2020	B.1.258	G	(NS3_D155H/Spike_H69del/NSP13_H290Y/NSP3_I1683T/NS3_A72S/Spike_N439K/NSP13_A598S/NSP9_M101I/NSP12_V720I/Spike_V70del/NSP6_E195D/NSP12_P323L/Spike_D614G)	hCoV-19/Italy/VEN-IZSVe-20RS2163-2_VR/2020	EPI_ISL_747472
2020.GSVEN.747472.1230.1	VENEZIA	VENEZIA	30/12/2020	B.1.258	G	(NS3_D155H/Spike_H69del/NSP13_H290Y/NSP3_I1683T/NS3_A72S/Spike_N439K/NSP13_A598S/NSP9_M101I/NSP12_V720I/Spike_V70del/NSP6_E195D/NSP12_P323L/Spike_D614G)	hCoV-19/Italy/VEN-IZSVe-20RS2163-2_VR/2020	EPI_ISL_747472
2020.GSVEN.747473.1230.1	VENEZIA	VENEZIA	30/12/2020	B.1.177	GV	(NSP7_S25L/NSP6_A54S/NSP12_P323L/Spike_D614G/Spike_Q675H/NS8_P30L/N_A220V/Spike_A222V)	hCoV-19/Italy/VEN-IZSVe-20RS2163-3_VR/2020	EPI_ISL_747473
2020.GSVEN.747473.1230.1	VENEZIA	VENEZIA	30/12/2020	B.1.177	GV	(NSP7_S25L/NSP6_A54S/NSP12_P323L/Spike_D614G/Spike_Q675H/NS8_P30L/N_A220V/Spike_A222V)	hCoV-19/Italy/VEN-IZSVe-20RS2163-3_VR/2020	EPI_ISL_747473
2020.GSVEN.747474.1230.1	VENEZIA	VENEZIA	30/12/2020	B.1.177	GV	(NSP2_A247V/NSP12_S913L/NSP12_S768N/N_H145Y/NSP3_V947L/Spike_P272L/NSP12_P323L/Spike_A262S/Spike_D614G/N_A220V/NSP14_T16I/Spike_A222V)	hCoV-19/Italy/VEN-IZSVe-20RS2163-4_VR/2020	EPI_ISL_747474
2020.GSVEN.747474.1230.1	VENEZIA	VENEZIA	30/12/2020	B.1.177	GV	(NSP2_A247V/NSP12_S913L/NSP12_S768N/N_H145Y/NSP3_V947L/Spike_P272L/NSP12_P323L/Spike_A262S/Spike_D614G/N_A220V/NSP14_T16I/Spike_A222V)	hCoV-19/Italy/VEN-IZSVe-20RS2163-4_VR/2020	EPI_ISL_747474
2020.GSVEN.747475.1230.1	VENEZIA	VENEZIA	30/12/2020	B.1.177	GV	(Spike_T95I/NSP6_A54S/NSP12_P323L/Spike_D614G/Spike_Q675H/NS8_P30L/N_A220V/Spike_A222V)	hCoV-19/Italy/VEN-IZSVe-20RS2163-6_VR/2020	EPI_ISL_747475
2020.GSVEN.747475.1230.1	VENEZIA	VENEZIA	30/12/2020	B.1.177	GV	(Spike_T95I/NSP6_A54S/NSP12_P323L/Spike_D614G/Spike_Q675H/NS8_P30L/N_A220V/Spike_A222V)	hCoV-19/Italy/VEN-IZSVe-20RS2163-6_VR/2020	EPI_ISL_747475
2020.GSVEN.747476.1230.1	VENEZIA	VENEZIA	30/12/2020	B.1.177	GV	(N_P365S/NSP3_V299I/NSP7_M75I/NSP12_P323L/Spike_D614G/N_A220V/Spike_Q677H/Spike_A222V)	hCoV-19/Italy/VEN-IZSVe-20RS2163-7_VR/2020	EPI_ISL_747476
2020.GSVEN.747476.1230.1	VENEZIA	VENEZIA	30/12/2020	B.1.177	GV	(N_P365S/NSP3_V299I/NSP7_M75I/NSP12_P323L/Spike_D614G/N_A220V/Spike_Q677H/Spike_A222V)	hCoV-19/Italy/VEN-IZSVe-20RS2163-7_VR/2020	EPI_ISL_747476
2020.GSVEN.747477.1230.1	VENEZIA	VENEZIA	30/12/2020	B.1.177	GV	(NS3_T12I/NSP2_P624S/Spike_P272L/NSP12_P323L/Spike_A262S/Spike_D614G/Spike_V1104L/N_A220V/Spike_A222V)	hCoV-19/Italy/VEN-IZSVe-20RS2165-10_RO/2020	EPI_ISL_747477
2020.GSVEN.747477.1230.1	VENEZIA	VENEZIA	30/12/2020	B.1.177	GV	(NS3_T12I/NSP2_P624S/Spike_P272L/NSP12_P323L/Spike_A262S/Spike_D614G/Spike_V1104L/N_A220V/Spike_A222V)	hCoV-19/Italy/VEN-IZSVe-20RS2165-10_RO/2020	EPI_ISL_747477
2020.GSVEN.747478.1230.1	VENEZIA	VENEZIA	30/12/2020	B.1.177.75	GV	(N_R195I/NSP12_P323L/Spike_D614G/Spike_V1104L/N_A220V/Spike_A222V)	hCoV-19/Italy/VEN-IZSVe-20RS2165-3_RO/2020	EPI_ISL_747478
2020.GSVEN.747478.1230.1	VENEZIA	VENEZIA	30/12/2020	B.1.177.75	GV	(N_R195I/NSP12_P323L/Spike_D614G/Spike_V1104L/N_A220V/Spike_A222V)	hCoV-19/Italy/VEN-IZSVe-20RS2165-3_RO/2020	EPI_ISL_747478
2020.GSVEN.747479.1230.1	VENEZIA	VENEZIA	30/12/2020	B.1.177.53	GV	(NSP3_A85V/NS7b_T40I/N_T141I/NSP3_K412N/NSP12_P323L/Spike_D614G/N_A220V/Spike_A222V)	hCoV-19/Italy/VEN-IZSVe-20RS2165-5_RO/2020	EPI_ISL_747479
2020.GSVEN.747479.1230.1	VENEZIA	VENEZIA	30/12/2020	B.1.177.53	GV	(NSP3_A85V/NS7b_T40I/N_T141I/NSP3_K412N/NSP12_P323L/Spike_D614G/N_A220V/Spike_A222V)	hCoV-19/Italy/VEN-IZSVe-20RS2165-5_RO/2020	EPI_ISL_747479
2020.GSVEN.747480.1230.1	VENEZIA	VENEZIA	30/12/2020	B.1.177.51	GV	(NSP2_H194Y/Spike_A1070V/N_P67L/NSP12_P323L/Spike_D614G/N_A220V/Spike_A222V)	hCoV-19/Italy/VEN-IZSVe-20RS2165-6_RO/2020	EPI_ISL_747480
2020.GSVEN.747480.1230.1	VENEZIA	VENEZIA	30/12/2020	B.1.177.51	GV	(NSP2_H194Y/Spike_A1070V/N_P67L/NSP12_P323L/Spike_D614G/N_A220V/Spike_A222V)	hCoV-19/Italy/VEN-IZSVe-20RS2165-6_RO/2020	EPI_ISL_747480
2020.GSVEN.747481.1230.1	VENEZIA	VENEZIA	30/12/2020	B.1.177	GV	(NS3_T12I/NSP2_P624S/Spike_P272L/NSP12_P323L/Spike_A262S/Spike_D614G/Spike_V1104L/N_A220V/Spike_A222V)	hCoV-19/Italy/VEN-IZSVe-20RS2165-9_RO/2020	EPI_ISL_747481
2020.GSVEN.747481.1230.1	VENEZIA	VENEZIA	30/12/2020	B.1.177	GV	(NS3_T12I/NSP2_P624S/Spike_P272L/NSP12_P323L/Spike_A262S/Spike_D614G/Spike_V1104L/N_A220V/Spike_A222V)	hCoV-19/Italy/VEN-IZSVe-20RS2165-9_RO/2020	EPI_ISL_747481
2020.GSVEN.747482.1230.1	VENEZIA	VENEZIA	30/12/2020	B.1.160	GH	(NSP3_A242V/N_M234I/Spike_S477N/NSP3_K1679N/NSP4_M324I/NSP12_A185S/NS3_Q57H/NS3_G224C/NSP13_E261D/NSP12_P323L/Spike_D614G/N_D415G/N_A376T/NSP12_V776L/NSP13_K218R)	hCoV-19/Italy/VEN-IZSVe-20RS2160-28_VR/2020	EPI_ISL_747482
2020.GSVEN.747482.1230.1	VENEZIA	VENEZIA	30/12/2020	B.1.160	GH	(NSP3_A242V/N_M234I/Spike_S477N/NSP3_K1679N/NSP4_M324I/NSP12_A185S/NS3_Q57H/NS3_G224C/NSP13_E261D/NSP12_P323L/Spike_D614G/N_D415G/N_A376T/NSP12_V776L/NSP13_K218R)	hCoV-19/Italy/VEN-IZSVe-20RS2160-28_VR/2020	EPI_ISL_747482
2020.GSVEN.747483.1230.1	VENEZIA	VENEZIA	30/12/2020	B.1.160	GH	(N_M234I/Spike_S477N/NSP4_M324I/NSP12_A185S/NSP13_L297F/NSP3_V421F/NSP13_E261D/NSP12_P323L/NSP12_L146F/Spike_D614G/N_A376T/NSP12_V776L/NSP13_K218R)	hCoV-19/Italy/VEN-IZSVe-20RS2160-34_VR/2020	EPI_ISL_747483
2020.GSVEN.747483.1230.1	VENEZIA	VENEZIA	30/12/2020	B.1.160	GH	(N_M234I/Spike_S477N/NSP4_M324I/NSP12_A185S/NSP13_L297F/NSP3_V421F/NSP13_E261D/NSP12_P323L/NSP12_L146F/Spike_D614G/N_A376T/NSP12_V776L/NSP13_K218R)	hCoV-19/Italy/VEN-IZSVe-20RS2160-34_VR/2020	EPI_ISL_747483
2020.GSVEN.747484.1230.1	VENEZIA	VENEZIA	30/12/2020	B.1.160	GH	(N_M234I/Spike_S477N/NSP3_K1679N/NSP4_M324I/NSP12_A185S/NS3_Q57H/NS3_G224C/NSP13_E261D/NS8_W45L/NSP12_P323L/Spike_D614G/Spike_S12F/N_A376T/NSP12_V776L/NSP13_K218R)	hCoV-19/Italy/VEN-IZSVe-20RS2161-12_VR/2020	EPI_ISL_747484
2020.GSVEN.747484.1230.1	VENEZIA	VENEZIA	30/12/2020	B.1.160	GH	(N_M234I/Spike_S477N/NSP3_K1679N/NSP4_M324I/NSP12_A185S/NS3_Q57H/NS3_G224C/NSP13_E261D/NS8_W45L/NSP12_P323L/Spike_D614G/Spike_S12F/N_A376T/NSP12_V776L/NSP13_K218R)	hCoV-19/Italy/VEN-IZSVe-20RS2161-12_VR/2020	EPI_ISL_747484
2020.GSVEN.747485.1230.1	VENEZIA	VENEZIA	30/12/2020	B.1.160	GH	(N_M234I/Spike_S477N/NSP3_K1679N/NSP4_M324I/NSP12_A185S/NSP3_T703I/NS3_Q57H/NS3_G224C/NSP13_E261D/NSP12_P323L/Spike_D614G/N_A376T/NSP12_V776L/NSP13_K218R)	hCoV-19/Italy/VEN-IZSVe-20RS2161-15_VR/2020	EPI_ISL_747485
2020.GSVEN.747485.1230.1	VENEZIA	VENEZIA	30/12/2020	B.1.160	GH	(N_M234I/Spike_S477N/NSP3_K1679N/NSP4_M324I/NSP12_A185S/NSP3_T703I/NS3_Q57H/NS3_G224C/NSP13_E261D/NSP12_P323L/Spike_D614G/N_A376T/NSP12_V776L/NSP13_K218R)	hCoV-19/Italy/VEN-IZSVe-20RS2161-15_VR/2020	EPI_ISL_747485
2020.GSVEN.747486.1230.1	VENEZIA	VENEZIA	30/12/2020	B.1.221	G	(NS3_Q38R/NS3_G172R/N_S194L/NSP3_H295Y/NSP4_A231V/NS3_V202L/NSP12_P323L/Spike_D614G/N_P199L/Spike_S98F)	hCoV-19/Italy/VEN-IZSVe-20RS2165-1_RO/2020	EPI_ISL_747486
2020.GSVEN.747486.1230.1	VENEZIA	VENEZIA	30/12/2020	B.1.221	G	(NS3_Q38R/NS3_G172R/N_S194L/NSP3_H295Y/NSP4_A231V/NS3_V202L/NSP12_P323L/Spike_D614G/N_P199L/Spike_S98F)	hCoV-19/Italy/VEN-IZSVe-20RS2165-1_RO/2020	EPI_ISL_747486
2020.GSVEN.747487.1230.1	VENEZIA	VENEZIA	30/12/2020	B.1.221	G	(NS3_Q38R/NS3_G172R/N_S194L/NSP3_H295Y/NSP4_A231V/NS3_V202L/NSP12_P323L/Spike_D614G/N_P199L/Spike_S98F)	hCoV-19/Italy/VEN-IZSVe-20RS2165-2_RO/2020	EPI_ISL_747487
2020.GSVEN.747487.1230.1	VENEZIA	VENEZIA	30/12/2020	B.1.221	G	(NS3_Q38R/NS3_G172R/N_S194L/NSP3_H295Y/NSP4_A231V/NS3_V202L/NSP12_P323L/Spike_D614G/N_P199L/Spike_S98F)	hCoV-19/Italy/VEN-IZSVe-20RS2165-2_RO/2020	EPI_ISL_747487
2020.GSVEN.747488.1230.1	VENEZIA	VENEZIA	30/12/2020	B.1.221	G	(NS3_Q38R/NS3_G172R/N_S194L/NSP3_H295Y/NSP4_A231V/NS3_V202L/NSP12_P323L/Spike_D614G/N_P199L/Spike_S98F)	hCoV-19/Italy/VEN-IZSVe-20RS2165-4_RO/2020	EPI_ISL_747488
2020.GSVEN.747488.1230.1	VENEZIA	VENEZIA	30/12/2020	B.1.221	G	(NS3_Q38R/NS3_G172R/N_S194L/NSP3_H295Y/NSP4_A231V/NS3_V202L/NSP12_P323L/Spike_D614G/N_P199L/Spike_S98F)	hCoV-19/Italy/VEN-IZSVe-20RS2165-4_RO/2020	EPI_ISL_747488
2020.GSVEN.747489.1230.1	VENEZIA	VENEZIA	30/12/2020	B.1.160	GH	(NSP1_V54I/N_M234I/Spike_S477N/NSP4_M324I/NSP12_A185S/NSP13_E261D/NSP12_P323L/Spike_D614G/NSP2_V259F/N_A376T/NSP12_V776L/NSP13_K218R)	hCoV-19/Italy/VEN-IZSVe-20RS2165-7_RO/2020	EPI_ISL_747489
2020.GSVEN.747489.1230.1	VENEZIA	VENEZIA	30/12/2020	B.1.160	GH	(NSP1_V54I/N_M234I/Spike_S477N/NSP4_M324I/NSP12_A185S/NSP13_E261D/NSP12_P323L/Spike_D614G/NSP2_V259F/N_A376T/NSP12_V776L/NSP13_K218R)	hCoV-19/Italy/VEN-IZSVe-20RS2165-7_RO/2020	EPI_ISL_747489
2020.GSVEN.751318.1230.1	VENEZIA	VENEZIA	30/12/2020	B.1	G	(M_D3G/Spike_D614G/NSP4_M33L)	hCoV-19/Italy/VEN-UniVR-45/2020	EPI_ISL_751318
2020.GSVEN.751318.1230.1	VENEZIA	VENEZIA	30/12/2020	B.1	G	(M_D3G/Spike_D614G/NSP4_M33L)	hCoV-19/Italy/VEN-UniVR-45/2020	EPI_ISL_751318
2020.GSVEN.751319.1230.1	VENEZIA	VENEZIA	30/12/2020	B.1	G	(NSP12_P323L/Spike_D614G/NSP4_M33L)	hCoV-19/Italy/VEN-UniVR-110/2020	EPI_ISL_751319
2020.GSVEN.751319.1230.1	VENEZIA	VENEZIA	30/12/2020	B.1	G	(NSP12_P323L/Spike_D614G/NSP4_M33L)	hCoV-19/Italy/VEN-UniVR-110/2020	EPI_ISL_751319
2020.GSVEN.751320.1230.1	VENEZIA	VENEZIA	30/12/2020	B.1	G	(NS8_Q18stop/M_D3G/NSP12_P323L/Spike_D614G)	hCoV-19/Italy/VEN-UniVR-119/2020	EPI_ISL_751320
2020.GSVEN.751320.1230.1	VENEZIA	VENEZIA	30/12/2020	B.1	G	(NS8_Q18stop/M_D3G/NSP12_P323L/Spike_D614G)	hCoV-19/Italy/VEN-UniVR-119/2020	EPI_ISL_751320
2020.GSVEN.751321.1230.1	VENEZIA	VENEZIA	30/12/2020	B.1	G	(NS8_Q18stop/M_D3G/E_T9I/NSP12_P323L/Spike_D614G)	hCoV-19/Italy/VEN-UniVR-130/2020	EPI_ISL_751321
2020.GSVEN.751321.1230.1	VENEZIA	VENEZIA	30/12/2020	B.1	G	(NS8_Q18stop/M_D3G/E_T9I/NSP12_P323L/Spike_D614G)	hCoV-19/Italy/VEN-UniVR-130/2020	EPI_ISL_751321
2020.GSVEN.751322.1230.1	VENEZIA	VENEZIA	30/12/2020	B.1.1	GR	(N_R203K/N_G204R/NSP4_Y311H/NS8_E106stop/NSP12_P323L/Spike_D614G)	hCoV-19/Italy/VEN-UniVR-151/2020	EPI_ISL_751322
2020.GSVEN.751322.1230.1	VENEZIA	VENEZIA	30/12/2020	B.1.1	GR	(N_R203K/N_G204R/NSP4_Y311H/NS8_E106stop/NSP12_P323L/Spike_D614G)	hCoV-19/Italy/VEN-UniVR-151/2020	EPI_ISL_751322
2020.GSVEN.751323.1230.1	VENEZIA	VENEZIA	30/12/2020	B.1.1.266	GR	(NSP15_D91Y/NS3_G254stop/Spike_S459Y/NS7a_H47Y/N_R203K/NSP3_K945N/Spike_L5F/N_G204R/NSP12_P323L/Spike_D614G/Spike_M1229I)	hCoV-19/Italy/VEN-UniVR-29/2020	EPI_ISL_751323
2020.GSVEN.751323.1230.1	VENEZIA	VENEZIA	30/12/2020	B.1.1.266	GR	(NSP15_D91Y/NS3_G254stop/Spike_S459Y/NS7a_H47Y/N_R203K/NSP3_K945N/Spike_L5F/N_G204R/NSP12_P323L/Spike_D614G/Spike_M1229I)	hCoV-19/Italy/VEN-UniVR-29/2020	EPI_ISL_751323
2020.GSVEN.751324.1230.1	VENEZIA	VENEZIA	30/12/2020	B.1.1.266	GR	(NSP15_D91Y/NS3_G254stop/Spike_S459Y/NS7a_H47Y/N_R203K/NSP3_K945N/Spike_L5F/N_G204R/NSP4_T147I/NSP12_P323L/Spike_D614G/Spike_M1229I)	hCoV-19/Italy/VEN-UniVR-33/2020	EPI_ISL_751324
2020.GSVEN.751324.1230.1	VENEZIA	VENEZIA	30/12/2020	B.1.1.266	GR	(NSP15_D91Y/NS3_G254stop/Spike_S459Y/NS7a_H47Y/N_R203K/NSP3_K945N/Spike_L5F/N_G204R/NSP4_T147I/NSP12_P323L/Spike_D614G/Spike_M1229I)	hCoV-19/Italy/VEN-UniVR-33/2020	EPI_ISL_751324
2020.GSVEN.751325.1230.1	VENEZIA	VENEZIA	30/12/2020	B.1.1.1	GR	(NSP16_S166A/NS7a_L56del/Spike_V401L/NS7a_S60del/NSP3_G145C/N_R203K/NSP3_T428I/N_G204R/NS7a_Q62del/NS7a_T57del/NS7a_T61del/NSP12_P323L/Spike_D614G/NS7a_A55del/NS7a_C58del/NS7a_F59del/NS7a_F54del)	hCoV-19/Italy/VEN-UniVR-28/2020	EPI_ISL_751325
2020.GSVEN.751325.1230.1	VENEZIA	VENEZIA	30/12/2020	B.1.1.1	GR	(NSP16_S166A/NS7a_L56del/Spike_V401L/NS7a_S60del/NSP3_G145C/N_R203K/NSP3_T428I/N_G204R/NS7a_Q62del/NS7a_T57del/NS7a_T61del/NSP12_P323L/Spike_D614G/NS7a_A55del/NS7a_C58del/NS7a_F59del/NS7a_F54del)	hCoV-19/Italy/VEN-UniVR-28/2020	EPI_ISL_751325
2020.GSVEN.751326.1230.1	VENEZIA	VENEZIA	30/12/2020	B.1.1	GR	(N_P199S/N_R203K/N_G204R/NSP12_A625T/NSP12_P323L/Spike_D614G)	hCoV-19/Italy/VEN-UniVR-85/2020	EPI_ISL_751326
2020.GSVEN.751326.1230.1	VENEZIA	VENEZIA	30/12/2020	B.1.1	GR	(N_P199S/N_R203K/N_G204R/NSP12_A625T/NSP12_P323L/Spike_D614G)	hCoV-19/Italy/VEN-UniVR-85/2020	EPI_ISL_751326
2020.GSVEN.751327.1230.1	VENEZIA	VENEZIA	30/12/2020	B.1	G	(NSP12_P323L/NSP4_M33L)	hCoV-19/Italy/VEN-UniVR-149/2020	EPI_ISL_751327
2020.GSVEN.751327.1230.1	VENEZIA	VENEZIA	30/12/2020	B.1	G	(NSP12_P323L/NSP4_M33L)	hCoV-19/Italy/VEN-UniVR-149/2020	EPI_ISL_751327
2020.GSVEN.751328.1230.1	VENEZIA	VENEZIA	30/12/2020	B.1	G	(NSP14_T522I/NSP6_S170Y)	hCoV-19/Italy/VEN-UniVR-127/2020	EPI_ISL_751328
2020.GSVEN.751328.1230.1	VENEZIA	VENEZIA	30/12/2020	B.1	G	(NSP14_T522I/NSP6_S170Y)	hCoV-19/Italy/VEN-UniVR-127/2020	EPI_ISL_751328
2020.GSVEN.751329.1230.1	VENEZIA	VENEZIA	30/12/2020	B.1	GR	(N_R203K/NSP12_G596C/N_G204R/NSP3_A338S/NS8_R115H/NSP12_P323L/Spike_D614G)	hCoV-19/Italy/VEN-UniVR-115/2020	EPI_ISL_751329
2020.GSVEN.751329.1230.1	VENEZIA	VENEZIA	30/12/2020	B.1	GR	(N_R203K/NSP12_G596C/N_G204R/NSP3_A338S/NS8_R115H/NSP12_P323L/Spike_D614G)	hCoV-19/Italy/VEN-UniVR-115/2020	EPI_ISL_751329
2021.GSCAM.776951.0107.1	NAPOLI	NAPOLI	07/01/2021	B.1.177.33	GV	(N_P365S/NSP3_M914I/NSP3_T1456I/NSP14_T113I/Spike_G639S/NSP12_P323L/Spike_D614G/NSP2_V126F/N_S327L/N_A220V/NSP4_T492I/NSP1_E87D/Spike_A222V)	hCoV-19/Italy/CAM-TIGEM-296/2020	EPI_ISL_776951
2021.GSCAM.776952.0107.1	NAPOLI	NAPOLI	07/01/2021	B.1.160	GH	(N_M234I/Spike_S477N/NSP4_M324I/NSP12_A185S/NS3_Q57H/NSP13_E261D/NSP2_V599F/NSP12_P323L/Spike_D614G/N_A376T/NSP12_V776L/NSP13_K218R)	hCoV-19/Italy/CAM-TIGEM-282/2020	EPI_ISL_776952
2021.GSCAM.776953.0107.1	NAPOLI	NAPOLI	07/01/2021	B.1.177.33	GV	(N_P365S/NSP3_N1012D/NSP3_T1456I/Spike_G639S/NSP12_P323L/Spike_D614G/N_A220V/Spike_A222V)	hCoV-19/Italy/CAM-TIGEM-276/2020	EPI_ISL_776953
2021.GSCAM.776954.0107.1	NAPOLI	NAPOLI	07/01/2021	B.1.177.33	GV	(N_P365S/NSP3_N1012D/NSP3_T1456I/Spike_G639S/NSP12_P323L/Spike_D614G/N_A220V/Spike_A222V)	hCoV-19/Italy/CAM-TIGEM-297/2020	EPI_ISL_776954
2021.GSCAM.776955.0107.1	NAPOLI	NAPOLI	07/01/2021	B.1.160	GH	(N_G238C/N_M234I/Spike_S477N/NSP4_M324I/NSP12_A185S/NS3_R134L/NS3_Q57H/NSP1_P80S/NSP13_E261D/Spike_P1162S/NSP12_P323L/Spike_D614G/N_A376T/NSP12_V776L/NSP13_K218R)	hCoV-19/Italy/CAM-TIGEM-277/2020	EPI_ISL_776955
2021.GSCAM.776956.0107.1	NAPOLI	NAPOLI	07/01/2021	B.1.160	GH	(N_M234I/Spike_S477N/NSP4_M324I/NSP12_A185S/NS3_Q57H/NSP13_E261D/NSP2_V599F/NSP12_P323L/Spike_D614G/N_A376T/NSP12_V776L/NSP13_K218R)	hCoV-19/Italy/CAM-TIGEM-262/2020	EPI_ISL_776956
2021.GSCAM.776957.0107.1	NAPOLI	NAPOLI	07/01/2021	B.1.160	GH	(NS6_E55stop/N_M234I/Spike_S477N/NSP4_M324I/NSP12_A185S/NS3_Q57H/NSP1_P80S/NSP13_E261D/NSP12_P323L/Spike_D614G/N_A376T/NSP12_V776L/NSP13_K218R/NSP16_T140I)	hCoV-19/Italy/CAM-TIGEM-275/2020	EPI_ISL_776957
2021.GSCAM.776958.0107.1	NAPOLI	NAPOLI	07/01/2021	B.1.236	G	(NSP13_H290Y/NSP3_I1683T/N_S194L/Spike_N439K/NSP14_M49I/NSP12_P323L/Spike_D614G)	hCoV-19/Italy/CAM-TIGEM-266/2020	EPI_ISL_776958
2021.GSCAM.776959.0107.1	NAPOLI	NAPOLI	07/01/2021	AD.2	GR	(NSP3_P968L/N_G178C/N_R203K/N_G204R/NS3_T223I/NSP2_I120F/NSP12_E254D/NSP15_T33I/NSP12_P323L/Spike_D614G/N_A398V/NSP6_L37F/NSP14_M501I)	hCoV-19/Italy/CAM-TIGEM-267/2020	EPI_ISL_776959
2021.GSCAM.776960.0107.1	NAPOLI	NAPOLI	07/01/2021	C.18	GR	(NSP16_S166A/NSP5_G15S/N_R203K/NSP3_T428I/N_P67T/N_G204R/NSP12_P323L/Spike_D614G)	hCoV-19/Italy/CAM-TIGEM-374/2020	EPI_ISL_776960
2021.GSCAM.776961.0107.1	NAPOLI	NAPOLI	07/01/2021	B.1.177.33	GV	(N_P365S/NSP3_M914I/NSP3_T1456I/NSP14_T113I/Spike_G639S/NSP12_P323L/Spike_D614G/NSP2_V126F/N_A220V/NSP4_T492I/Spike_A222V)	hCoV-19/Italy/CAM-TIGEM-368/2020	EPI_ISL_776961
2021.GSCAM.776962.0107.1	NAPOLI	NAPOLI	07/01/2021	B.1.177	GV	(NS3_K16N/NSP3_T976I/N_A55S/Spike_P272L/NSP12_P323L/Spike_A262S/Spike_D614G/N_A220V/Spike_S640F/Spike_A222V)	hCoV-19/Italy/CAM-TIGEM-381/2020	EPI_ISL_776962
2021.GSCAM.776963.0107.1	NAPOLI	NAPOLI	07/01/2021	B.1.177	GV	(NSP12_P323L/Spike_D614G/N_A220V/Spike_A222V)	hCoV-19/Italy/CAM-TIGEM-363/2020	EPI_ISL_776963
2021.GSCAM.776964.0107.1	NAPOLI	NAPOLI	07/01/2021	B.1.177	GV	(N_H145Y/Spike_P272L/NS3_V112F/NSP12_P323L/Spike_A262S/Spike_D614G/N_A220V/Spike_A222V)	hCoV-19/Italy/CAM-TIGEM-312/2020	EPI_ISL_776964
2021.GSCAM.776965.0107.1	NAPOLI	NAPOLI	07/01/2021	B.1.177	GV	(NSP3_T749I/Spike_P272L/NSP12_P323L/Spike_A262S/Spike_D614G/N_A220V/M_T7I/Spike_A222V)	hCoV-19/Italy/CAM-TIGEM-359/2020	EPI_ISL_776965
2021.GSCAM.776966.0107.1	NAPOLI	NAPOLI	07/01/2021	B.1.177	GV	(NSP3_T749I/Spike_P272L/NSP12_P323L/Spike_A262S/Spike_D614G/N_A220V/M_T7I/Spike_A222V)	hCoV-19/Italy/CAM-TIGEM-304/2020	EPI_ISL_776966
2021.GSCAM.776967.0107.1	NAPOLI	NAPOLI	07/01/2021	B.1.177	GV	(Spike_P272L/NSP12_P323L/Spike_A262S/Spike_D614G/N_A220V/Spike_A222V)	hCoV-19/Italy/CAM-TIGEM-325/2020	EPI_ISL_776967
2021.GSCAM.776968.0107.1	NAPOLI	NAPOLI	07/01/2021	B.1.1	GR	(N_R203K/NSP3_T350A/N_G204R/NSP12_P323L/Spike_D614G/Spike_V42I/Spike_Q677H)	hCoV-19/Italy/CAM-TIGEM-305/2020	EPI_ISL_776968
2021.GSCAM.776969.0107.1	NAPOLI	NAPOLI	07/01/2021	B.1.1	GR	(N_R203K/N_G204R/NSP12_P323L/Spike_D614G)	hCoV-19/Italy/CAM-TIGEM-344/2020	EPI_ISL_776969
2021.GSCAM.776970.0107.1	NAPOLI	NAPOLI	07/01/2021	B.1.1	GR	(NSP12_S647I/NSP5_A129V/N_R203K/N_G204R/NSP3_V348A/NS3_ins229F/NSP12_P323L/Spike_D614G)	hCoV-19/Italy/CAM-TIGEM-311/2020	EPI_ISL_776970
2021.GSCAM.776971.0107.1	NAPOLI	NAPOLI	07/01/2021	B.1	G	(N_R385I/NSP13_L297F/NSP3_P153L/NSP12_P323L/NSP4_L264F/Spike_D614G/NSP6_L37F/NS3_G174C)	hCoV-19/Italy/CAM-TIGEM-324/2020	EPI_ISL_776971
2021.GSCAM.776972.0107.1	NAPOLI	NAPOLI	07/01/2021	B.1.177.87	GV	(N_H145Y/Spike_P272L/NSP12_P323L/Spike_A262S/Spike_D614G/N_A220V/Spike_A222V)	hCoV-19/Italy/CAM-TIGEM-351/2020	EPI_ISL_776972
2021.GSCAM.776973.0107.1	NAPOLI	NAPOLI	07/01/2021	B.1.367	GH	(N_D377Y/NSP3_A1711V/NSP7_M3I/N_S186Y/NSP3_T749I/NSP4_A231V/NSP5_Q83K/NSP12_P264T/NS3_Q57H/NSP3_T127I/NSP2_T85I/NS7a_R80I/NSP12_P323L/Spike_D614G/NSP5_V212F/Spike_D80Y/NS3_S252P)	hCoV-19/Italy/CAM-TIGEM-338/2020	EPI_ISL_776973
2021.GSCAM.776974.0107.1	NAPOLI	NAPOLI	07/01/2021	B.1.367	GH	(N_D377Y/NSP7_M3I/N_S186Y/NSP3_T749I/NSP4_A231V/NSP5_Q83K/NSP12_P264T/NS3_Q57H/NSP3_T127I/NSP2_T85I/NS7a_R80I/NSP12_P323L/Spike_D614G/NSP5_V212F/Spike_D80Y)	hCoV-19/Italy/CAM-TIGEM-341/2020	EPI_ISL_776974
2021.GSCAM.776975.0107.1	NAPOLI	NAPOLI	07/01/2021	C.18	GR	(NS3_A33S/NSP16_S166A/NSP5_G15S/N_R203K/NSP3_T428I/N_G204R/NSP14_V167L/N_R319H/NSP12_P323L/Spike_D614G)	hCoV-19/Italy/CAM-TIGEM-330/2020	EPI_ISL_776975
2021.GSCAM.776976.0107.1	NAPOLI	NAPOLI	07/01/2021	B.1.177.75	GV	(NSP12_P323L/Spike_D614G/N_A220V/Spike_A222V)	hCoV-19/Italy/CAM-TIGEM-350/2020	EPI_ISL_776976
2021.GSCAM.776977.0107.1	NAPOLI	NAPOLI	07/01/2021	C.18	GR	(NSP16_S166A/NSP5_G15S/N_R203K/NSP3_T428I/N_G204R/NSP12_P323L/Spike_D614G)	hCoV-19/Italy/CAM-TIGEM-317/2020	EPI_ISL_776977
2021.GSCAM.776978.0107.1	NAPOLI	NAPOLI	07/01/2021	B.1.1	GR	(Spike_M1237I/Spike_A706S/N_R203K/NSP12_Q444H/N_G204R/NSP12_P323L/Spike_D614G/NSP15_L251M)	hCoV-19/Italy/CAM-TIGEM-300/2020	EPI_ISL_776978
2021.GSCAM.776979.0107.1	NAPOLI	NAPOLI	07/01/2021	B.1.389	GH	(NSP14_A119V/N_S194L/NSP15_K334N/Spike_T723I/NS3_Q57H/NSP15_D335F/NSP14_T31I/NSP12_P323L/NS3_A31G/NSP3_Q1884H/Spike_D614G)	hCoV-19/Italy/CAM-TIGEM-335/2020	EPI_ISL_776979
2021.GSCAM.776980.0107.1	NAPOLI	NAPOLI	07/01/2021	B.1.177	GV	(Spike_P272L/NSP12_P323L/Spike_A262S/Spike_D614G/N_A220V/Spike_A222V)	hCoV-19/Italy/CAM-TIGEM-322/2020	EPI_ISL_776980
2021.GSCAM.776981.0107.1	NAPOLI	NAPOLI	07/01/2021	B.1.367	GH	(N_D377Y/NSP7_M3I/N_S186Y/NSP3_T749I/NSP4_A231V/NSP5_Q83K/NSP12_P264T/NS3_Q57H/NSP3_T127I/NSP2_T85I/NSP14_V167L/NSP4_K165N/NS7a_R80I/Spike_C1241Y/NSP12_P323L/Spike_D614G/M_M109I/NSP5_V212F/Spike_D80Y)	hCoV-19/Italy/CAM-TIGEM-307/2020	EPI_ISL_776981
2021.GSCAM.776982.0107.1	NAPOLI	NAPOLI	07/01/2021	B.1.177	GV	(N_H145Y/Spike_P272L/NSP12_P323L/Spike_A262S/Spike_D614G/N_A220V/Spike_A222V)	hCoV-19/Italy/CAM-TIGEM-345/2020	EPI_ISL_776982
2021.GSCAM.776983.0107.1	NAPOLI	NAPOLI	07/01/2021	B.1.1	GR	(Spike_M1237I/Spike_A706S/N_R203K/NSP12_Q444H/N_G204R/NSP12_P323L/Spike_D614G/NSP15_L251M)	hCoV-19/Italy/CAM-TIGEM-352/2020	EPI_ISL_776983
2021.GSCAM.776984.0107.1	NAPOLI	NAPOLI	07/01/2021	B.1.160	GH	(N_M234I/Spike_S477N/NSP4_M324I/NSP12_A185S/NS3_Q57H/NSP13_E261D/NSP12_P323L/Spike_D614G/N_A376T/NSP12_V776L/NSP13_K218R)	hCoV-19/Italy/CAM-TIGEM-328/2020	EPI_ISL_776984
2021.GSCAM.776985.0107.1	NAPOLI	NAPOLI	07/01/2021	B.1.177.33	GV	(N_P365S/NSP3_T1456I/Spike_G639S/NSP12_L514F/NSP12_P323L/Spike_D614G/N_A220V/NSP4_T492I/Spike_A222V)	hCoV-19/Italy/CAM-TIGEM-334/2020	EPI_ISL_776985
2021.GSCAM.776986.0107.1	NAPOLI	NAPOLI	07/01/2021	B.1.177.33	GV	(N_P365S/NSP3_T1456I/Spike_G639S/NSP12_P323L/Spike_D614G/N_A220V/NSP4_T492I/Spike_A222V)	hCoV-19/Italy/CAM-TIGEM-342/2020	EPI_ISL_776986
2021.GSCAM.776987.0107.1	NAPOLI	NAPOLI	07/01/2021	B.1.177.33	GV	(N_P365S/NSP3_T1456I/Spike_G639S/NS3_L106F/NSP12_P323L/Spike_D614G/N_A220V/NSP4_T492I/Spike_A222V)	hCoV-19/Italy/CAM-TIGEM-348/2020	EPI_ISL_776987
2021.GSCAM.776988.0107.1	NAPOLI	NAPOLI	07/01/2021	B.1.177.33	GV	(N_P365S/NSP3_T1456I/NSP8_P133S/NSP3_A1796V/Spike_G639S/NSP13_A296T/NSP12_P323L/Spike_D614G/N_A220V/Spike_A222V)	hCoV-19/Italy/CAM-TIGEM-354/2020	EPI_ISL_776988
2021.GSCAM.776989.0107.1	NAPOLI	NAPOLI	07/01/2021	B.1.160	GH	(N_M234I/Spike_S477N/NSP4_M324I/NSP12_A185S/NS3_Q57H/NSP13_E261D/NSP12_P323L/Spike_D614G/N_A376T/NSP12_V776L/NSP13_K218R)	hCoV-19/Italy/CAM-TIGEM-313/2020	EPI_ISL_776989
2021.GSCAM.776990.0107.1	NAPOLI	NAPOLI	07/01/2021	B.1.177.33	GV	(N_P365S/NSP3_T1456I/Spike_G639S/NSP12_L514F/NSP12_P323L/Spike_D614G/N_A220V/NSP4_T492I/Spike_A222V)	hCoV-19/Italy/CAM-TIGEM-306/2020	EPI_ISL_776990
2021.GSCAM.776991.0107.1	NAPOLI	NAPOLI	07/01/2021	B.1.177.83	GV	(N_M210I/NSP13_A509V/N_D144Y/NSP13_T351I/Spike_P272L/NSP14_M49I/NSP12_P323L/Spike_A262S/Spike_D614G/NSP2_P191L/N_A220V/Spike_A222V)	hCoV-19/Italy/CAM-TIGEM-346/2020	EPI_ISL_776991
2021.GSCAM.776992.0107.1	NAPOLI	NAPOLI	07/01/2021	B.1.177	GV	(NSP15_E228K/Spike_P272L/NSP12_P323L/Spike_A262S/Spike_D614G/N_A220V/Spike_A222V)	hCoV-19/Italy/CAM-TIGEM-361/2020	EPI_ISL_776992
2021.GSCAM.776993.0107.1	NAPOLI	NAPOLI	07/01/2021	B.1.177.33	GV	(N_P365S/NSP3_T1456I/Spike_G639S/NSP15_V9F/NSP3_T864I/NSP12_P323L/Spike_D614G/N_A220V/Spike_A222V)	hCoV-19/Italy/CAM-TIGEM-360/2020	EPI_ISL_776993
2021.GSCAM.776995.0107.1	NAPOLI	NAPOLI	07/01/2021	B.1.177	GV	(N_H145Y/Spike_P272L/NSP12_P323L/Spike_A262S/Spike_D614G/N_A220V/Spike_A222V)	hCoV-19/Italy/CAM-TIGEM-379/2020	EPI_ISL_776995
2021.GSCAM.776996.0107.1	NAPOLI	NAPOLI	07/01/2021	B.1.177	GV	(Spike_P272L/NSP12_P323L/Spike_A262S/Spike_D614G/N_A220V/NSP16_A34S/Spike_A222V)	hCoV-19/Italy/CAM-TIGEM-332/2020	EPI_ISL_776996
2021.GSCAM.776997.0107.1	NAPOLI	NAPOLI	07/01/2021	B.1.177.83	GV	(NSP2_K500N/Spike_P272L/NSP12_P323L/Spike_A262S/Spike_D614G/N_A220V/NSP2_A26T/Spike_A222V)	hCoV-19/Italy/CAM-TIGEM-365/2020	EPI_ISL_776997
2021.GSCAM.776998.0107.1	NAPOLI	NAPOLI	07/01/2021	B.1.177.83	GV	(N_L139F/NSP2_K500N/Spike_P272L/NSP12_P323L/Spike_A262S/Spike_D614G/N_A220V/NSP2_A26T/Spike_A222V)	hCoV-19/Italy/CAM-TIGEM-364/2020	EPI_ISL_776998
2021.GSCAM.776999.0107.1	NAPOLI	NAPOLI	07/01/2021	B.1.177.83	GV	(NSP2_K500N/Spike_P272L/NSP12_P323L/Spike_A262S/Spike_D614G/N_A220V/NSP2_A26T/Spike_A222V)	hCoV-19/Italy/CAM-TIGEM-366/2020	EPI_ISL_776999
2021.GSCAM.777000.0107.1	NAPOLI	NAPOLI	07/01/2021	B.1.177.83	GV	(NSP2_K500N/Spike_P272L/NSP12_P323L/Spike_A262S/Spike_D614G/N_A220V/NSP2_A26T/Spike_A222V)	hCoV-19/Italy/CAM-TIGEM-372/2020	EPI_ISL_777000
2021.GSCAM.777001.0107.1	NAPOLI	NAPOLI	07/01/2021	B.1.177.83	GV	(NSP2_K500N/Spike_P272L/NSP12_P323L/Spike_A262S/Spike_D614G/N_A220V/NSP2_A26T/Spike_A222V)	hCoV-19/Italy/CAM-TIGEM-378/2020	EPI_ISL_777001
2021.GSCAM.777002.0107.1	NAPOLI	NAPOLI	07/01/2021	B.1.177.75	GV	(NSP12_P323L/Spike_D614G/N_A220V/Spike_A222V)	hCoV-19/Italy/CAM-TIGEM-371/2020	EPI_ISL_777002
2021.GSCAM.777003.0107.1	NAPOLI	NAPOLI	07/01/2021	B.1.177.75	GV	(NSP12_P323L/Spike_D614G/N_A220V/Spike_A222V)	hCoV-19/Italy/CAM-TIGEM-382/2020	EPI_ISL_777003
2021.GSCAM.777004.0107.1	NAPOLI	NAPOLI	07/01/2021	B.1.177.75	GV	(NSP3_S126L/NSP14_L157F/NSP12_P323L/Spike_D614G/N_A220V/Spike_A222V)	hCoV-19/Italy/CAM-TIGEM-370/2020	EPI_ISL_777004
2021.GSCAM.777005.0107.1	NAPOLI	NAPOLI	07/01/2021	B.1.177.75	GV	(NSP12_P461S/NSP12_P323L/Spike_D614G/N_A220V/Spike_A222V)	hCoV-19/Italy/CAM-TIGEM-369/2020	EPI_ISL_777005
2021.GSCAM.777006.0107.1	NAPOLI	NAPOLI	07/01/2021	B.1.177.75	GV	(NSP12_P323L/Spike_D614G/N_A220V/Spike_A222V)	hCoV-19/Italy/CAM-TIGEM-376/2020	EPI_ISL_777006
2021.GSCAM.777007.0107.1	NAPOLI	NAPOLI	07/01/2021	B.1.177.33	GV	(N_P365S/NSP3_T1456I/NSP14_M62I/NSP14_V341L/Spike_G639S/NSP12_P323L/Spike_D614G/N_A220V/NSP12_A529T/Spike_A222V)	hCoV-19/Italy/CAM-TIGEM-383/2020	EPI_ISL_777007
2021.GSCAM.777008.0107.1	NAPOLI	NAPOLI	07/01/2021	B.1.177	GV	(Spike_P272L/NSP12_P323L/Spike_A262S/Spike_D614G/N_A220V/NSP16_A34S/Spike_A222V)	hCoV-19/Italy/CAM-TIGEM-308/2020	EPI_ISL_777008
2021.GSCAM.777009.0107.1	NAPOLI	NAPOLI	07/01/2021	B.1.177	GV	(Spike_P272L/NSP12_P323L/Spike_A262S/Spike_D614G/N_A220V/NSP16_A34S/Spike_A222V)	hCoV-19/Italy/CAM-TIGEM-323/2020	EPI_ISL_777009
2021.GSCAM.778646.0107.1	NAPOLI	NAPOLI	07/01/2021	B.1.1	GR	(NSP3_V502L/N_R203K/NSP13_L581F/Spike_L5F/N_G204R/NSP12_P323L/Spike_D614G)	hCoV-19/Italy/CAM-TIGEM-589/2020	EPI_ISL_778646
2021.GSCAM.778647.0107.1	NAPOLI	NAPOLI	07/01/2021	B.1	G	(M_D3G/Spike_A623V/NSP12_P323L/Spike_D614G)	hCoV-19/Italy/CAM-TIGEM-636/2020	EPI_ISL_778647
2021.GSCAM.778648.0107.1	NAPOLI	NAPOLI	07/01/2021	B.1.1	GR	(NSP16_V289F/NSP2_D391Y/N_R203K/N_G204R/NSP12_P323L/Spike_D614G)	hCoV-19/Italy/CAM-TIGEM-600/2020	EPI_ISL_778648
2021.GSCAM.778649.0107.1	NAPOLI	NAPOLI	07/01/2021	B.1.1	GR	(NSP2_D391Y/N_R203K/N_G204R/NSP12_P323L/Spike_D614G)	hCoV-19/Italy/CAM-TIGEM-601/2020	EPI_ISL_778649
2021.GSCAM.778650.0107.1	NAPOLI	NAPOLI	07/01/2021	B.1	G	(N_M210T/NSP3_N506D/NSP12_P323L/Spike_D614G/NSP2_C240Y)	hCoV-19/Italy/CAM-TIGEM-652/2020	EPI_ISL_778650
2021.GSCAM.778651.0107.1	NAPOLI	NAPOLI	07/01/2021	B.1.1	GR	(NSP2_D391Y/N_R203K/N_G204R/NSP12_P323L/Spike_D614G)	hCoV-19/Italy/CAM-TIGEM-654/2020	EPI_ISL_778651
2021.GSCAM.778652.0107.1	NAPOLI	NAPOLI	07/01/2021	B.1	G	(NSP14_M315I/NSP12_P323L/Spike_D614G/NSP13_M233I/Spike_A892S)	hCoV-19/Italy/CAM-TIGEM-611/2020	EPI_ISL_778652
2021.GSCAM.778653.0107.1	NAPOLI	NAPOLI	07/01/2021	B.1	G	(NSP12_P323L/Spike_D614G)	hCoV-19/Italy/CAM-TIGEM-603/2020	EPI_ISL_778653
2021.GSCAM.778654.0107.1	NAPOLI	NAPOLI	07/01/2021	B.1	G	(Spike_T618I/NSP4_V167I/NSP12_P323L/Spike_D614G)	hCoV-19/Italy/CAM-TIGEM-634/2020	EPI_ISL_778654
2021.GSCAM.778655.0107.1	NAPOLI	NAPOLI	07/01/2021	B.1	G	(NSP2_P129L/M_D3G/NSP12_K103R/NSP12_P323L/Spike_D614G)	hCoV-19/Italy/CAM-TIGEM-613/2020	EPI_ISL_778655
2021.GSCAM.778656.0107.1	NAPOLI	NAPOLI	07/01/2021	B.1.1	GR	(NSP3_D218E/NSP12_T803I/N_R203K/N_G204R/NSP12_P323L/Spike_D614G)	hCoV-19/Italy/CAM-TIGEM-614/2020	EPI_ISL_778656
2021.GSCAM.778657.0107.1	NAPOLI	NAPOLI	07/01/2021	B.1	G	(NSP13_D542Y/NSP12_P323L/Spike_D614G)	hCoV-19/Italy/CAM-TIGEM-585/2020	EPI_ISL_778657
2021.GSCAM.778658.0107.1	NAPOLI	NAPOLI	07/01/2021	B.1	G	(NSP12_P323L/Spike_D614G)	hCoV-19/Italy/CAM-TIGEM-579/2020	EPI_ISL_778658
2021.GSCAM.778659.0107.1	NAPOLI	NAPOLI	07/01/2021	B.1	G	(NSP12_T806I/N_V246I/NSP12_P323L/Spike_D614G)	hCoV-19/Italy/CAM-TIGEM-581/2020	EPI_ISL_778659
2021.GSCAM.778660.0107.1	NAPOLI	NAPOLI	07/01/2021	B.1	G	(NSP12_P323L/Spike_D614G/M_A2S)	hCoV-19/Italy/CAM-TIGEM-582/2020	EPI_ISL_778660
2021.GSCAM.778661.0107.1	NAPOLI	NAPOLI	07/01/2021	B.1	G	(NSP3_P1159S/NSP12_P323L/Spike_D614G)	hCoV-19/Italy/CAM-TIGEM-583/2020	EPI_ISL_778661
2021.GSCAM.778662.0107.1	NAPOLI	NAPOLI	07/01/2021	B.1	G	(Spike_L18F/NSP3_P1159S/NSP12_P323L/Spike_D614G)	hCoV-19/Italy/CAM-TIGEM-595/2020	EPI_ISL_778662
2021.GSCAM.778663.0107.1	NAPOLI	NAPOLI	07/01/2021	B.1	G	(NSP3_S403L/NSP12_P323L/Spike_D614G)	hCoV-19/Italy/CAM-TIGEM-590/2020	EPI_ISL_778663
2021.GSCAM.778664.0107.1	NAPOLI	NAPOLI	07/01/2021	B.1	G	(NSP3_S403L/NSP12_P323L/Spike_D614G)	hCoV-19/Italy/CAM-TIGEM-591/2020	EPI_ISL_778664
2021.GSCAM.778665.0107.1	NAPOLI	NAPOLI	07/01/2021	B.1	G	(NSP2_P129L/M_E12D/E_T30I/NSP14_S369F/NSP12_P323L/Spike_D614G)	hCoV-19/Italy/CAM-TIGEM-592/2020	EPI_ISL_778665
2021.GSCAM.778666.0107.1	NAPOLI	NAPOLI	07/01/2021	B.1	G	(N_D128Y/NSP15_E68D/Spike_A647S/NSP12_P323L/Spike_D614G)	hCoV-19/Italy/CAM-TIGEM-588/2020	EPI_ISL_778666
2021.GSCAM.778667.0107.1	NAPOLI	NAPOLI	07/01/2021	B.1	G	(NSP6_R233H/NSP4_H313Y/NSP12_P323L/Spike_D614G)	hCoV-19/Italy/CAM-TIGEM-598/2020	EPI_ISL_778667
2021.GSCAM.778668.0107.1	NAPOLI	NAPOLI	07/01/2021	B.1	G	(Spike_G142del/NSP6_K8E/NSP3_A813V/Spike_V143del/NSP12_P323L/Spike_D614G/Spike_Y144del/Spike_L141del)	hCoV-19/Italy/CAM-TIGEM-593/2020	EPI_ISL_778668
2021.GSCAM.778669.0107.1	NAPOLI	NAPOLI	07/01/2021	B.1	G	(NSP12_P323L/Spike_D614G/M_A2S/N_T391I)	hCoV-19/Italy/CAM-TIGEM-599/2020	EPI_ISL_778669
2021.GSCAM.778670.0107.1	NAPOLI	NAPOLI	07/01/2021	B.1	G	(NSP2_P129L/M_D3G/NSP12_K103R/NSP12_P323L/Spike_D614G)	hCoV-19/Italy/CAM-TIGEM-606/2020	EPI_ISL_778670
2021.GSCAM.778671.0107.1	NAPOLI	NAPOLI	07/01/2021	B.1	G	(NSP3_A813V/NSP12_P323L/Spike_D614G)	hCoV-19/Italy/CAM-TIGEM-608/2020	EPI_ISL_778671
2021.GSCAM.778672.0107.1	NAPOLI	NAPOLI	07/01/2021	B.1	G	(E_P71L/NSP1_C51S/NS3_P262L/NSP3_P1159S/NSP12_P323L/Spike_D614G)	hCoV-19/Italy/CAM-TIGEM-605/2020	EPI_ISL_778672
2021.GSCAM.778673.0107.1	NAPOLI	NAPOLI	07/01/2021	B.1	G	(N_V246I/NSP12_P323L/Spike_D614G)	hCoV-19/Italy/CAM-TIGEM-609/2020	EPI_ISL_778673
2021.GSCAM.778674.0107.1	NAPOLI	NAPOLI	07/01/2021	B.1	G	(NSP2_P129L/M_D3G/NSP12_K103R/NSP12_P323L/Spike_D614G)	hCoV-19/Italy/CAM-TIGEM-610/2020	EPI_ISL_778674
2021.GSCAM.778675.0107.1	NAPOLI	NAPOLI	07/01/2021	B.1	G	(NSP2_P129L/M_D3G/NSP12_K103R/NSP12_P323L/Spike_D614G/N_S37L)	hCoV-19/Italy/CAM-TIGEM-617/2020	EPI_ISL_778675
2021.GSCAM.778676.0107.1	NAPOLI	NAPOLI	07/01/2021	B.1	G	(N_V246I/NSP12_P323L/Spike_D614G)	hCoV-19/Italy/CAM-TIGEM-618/2020	EPI_ISL_778676
2021.GSCAM.778677.0107.1	NAPOLI	NAPOLI	07/01/2021	B.1	G	(NSP2_P129L/M_D3G/NSP12_K103R/NSP12_P323L/Spike_D614G/N_S37L)	hCoV-19/Italy/CAM-TIGEM-619/2020	EPI_ISL_778677
2021.GSCAM.778678.0107.1	NAPOLI	NAPOLI	07/01/2021	B.1	G	(NSP2_P129L/Spike_P1079S/M_D3G/NSP12_K103R/NSP12_P323L/Spike_D614G/N_S37L)	hCoV-19/Italy/CAM-TIGEM-620/2020	EPI_ISL_778678
2021.GSCAM.778679.0107.1	NAPOLI	NAPOLI	07/01/2021	B.1	G	(NSP13_S350L/NSP2_P129L/M_D3G/NSP12_K103R/NSP12_P323L/Spike_D614G/N_S37L)	hCoV-19/Italy/CAM-TIGEM-621/2020	EPI_ISL_778679
2021.GSCAM.778680.0107.1	NAPOLI	NAPOLI	07/01/2021	B.1	G	(NSP3_P1159S/NSP12_P323L/Spike_D614G)	hCoV-19/Italy/CAM-TIGEM-623/2020	EPI_ISL_778680
2021.GSCAM.778681.0107.1	NAPOLI	NAPOLI	07/01/2021	B.1	G	(NSP12_P323L/Spike_D614G/M_A2S/NSP4_A307V)	hCoV-19/Italy/CAM-TIGEM-616/2020	EPI_ISL_778681
2021.GSCAM.778682.0107.1	NAPOLI	NAPOLI	07/01/2021	B.1.1	GR	(N_R203K/Spike_L5F/N_G204R/NSP12_P323L/Spike_D614G)	hCoV-19/Italy/CAM-TIGEM-628/2020	EPI_ISL_778682
2021.GSCAM.778683.0107.1	NAPOLI	NAPOLI	07/01/2021	B.1	G	(NSP12_P323L/Spike_D614G/M_A2S)	hCoV-19/Italy/CAM-TIGEM-630/2020	EPI_ISL_778683
2021.GSCAM.778684.0107.1	NAPOLI	NAPOLI	07/01/2021	B.1	G	(NSP2_P129L/M_D3G/NSP12_K103R/NSP12_P323L/Spike_D614G/NSP6_L37F)	hCoV-19/Italy/CAM-TIGEM-631/2020	EPI_ISL_778684
2021.GSCAM.778685.0107.1	NAPOLI	NAPOLI	07/01/2021	B.1	G	(NSP12_D164G/NSP3_P1159S/NSP12_P323L/Spike_D614G/NSP4_A307V)	hCoV-19/Italy/CAM-TIGEM-629/2020	EPI_ISL_778685
2021.GSCAM.778686.0107.1	NAPOLI	NAPOLI	07/01/2021	B.1	G	(NSP12_P323L/Spike_D614G)	hCoV-19/Italy/CAM-TIGEM-665/2020	EPI_ISL_778686
2021.GSCAM.778687.0107.1	NAPOLI	NAPOLI	07/01/2021	B.1	G	(M_T175M/NSP12_P323L/Spike_D614G)	hCoV-19/Italy/CAM-TIGEM-666/2020	EPI_ISL_778687
2021.GSCAM.778688.0107.1	NAPOLI	NAPOLI	07/01/2021	B.1	G	(M_T175M/NSP12_P323L/Spike_D614G)	hCoV-19/Italy/CAM-TIGEM-667/2020	EPI_ISL_778688
2021.GSCAM.778689.0107.1	NAPOLI	NAPOLI	07/01/2021	B.1	G	(NSP12_P323L/Spike_D614G)	hCoV-19/Italy/CAM-TIGEM-668/2020	EPI_ISL_778689
2021.GSCAM.778690.0107.1	NAPOLI	NAPOLI	07/01/2021	B.1	G	(NSP12_P323L/Spike_D614G)	hCoV-19/Italy/CAM-TIGEM-669/2020	EPI_ISL_778690
2021.GSCAM.778691.0107.1	NAPOLI	NAPOLI	07/01/2021	B.1.177	GV	(NS3_S166L/NSP8_P10S/NSP12_P323L/Spike_D614G/N_A220V/Spike_A222V)	hCoV-19/Italy/CAM-TIGEM-417/2020	EPI_ISL_778691
2021.GSCAM.778692.0107.1	NAPOLI	NAPOLI	07/01/2021	B.1.177	GV	(Spike_P272L/NSP12_P323L/Spike_A262S/Spike_D614G/N_A220V/Spike_A222V)	hCoV-19/Italy/CAM-TIGEM-397/2020	EPI_ISL_778692
2021.GSCAM.778693.0107.1	NAPOLI	NAPOLI	07/01/2021	B.1.177	GV	(NS3_L127F/Spike_P272L/NSP12_P323L/Spike_A262S/Spike_D614G/N_A220V/Spike_A222V)	hCoV-19/Italy/CAM-TIGEM-389/2020	EPI_ISL_778693
2021.GSCAM.778694.0107.1	NAPOLI	NAPOLI	07/01/2021	B.1.1.187	GR	(N_R203K/NSP5_Q69R/N_G204R/NSP5_M276V/NSP12_P323L/Spike_D614G)	hCoV-19/Italy/CAM-TIGEM-416/2020	EPI_ISL_778694
2021.GSCAM.778695.0107.1	NAPOLI	NAPOLI	07/01/2021	C.18	GR	(NSP16_S166A/NSP3_A1769T/NSP5_G15S/N_R203K/NSP3_T428I/Spike_L5F/N_G204R/NSP12_P323L/Spike_D614G)	hCoV-19/Italy/CAM-TIGEM-390/2020	EPI_ISL_778695
2021.GSCAM.778696.0107.1	NAPOLI	NAPOLI	07/01/2021	B.1.1	GR	(NSP2_D391Y/N_R203K/N_G204R/NSP12_P323L/Spike_D614G)	hCoV-19/Italy/CAM-TIGEM-564/2020	EPI_ISL_778696
2021.GSCAM.778697.0107.1	NAPOLI	NAPOLI	07/01/2021	B.1.1	GR	(NSP2_D391Y/N_R203K/NSP2_R380C/N_G204R/NSP12_P323L/Spike_D614G)	hCoV-19/Italy/CAM-TIGEM-565/2020	EPI_ISL_778697
2021.GSCAM.778698.0107.1	NAPOLI	NAPOLI	07/01/2021	B.1.1	GR	(NSP2_D391Y/N_R203K/N_G204R/Spike_W258R/NSP12_P323L/Spike_D614G)	hCoV-19/Italy/CAM-TIGEM-566/2020	EPI_ISL_778698
2021.GSCAM.778699.0107.1	NAPOLI	NAPOLI	07/01/2021	B.1.1	GR	(NSP2_D391Y/N_R203K/N_G204R/NSP12_P323L/Spike_D614G)	hCoV-19/Italy/CAM-TIGEM-568/2020	EPI_ISL_778699
2021.GSCAM.778700.0107.1	NAPOLI	NAPOLI	07/01/2021	B.1.1	GR	(NSP16_V289F/NSP2_D391Y/N_R203K/N_G204R/NSP12_P323L/Spike_D614G)	hCoV-19/Italy/CAM-TIGEM-570/2020	EPI_ISL_778700
2021.GSCAM.778701.0107.1	NAPOLI	NAPOLI	07/01/2021	B.1.1	GR	(NSP2_D391Y/N_R203K/N_G204R/NS8_S82F/NSP12_P323L/Spike_D614G)	hCoV-19/Italy/CAM-TIGEM-571/2020	EPI_ISL_778701
2021.GSCAM.778702.0107.1	NAPOLI	NAPOLI	07/01/2021	B.1.1	GR	(NSP2_D391Y/N_R203K/N_G204R/NSP12_P323L/Spike_D614G)	hCoV-19/Italy/CAM-TIGEM-572/2020	EPI_ISL_778702
2021.GSCAM.778703.0107.1	NAPOLI	NAPOLI	07/01/2021	B.1.1	GR	(NSP2_D391Y/N_R203K/N_G204R/NSP12_P323L/Spike_D614G)	hCoV-19/Italy/CAM-TIGEM-573/2020	EPI_ISL_778703
2021.GSCAM.778704.0107.1	NAPOLI	NAPOLI	07/01/2021	B.1.177	GV	(Spike_P272L/NSP12_P323L/Spike_A262S/Spike_D614G/N_A220V/NSP16_A34S/Spike_A222V)	hCoV-19/Italy/CAM-TIGEM-388/2020	EPI_ISL_778704
2021.GSCAM.778705.0107.1	NAPOLI	NAPOLI	07/01/2021	B.1.367	GH	(N_D377Y/Spike_K529N/NSP7_M3I/N_S186Y/NSP3_T749I/NSP4_A231V/NSP5_Q83K/NSP12_P264T/NS3_Q57H/NSP3_T127I/NSP2_T85I/NS7a_R80I/NSP12_P323L/Spike_D614G/NSP5_V212F/Spike_D80Y)	hCoV-19/Italy/CAM-TIGEM-401/2020	EPI_ISL_778705
2021.GSCAM.778706.0107.1	NAPOLI	NAPOLI	07/01/2021	C.18	GR	(NSP16_S166A/NSP5_G15S/N_R203K/NSP3_T428I/N_G204R/M_H125Y/NSP12_P323L/Spike_D614G)	hCoV-19/Italy/CAM-TIGEM-394/2020	EPI_ISL_778706
2021.GSCAM.778707.0107.1	NAPOLI	NAPOLI	07/01/2021	B.1.177.83	GV	(NSP2_K500N/Spike_P272L/N_G19E/NSP12_P323L/Spike_A262S/Spike_D614G/N_A220V/NSP2_A26T/Spike_A222V)	hCoV-19/Italy/CAM-TIGEM-400/2020	EPI_ISL_778707
2021.GSCAM.778708.0107.1	NAPOLI	NAPOLI	07/01/2021	B.1.177.83	GV	(NSP2_K500N/Spike_P272L/NSP12_P323L/Spike_A262S/Spike_D614G/N_A220V/NSP2_A26T/Spike_A222V)	hCoV-19/Italy/CAM-TIGEM-412/2020	EPI_ISL_778708
2021.GSCAM.778709.0107.1	NAPOLI	NAPOLI	07/01/2021	B.1.177.83	GV	(NSP2_K500N/Spike_P272L/NSP12_P323L/Spike_A262S/Spike_D614G/N_A220V/NSP2_A26T/Spike_A222V)	hCoV-19/Italy/CAM-TIGEM-411/2020	EPI_ISL_778709
2021.GSCAM.778710.0107.1	NAPOLI	NAPOLI	07/01/2021	B.1.177.83	GV	(NSP2_K500N/Spike_P272L/NSP12_P323L/Spike_A262S/Spike_D614G/N_A220V/NSP2_A26T/Spike_A222V)	hCoV-19/Italy/CAM-TIGEM-391/2020	EPI_ISL_778710
2021.GSCAM.778711.0107.1	NAPOLI	NAPOLI	07/01/2021	B.1.177.83	GV	(NSP2_K500N/Spike_P272L/NSP12_P323L/Spike_A262S/Spike_D614G/N_A220V/NSP2_A26T/Spike_A222V)	hCoV-19/Italy/CAM-TIGEM-414/2020	EPI_ISL_778711
2021.GSVEN.766575.0105.1	VENEZIA	VENEZIA	05/01/2021	B.1.258	G	(E_P71L/NSP13_H290Y/NSP3_I1683T/NS7a_P45R/Spike_N439K/N_H300Y/M_H155Y/NSP12_P323L/Spike_D614G/NSP1_K125M)	hCoV-19/Italy/VEN-IZSVe-20RS2293-3_VI/2020	EPI_ISL_766575
2021.GSVEN.766575.0105.1	VENEZIA	VENEZIA	05/01/2021	B.1.258	G	(E_P71L/NSP13_H290Y/NSP3_I1683T/NS7a_P45R/Spike_N439K/N_H300Y/M_H155Y/NSP12_P323L/Spike_D614G/NSP1_K125M)	hCoV-19/Italy/VEN-IZSVe-20RS2293-3_VI/2020	EPI_ISL_766575
2021.GSVEN.766576.0105.1	VENEZIA	VENEZIA	05/01/2021	B.1.177.75	GV	(NSP3_D1095G/NSP16_E264D/NSP12_P323L/Spike_D614G/NSP2_D23N/N_A220V/Spike_A222V)	hCoV-19/Italy/VEN-IZSVe-20RS2293-4_VI/2020	EPI_ISL_766576
2021.GSVEN.766576.0105.1	VENEZIA	VENEZIA	05/01/2021	B.1.177.75	GV	(NSP3_D1095G/NSP16_E264D/NSP12_P323L/Spike_D614G/NSP2_D23N/N_A220V/Spike_A222V)	hCoV-19/Italy/VEN-IZSVe-20RS2293-4_VI/2020	EPI_ISL_766576
2021.GSVEN.766577.0105.1	VENEZIA	VENEZIA	05/01/2021	C.18	GR	(Spike_V1264L/NSP16_S166A/NSP5_G15S/N_R203K/NSP3_T428I/N_G204R/NSP12_P323L/Spike_D614G)	hCoV-19/Italy/VEN-IZSVe-20RS2293-5_VI/2020	EPI_ISL_766577
2021.GSVEN.766577.0105.1	VENEZIA	VENEZIA	05/01/2021	C.18	GR	(Spike_V1264L/NSP16_S166A/NSP5_G15S/N_R203K/NSP3_T428I/N_G204R/NSP12_P323L/Spike_D614G)	hCoV-19/Italy/VEN-IZSVe-20RS2293-5_VI/2020	EPI_ISL_766577
2021.GSVEN.766578.0105.1	VENEZIA	VENEZIA	05/01/2021	B.1.177.7	GV	(Spike_L18F/M_R146H/NS3_A99V/NS8_A65V/M_A104V/NSP12_P323L/Spike_D614G/N_A220V/Spike_A222V)	hCoV-19/Italy/VEN-IZSVe-20RS2293-6_VI/2020	EPI_ISL_766578
2021.GSVEN.766578.0105.1	VENEZIA	VENEZIA	05/01/2021	B.1.177.7	GV	(Spike_L18F/M_R146H/NS3_A99V/NS8_A65V/M_A104V/NSP12_P323L/Spike_D614G/N_A220V/Spike_A222V)	hCoV-19/Italy/VEN-IZSVe-20RS2293-6_VI/2020	EPI_ISL_766578
2021.GSVEN.766579.0105.1	VENEZIA	VENEZIA	05/01/2021	B.1.1.7	GRY	(Spike_H69del/NS8_Q27stop/NSP3_T183I/Spike_T716I/NSP6_S106del/N_R203K/Spike_A570D/NSP13_K460R/Spike_N501Y/NSP3_I1412T/NS8_R52I/Spike_P681H/Spike_Y144del/NSP6_G107del/NSP3_A890D/Spike_D1118H/NSP6_F108del/NS8_Y73C/N_G204R/Spike_V70del/NSP12_P323L/Spike_D614G/N_D3L/Spike_S982A/N_S235F)	hCoV-19/Italy/VEN-IZSVe-20RS2293-7_VI/2020	EPI_ISL_766579
2021.GSVEN.766579.0105.1	VENEZIA	VENEZIA	05/01/2021	B.1.1.7	GRY	(Spike_H69del/NS8_Q27stop/NSP3_T183I/Spike_T716I/NSP6_S106del/N_R203K/Spike_A570D/NSP13_K460R/Spike_N501Y/NSP3_I1412T/NS8_R52I/Spike_P681H/Spike_Y144del/NSP6_G107del/NSP3_A890D/Spike_D1118H/NSP6_F108del/NS8_Y73C/N_G204R/Spike_V70del/NSP12_P323L/Spike_D614G/N_D3L/Spike_S982A/N_S235F)	hCoV-19/Italy/VEN-IZSVe-20RS2293-7_VI/2020	EPI_ISL_766579
2021.GSVEN.766580.0105.1	VENEZIA	VENEZIA	05/01/2021	B.1.1.7	GRY	(Spike_H69del/NS8_Q27stop/NSP3_T183I/Spike_T716I/NSP6_S106del/N_R203K/Spike_A570D/Spike_N501Y/NSP3_I1412T/NS8_R52I/Spike_P681H/Spike_Y144del/NSP6_G107del/NSP3_A890D/Spike_D1118H/NSP6_F108del/NS8_Y73C/N_G204R/Spike_V70del/NSP12_P323L/Spike_D614G/N_D3L/Spike_S982A/N_S235F)	hCoV-19/Italy/VEN-IZSVe-20RS2299-1_TV/2020	EPI_ISL_766580
2021.GSVEN.766580.0105.1	VENEZIA	VENEZIA	05/01/2021	B.1.1.7	GRY	(Spike_H69del/NS8_Q27stop/NSP3_T183I/Spike_T716I/NSP6_S106del/N_R203K/Spike_A570D/Spike_N501Y/NSP3_I1412T/NS8_R52I/Spike_P681H/Spike_Y144del/NSP6_G107del/NSP3_A890D/Spike_D1118H/NSP6_F108del/NS8_Y73C/N_G204R/Spike_V70del/NSP12_P323L/Spike_D614G/N_D3L/Spike_S982A/N_S235F)	hCoV-19/Italy/VEN-IZSVe-20RS2299-1_TV/2020	EPI_ISL_766580
2021.GSVEN.766581.0105.1	VENEZIA	VENEZIA	05/01/2021	B.1.1.7	GRY	(Spike_H69del/NS8_Q27stop/NSP3_T183I/Spike_T716I/NSP6_S106del/N_R203K/Spike_A570D/NSP3_M770K/NSP13_K460R/Spike_N501Y/NSP3_I1412T/NS8_R52I/Spike_P681H/Spike_Y144del/NSP3_A41V/NSP6_G107del/NSP3_A890D/Spike_D1118H/NSP6_F108del/NS8_Y73C/N_G204R/Spike_V70del/NSP12_P323L/Spike_D614G/N_D3L/Spike_S982A/N_S235F)	hCoV-19/Italy/VEN-IZSVe-20RS2299-2_TV/2020	EPI_ISL_766581
2021.GSVEN.766581.0105.1	VENEZIA	VENEZIA	05/01/2021	B.1.1.7	GRY	(Spike_H69del/NS8_Q27stop/NSP3_T183I/Spike_T716I/NSP6_S106del/N_R203K/Spike_A570D/NSP3_M770K/NSP13_K460R/Spike_N501Y/NSP3_I1412T/NS8_R52I/Spike_P681H/Spike_Y144del/NSP3_A41V/NSP6_G107del/NSP3_A890D/Spike_D1118H/NSP6_F108del/NS8_Y73C/N_G204R/Spike_V70del/NSP12_P323L/Spike_D614G/N_D3L/Spike_S982A/N_S235F)	hCoV-19/Italy/VEN-IZSVe-20RS2299-2_TV/2020	EPI_ISL_766581
2021.GSAPU.767013.0105.1	BARI	BARI	05/01/2021	B.1.1.7	GRY	(Spike_H69del/NS8_Q27stop/NSP3_T183I/Spike_T716I/NSP6_S106del/N_R203K/Spike_A570D/NSP13_K460R/Spike_N501Y/NSP3_I1412T/NS8_R52I/Spike_P681H/Spike_Y144del/NSP14_E347G/NS3_V90F/NSP6_G107del/NSP3_A890D/Spike_D1118H/NSP6_F108del/NS8_Y73C/N_G204R/Spike_V70del/NSP7_M75I/NSP12_P323L/Spike_D614G/N_D3L/Spike_S982A/N_S235F)	hCoV-19/Italy/APU-POLBA05/2020	EPI_ISL_767013
2021.GSAPU.767043.0105.1	BARI	BARI	05/01/2021	B.1.1	GR	(N_R203K/N_G204R/Spike_P792R/NSP12_P323L/Spike_D614G)	hCoV-19/Italy/APU-POLBA06/2020	EPI_ISL_767043
2021.GSCAM.775259.0107.1	NAPOLI	NAPOLI	07/01/2021	B.1.1	GR	(N_R203K/Spike_L5F/N_G204R/NSP12_P323L/Spike_D614G)	hCoV-19/Italy/CAM-INTPas-20/2020	EPI_ISL_775259
2021.GSCAM.776879.0107.1	NAPOLI	NAPOLI	07/01/2021	B.1.177.83	GV	(NSP14_F233L/NSP14_G17W/Spike_P272L/NSP12_P323L/Spike_A262S/Spike_D614G/N_A220V/Spike_A222V)	hCoV-19/Italy/CAM-TIGEM-196/2020	EPI_ISL_776879
2021.GSCAM.776880.0107.1	NAPOLI	NAPOLI	07/01/2021	B.1.177	GV	(NSP12_P323L/Spike_D614G/N_A220V/Spike_A222V)	hCoV-19/Italy/CAM-TIGEM-202/2020	EPI_ISL_776880
2021.GSCAM.776881.0107.1	NAPOLI	NAPOLI	07/01/2021	C.18	GR	(NSP16_S166A/NSP5_G15S/N_R203K/NSP3_T428I/N_G204R/NSP12_P323L/Spike_D614G)	hCoV-19/Italy/CAM-TIGEM-200/2020	EPI_ISL_776881
2021.GSCAM.776882.0107.1	NAPOLI	NAPOLI	07/01/2021	B.1.177.75	GV	(N_R195I/Spike_T95I/NSP16_Q28K/NSP12_P323L/Spike_D614G/Spike_V1104L/N_A220V/Spike_S640F/Spike_A222V)	hCoV-19/Italy/CAM-TIGEM-195/2020	EPI_ISL_776882
2021.GSCAM.776883.0107.1	NAPOLI	NAPOLI	07/01/2021	B.1.177.75	GV	(N_R195I/M_G6C/NS6_W27L/NSP12_P323L/Spike_D614G/Spike_V1104L/N_A220V/Spike_A222V)	hCoV-19/Italy/CAM-TIGEM-199/2020	EPI_ISL_776883
2021.GSCAM.776884.0107.1	NAPOLI	NAPOLI	07/01/2021	B.1.177.75	GV	(N_R195I/M_G6C/NSP12_P323L/Spike_D614G/Spike_V1104L/N_A220V/Spike_A222V)	hCoV-19/Italy/CAM-TIGEM-194/2020	EPI_ISL_776884
2021.GSCAM.776885.0107.1	NAPOLI	NAPOLI	07/01/2021	B.1.177.33	GV	(N_P365S/NSP3_N1012D/NSP3_T1456I/Spike_G639S/NSP12_P323L/Spike_D614G/N_A220V/Spike_A222V)	hCoV-19/Italy/CAM-TIGEM-219/2020	EPI_ISL_776885
2021.GSCAM.776886.0107.1	NAPOLI	NAPOLI	07/01/2021	B.1.177	GV	(NSP12_P227S/NSP12_P323L/Spike_D614G/N_A220V/Spike_A222V)	hCoV-19/Italy/CAM-TIGEM-207/2020	EPI_ISL_776886
2021.GSCAM.776887.0107.1	NAPOLI	NAPOLI	07/01/2021	C.18	GR	(NSP16_S166A/NSP5_G15S/NSP2_N267I/N_R203K/NSP3_T428I/N_G204R/NSP12_P323L/Spike_D614G/NSP2_E359D)	hCoV-19/Italy/CAM-TIGEM-230/2020	EPI_ISL_776887
2021.GSCAM.776888.0107.1	NAPOLI	NAPOLI	07/01/2021	B.1.177.33	GV	(NSP3_T1022I/NSP6_L75F/N_P365S/Spike_V1264L/NSP3_T1456I/Spike_G639S/NSP12_P323L/Spike_D614G/N_A220V/NSP4_T492I/Spike_A222V)	hCoV-19/Italy/CAM-TIGEM-208/2020	EPI_ISL_776888
2021.GSCAM.776889.0107.1	NAPOLI	NAPOLI	07/01/2021	B.1.177.75	GV	(NSP14_I15T/N_R195I/NSP12_P323L/Spike_D614G/NSP2_P352S/Spike_V1104L/N_A220V/Spike_A222V)	hCoV-19/Italy/CAM-TIGEM-211/2020	EPI_ISL_776889
2021.GSCAM.776890.0107.1	NAPOLI	NAPOLI	07/01/2021	B.1.177.33	GV	(N_P365S/NSP3_N1012D/NSP3_T1456I/Spike_G639S/NSP12_P323L/Spike_D614G/N_A220V/Spike_A222V)	hCoV-19/Italy/CAM-TIGEM-210/2020	EPI_ISL_776890
2021.GSCAM.776891.0107.1	NAPOLI	NAPOLI	07/01/2021	B.1.177.75	GV	(NSP14_I15T/N_R195I/NSP12_P323L/Spike_D614G/NSP2_P352S/Spike_V1104L/N_A220V/Spike_A222V)	hCoV-19/Italy/CAM-TIGEM-216/2020	EPI_ISL_776891
2021.GSCAM.776892.0107.1	NAPOLI	NAPOLI	07/01/2021	B.1.177	GV	(NSP3_K429N/NSP3_T73I/Spike_D1139N/NSP6_A54S/NSP3_A488D/NSP3_V929I/NSP12_P323L/NSP3_N873T/Spike_D614G/N_A220V/N_Q389H/NSP6_V149F/Spike_A222V)	hCoV-19/Italy/CAM-TIGEM-225/2020	EPI_ISL_776892
2021.GSCAM.776893.0107.1	NAPOLI	NAPOLI	07/01/2021	C.18	GR	(NSP16_S166A/NSP5_G15S/NSP2_N267I/N_R203K/NSP3_T428I/N_G204R/NSP12_P323L/Spike_D614G/NSP2_E359D)	hCoV-19/Italy/CAM-TIGEM-233/2020	EPI_ISL_776893
2021.GSCAM.776894.0107.1	NAPOLI	NAPOLI	07/01/2021	B.1.258.14	G	(NSP13_H290Y/NSP3_I1683T/N_S194L/Spike_N439K/NSP14_M49I/NSP13_G203C/NSP12_P323L/Spike_D614G)	hCoV-19/Italy/CAM-TIGEM-231/2020	EPI_ISL_776894
2021.GSCAM.776895.0107.1	NAPOLI	NAPOLI	07/01/2021	B.1.1.229	GR	(NS3_W193C/N_R203K/NS3_W131C/N_G204R/NSP3_I414V/N_G34W/NSP12_P323L/NSP14_M153I/Spike_D614G/NSP3_P340S)	hCoV-19/Italy/CAM-TIGEM-248/2020	EPI_ISL_776895
2021.GSCAM.776896.0107.1	NAPOLI	NAPOLI	07/01/2021	B.1.258.14	G	(NSP2_L289H/NSP13_H290Y/NSP3_I1683T/N_S194L/Spike_N439K/NSP12_P323L/Spike_D614G)	hCoV-19/Italy/CAM-TIGEM-247/2020	EPI_ISL_776896
2021.GSCAM.776897.0107.1	NAPOLI	NAPOLI	07/01/2021	B.1.160	GH	(N_M234I/Spike_S477N/NSP4_M324I/NSP12_A185S/NS3_Q57H/NSP13_E261D/NSP12_P323L/Spike_D614G/N_A376T/NSP12_V776L/NSP13_K218R)	hCoV-19/Italy/CAM-TIGEM-229/2020	EPI_ISL_776897
2021.GSCAM.776898.0107.1	NAPOLI	NAPOLI	07/01/2021	B.1.160	GH	(N_M234I/Spike_S477N/NSP4_M324I/NSP12_A185S/NS3_Q57H/NSP13_E261D/NSP12_P323L/Spike_D614G/N_A376T/NSP12_V776L/NSP13_K218R)	hCoV-19/Italy/CAM-TIGEM-239/2020	EPI_ISL_776898
2021.GSCAM.776899.0107.1	NAPOLI	NAPOLI	07/01/2021	C.18	GR	(NSP16_S166A/NSP5_G15S/NSP2_N267I/N_R203K/NSP3_T428I/N_G204R/NSP12_P323L/Spike_D614G/NSP2_E359D)	hCoV-19/Italy/CAM-TIGEM-236/2020	EPI_ISL_776899
2021.GSCAM.776900.0107.1	NAPOLI	NAPOLI	07/01/2021	B.1.258.14	G	(NSP2_L289H/NSP13_H290Y/NSP3_I1683T/N_S194L/Spike_N439K/NSP12_P323L/Spike_D614G)	hCoV-19/Italy/CAM-TIGEM-245/2020	EPI_ISL_776900
2021.GSCAM.776901.0107.1	NAPOLI	NAPOLI	07/01/2021	B.1.177	GV	(NSP12_P323L/Spike_D614G/N_A220V/Spike_A222V)	hCoV-19/Italy/CAM-TIGEM-250/2020	EPI_ISL_776901
2021.GSCAM.776902.0107.1	NAPOLI	NAPOLI	07/01/2021	C.18	GR	(NSP16_S166A/N_M234I/NSP2_N267I/N_R203K/NSP3_T428I/N_G204R/NSP12_P323L/Spike_D614G/NSP2_E359D)	hCoV-19/Italy/CAM-TIGEM-238/2020	EPI_ISL_776902
2021.GSCAM.776903.0107.1	NAPOLI	NAPOLI	07/01/2021	B.1.177.83	GV	(NSP14_G17W/Spike_P272L/NSP12_P323L/Spike_D614G/N_A220V/Spike_A222V)	hCoV-19/Italy/CAM-TIGEM-226/2020	EPI_ISL_776903
2021.GSCAM.776904.0107.1	NAPOLI	NAPOLI	07/01/2021	B.1.236	O	(NSP13_H290Y/NSP3_I1683T/N_S194L/Spike_N439K/NSP14_M49I/NSP12_P323L/Spike_D614G)	hCoV-19/Italy/CAM-TIGEM-228/2020	EPI_ISL_776904
2021.GSCAM.776905.0107.1	NAPOLI	NAPOLI	07/01/2021	B.1.177.33	GV	(N_P365S/NSP3_T1456I/NSP2_A419V/Spike_G639S/Spike_T323I/N_S310N/NSP12_P323L/Spike_D614G/N_A220V/NSP4_T492I/Spike_A222V)	hCoV-19/Italy/CAM-TIGEM-242/2020	EPI_ISL_776905
2021.GSCAM.776906.0107.1	NAPOLI	NAPOLI	07/01/2021	B.1.177.75	GV	(NS8_P85S/NSP3_E1835V/NSP12_P323L/NS7a_Q90stop/Spike_D614G/N_A220V/NSP12_K59N/Spike_A222V)	hCoV-19/Italy/CAM-TIGEM-246/2020	EPI_ISL_776906
2021.GSCAM.776907.0107.1	NAPOLI	NAPOLI	07/01/2021	B.1.236	O	(NSP13_H290Y/NSP3_I1683T/N_S194L/Spike_N439K/NSP14_M49I/NSP12_P323L/Spike_D614G)	hCoV-19/Italy/CAM-TIGEM-232/2020	EPI_ISL_776907
2021.GSCAM.776908.0107.1	NAPOLI	NAPOLI	07/01/2021	B.1.236	O	(NSP13_H290Y/NSP3_I1683T/N_S194L/Spike_N439K/NSP14_M49I/NSP12_P323L/Spike_D614G)	hCoV-19/Italy/CAM-TIGEM-227/2020	EPI_ISL_776908
2021.GSCAM.776909.0107.1	NAPOLI	NAPOLI	07/01/2021	B.1.236	O	(NSP13_H290Y/NSP3_I1683T/N_S194L/Spike_N439K/NSP14_M49I/NSP12_P323L/Spike_D614G)	hCoV-19/Italy/CAM-TIGEM-224/2020	EPI_ISL_776909
2021.GSCAM.776910.0107.1	NAPOLI	NAPOLI	07/01/2021	C.18	GR	(NSP16_S166A/NSP5_G15S/N_R203K/NSP3_T428I/N_G204R/NSP12_P323L/Spike_D614G/NSP15_P153T)	hCoV-19/Italy/CAM-TIGEM-197/2020	EPI_ISL_776910
2021.GSCAM.776911.0107.1	NAPOLI	NAPOLI	07/01/2021	B.1.177	GV	(NSP12_P323L/Spike_D614G/N_A220V/Spike_A222V)	hCoV-19/Italy/CAM-TIGEM-237/2020	EPI_ISL_776911
2021.GSCAM.776912.0107.1	NAPOLI	NAPOLI	07/01/2021	C.18	GR	(NSP16_S166A/NSP5_G15S/N_S194L/N_R203K/NSP3_T428I/N_G204R/NSP12_P323L/Spike_D614G)	hCoV-19/Italy/CAM-TIGEM-243/2020	EPI_ISL_776912
2021.GSCAM.776913.0107.1	NAPOLI	NAPOLI	07/01/2021	B.1.1	GR	(N_R203K/N_G204R/NSP12_P323L/Spike_D614G/N_A220V/NSP2_E359D)	hCoV-19/Italy/CAM-TIGEM-235/2020	EPI_ISL_776913
2021.GSCAM.776914.0107.1	NAPOLI	NAPOLI	07/01/2021	B.1.177	GV	(NSP14_D449G/Spike_P272L/NS8_V32I/Spike_T572I/NSP12_P323L/Spike_D614G/N_A220V/Spike_A222V)	hCoV-19/Italy/CAM-TIGEM-249/2020	EPI_ISL_776914
2021.GSCAM.776915.0107.1	NAPOLI	NAPOLI	07/01/2021	B.1.177.75	GV	(N_R195I/NSP12_M566I/NSP6_L260F/NSP12_P323L/Spike_D614G/Spike_V1104L/N_A220V/Spike_A222V)	hCoV-19/Italy/CAM-TIGEM-198/2020	EPI_ISL_776915
2021.GSCAM.776916.0107.1	NAPOLI	NAPOLI	07/01/2021	B.1.177	GV	(NSP3_A1711V/NSP12_P323L/Spike_A262S/Spike_D614G/N_A220V/Spike_A222V)	hCoV-19/Italy/CAM-TIGEM-212/2020	EPI_ISL_776916
2021.GSCAM.776917.0107.1	NAPOLI	NAPOLI	07/01/2021	B.1.177	GV	(NSP13_T481M/N_H145Y/Spike_P272L/NS3_V112F/NSP12_P323L/Spike_A262S/Spike_D614G/N_A220V/Spike_A222V)	hCoV-19/Italy/CAM-TIGEM-215/2020	EPI_ISL_776917
2021.GSCAM.776918.0107.1	NAPOLI	NAPOLI	07/01/2021	B.1.258.14	G	(NSP13_H290Y/NSP3_I1683T/NSP1_V38F/N_S194L/Spike_N439K/NSP14_M49I/NSP12_P323L/Spike_D614G)	hCoV-19/Italy/CAM-TIGEM-214/2020	EPI_ISL_776918
2021.GSCAM.776919.0107.1	NAPOLI	NAPOLI	07/01/2021	B.1.258.14	G	(NSP13_H290Y/NSP3_I1683T/NSP1_V38F/N_S194L/Spike_N439K/NSP14_M49I/NSP12_P323L/Spike_D614G)	hCoV-19/Italy/CAM-TIGEM-209/2020	EPI_ISL_776919
2021.GSCAM.776920.0107.1	NAPOLI	NAPOLI	07/01/2021	B.1.177.33	GV	(N_P365S/NSP3_T1456I/Spike_G639S/NSP12_P323L/Spike_D614G/N_A220V/NSP4_T492I/Spike_A222V)	hCoV-19/Italy/CAM-TIGEM-201/2020	EPI_ISL_776920
2021.GSCAM.776921.0107.1	NAPOLI	NAPOLI	07/01/2021	C.18	GR	(NSP16_S166A/NSP5_G15S/N_R203K/NSP3_T428I/N_G204R/NSP15_S287L/NSP4_T204I/N_A35V/NSP2_V577F/NSP12_P323L/Spike_D614G)	hCoV-19/Italy/CAM-TIGEM-290/2020	EPI_ISL_776921
2021.GSCAM.776922.0107.1	NAPOLI	NAPOLI	07/01/2021	B.1.177.33	GV	(N_P365S/NSP3_T1456I/NSP3_G145D/NSP3_A1796V/NSP3_M494I/Spike_G639S/NSP5_M49I/NSP12_P323L/Spike_D614G/N_A220V/Spike_A222V)	hCoV-19/Italy/CAM-TIGEM-269/2020	EPI_ISL_776922
2021.GSCAM.776923.0107.1	NAPOLI	NAPOLI	07/01/2021	AD.2	GR	(NSP3_P968L/NSP3_T1456I/N_R203K/N_G204R/NS3_T223I/NSP2_I120F/NSP12_E254D/NSP15_T33I/NSP12_P323L/Spike_D614G/N_A398V/NSP6_L37F/NSP14_M501I)	hCoV-19/Italy/CAM-TIGEM-254/2020	EPI_ISL_776923
2021.GSCAM.776924.0107.1	NAPOLI	NAPOLI	07/01/2021	B.1.1.70	GR	(NSP3_S126L/NS3_W149C/M_V60L/N_R203K/N_G204R/NSP15_T33I/NSP12_P323L/N_Q9H/Spike_D614G/Spike_L54F/NSP5_G71S)	hCoV-19/Italy/CAM-TIGEM-263/2020	EPI_ISL_776924
2021.GSCAM.776925.0107.1	NAPOLI	NAPOLI	07/01/2021	B.1.177	GV	(N_H145Y/Spike_P272L/NS3_V112F/NSP12_P323L/Spike_A262S/Spike_D614G/N_A220V/NSP12_V354L/Spike_A222V)	hCoV-19/Italy/CAM-TIGEM-295/2020	EPI_ISL_776925
2021.GSCAM.776926.0107.1	NAPOLI	NAPOLI	07/01/2021	B.1.160	GH	(N_M234I/Spike_S477N/NSP4_M324I/NSP12_A185S/NS3_Q57H/NSP13_E261D/NSP2_V599F/NSP12_P323L/Spike_D614G/N_A376T/NSP12_V776L/NSP13_K218R)	hCoV-19/Italy/CAM-TIGEM-292/2020	EPI_ISL_776926
2021.GSCAM.776927.0107.1	NAPOLI	NAPOLI	07/01/2021	B.1.177	GV	(NSP12_P323L/Spike_D614G/N_A220V/Spike_A222V)	hCoV-19/Italy/CAM-TIGEM-273/2020	EPI_ISL_776927
2021.GSCAM.776928.0107.1	NAPOLI	NAPOLI	07/01/2021	B.1.177.75	GV	(N_R195I/Spike_F490L/NSP12_P323L/Spike_D614G/Spike_V1104L/N_A220V/Spike_A222V)	hCoV-19/Italy/CAM-TIGEM-252/2020	EPI_ISL_776928
2021.GSCAM.776929.0107.1	NAPOLI	NAPOLI	07/01/2021	B.1.177	GV	(NS7a_L116I/N_H145Y/Spike_P272L/NS3_V112F/NSP12_P323L/Spike_A262S/Spike_D614G/N_A220V/Spike_A222V)	hCoV-19/Italy/CAM-TIGEM-283/2020	EPI_ISL_776929
2021.GSCAM.776930.0107.1	NAPOLI	NAPOLI	07/01/2021	B.1.160	GH	(N_M234I/Spike_S477N/NSP4_M324I/NSP12_A185S/NS3_R134L/NS3_Q57H/NSP1_P80S/NSP13_E261D/NSP12_P323L/Spike_D614G/N_A376T/NSP12_V776L/NSP13_K218R)	hCoV-19/Italy/CAM-TIGEM-274/2020	EPI_ISL_776930
2021.GSCAM.776931.0107.1	NAPOLI	NAPOLI	07/01/2021	B.1.160	GH	(N_M234I/Spike_S477N/NSP4_M324I/NSP12_A185S/NS3_R134L/NS3_Q57H/NSP1_P80S/NSP13_E261D/NSP12_P323L/Spike_D614G/N_A376T/NSP12_V776L/NSP13_K218R)	hCoV-19/Italy/CAM-TIGEM-265/2020	EPI_ISL_776931
2021.GSCAM.776932.0107.1	NAPOLI	NAPOLI	07/01/2021	B.1.258.14	G	(NSP13_H290Y/NSP3_I1683T/N_S194L/Spike_N439K/NSP3_E522D/NSP14_M49I/NSP12_P323L/Spike_D614G)	hCoV-19/Italy/CAM-TIGEM-284/2020	EPI_ISL_776932
2021.GSCAM.776933.0107.1	NAPOLI	NAPOLI	07/01/2021	B.1.258.14	G	(NSP13_H290Y/NSP3_I1683T/Spike_N439K/NSP3_E522D/NSP14_M49I/NSP12_P323L/Spike_D614G)	hCoV-19/Italy/CAM-TIGEM-293/2020	EPI_ISL_776933
2021.GSCAM.776934.0107.1	NAPOLI	NAPOLI	07/01/2021	B.1.177.83	GV	(Spike_T859I/NSP2_K500N/Spike_P272L/NSP12_P323L/Spike_A262S/Spike_D614G/N_A220V/NSP2_A26T/Spike_A222V)	hCoV-19/Italy/CAM-TIGEM-281/2020	EPI_ISL_776934
2021.GSCAM.776935.0107.1	NAPOLI	NAPOLI	07/01/2021	B.1.177.75	GV	(N_R195I/NSP12_V257F/NSP12_P323L/Spike_D614G/Spike_V1104L/N_A220V/Spike_S640F/Spike_A222V)	hCoV-19/Italy/CAM-TIGEM-286/2020	EPI_ISL_776935
2021.GSCAM.776936.0107.1	NAPOLI	NAPOLI	07/01/2021	B.1.177.75	GV	(N_R195I/NSP12_P323L/NSP3_V1062I/Spike_D614G/NSP2_P352S/Spike_V1104L/N_A220V/Spike_A222V)	hCoV-19/Italy/CAM-TIGEM-253/2020	EPI_ISL_776936
2021.GSCAM.776937.0107.1	NAPOLI	NAPOLI	07/01/2021	B.1.177.75	GV	(N_R195I/NSP12_V257F/NSP12_P323L/Spike_D614G/Spike_V1104L/N_A220V/Spike_S640F/Spike_A222V)	hCoV-19/Italy/CAM-TIGEM-279/2020	EPI_ISL_776937
2021.GSCAM.776938.0107.1	NAPOLI	NAPOLI	07/01/2021	B.1.177.75	GV	(N_R195I/NSP12_P323L/NSP3_V1062I/Spike_D614G/NSP2_P352S/Spike_V1104L/N_A220V/Spike_A222V)	hCoV-19/Italy/CAM-TIGEM-258/2020	EPI_ISL_776938
2021.GSCAM.776939.0107.1	NAPOLI	NAPOLI	07/01/2021	B.1.258.14	G	(NSP13_H290Y/NSP3_I1683T/N_S194L/Spike_N439K/NSP14_M49I/NSP12_P323L/Spike_D614G)	hCoV-19/Italy/CAM-TIGEM-294/2020	EPI_ISL_776939
2021.GSCAM.776940.0107.1	NAPOLI	NAPOLI	07/01/2021	B.1.367	GH	(N_D377Y/NSP7_M3I/N_S186Y/NSP3_T749I/NSP7_L56F/NSP4_A231V/NSP5_Q83K/NSP12_P264T/NS3_Q57H/NSP3_T127I/NSP2_T85I/NS8_D119Y/NSP3_C1392F/NS7a_R80I/NSP12_P323L/Spike_D614G/N_D103N/NSP5_V212F/Spike_D80Y)	hCoV-19/Italy/CAM-TIGEM-259/2020	EPI_ISL_776940
2021.GSCAM.776941.0107.1	NAPOLI	NAPOLI	07/01/2021	B.1.177	GV	(NSP5_P184L/Spike_P272L/NSP12_P323L/Spike_A262S/Spike_D614G/N_A220V/Spike_A222V)	hCoV-19/Italy/CAM-TIGEM-255/2020	EPI_ISL_776941
2021.GSCAM.776942.0107.1	NAPOLI	NAPOLI	07/01/2021	B.1.160	GH	(N_M234I/Spike_S477N/NSP4_M324I/NSP12_A185S/NS3_Q57H/NSP1_P80S/NSP3_M1547I/NSP13_E261D/NSP12_P323L/Spike_D614G/N_A376T/NSP12_V776L/NSP13_K218R)	hCoV-19/Italy/CAM-TIGEM-278/2020	EPI_ISL_776942
2021.GSCAM.776943.0107.1	NAPOLI	NAPOLI	07/01/2021	B.1.177.75	GV	(NSP14_A1S/NS3_A110S/NSP12_P323L/Spike_D614G/N_Q289H/N_A220V/Spike_A222V)	hCoV-19/Italy/CAM-TIGEM-285/2020	EPI_ISL_776943
2021.GSCAM.776944.0107.1	NAPOLI	NAPOLI	07/01/2021	B.1.160	GH	(N_M234I/Spike_S477N/NSP4_M324I/NSP12_A185S/NS3_Q57H/NSP1_P80S/NSP3_M1547I/NSP13_E261D/NSP12_P323L/Spike_D614G/N_A376T/NSP12_V776L/NSP13_K218R)	hCoV-19/Italy/CAM-TIGEM-268/2020	EPI_ISL_776944
2021.GSCAM.776945.0107.1	NAPOLI	NAPOLI	07/01/2021	B.1.177.75	GV	(N_R195I/Spike_F490L/NSP12_P323L/Spike_D614G/Spike_V1104L/N_A220V/Spike_A222V)	hCoV-19/Italy/CAM-TIGEM-257/2020	EPI_ISL_776945
2021.GSCAM.776946.0107.1	NAPOLI	NAPOLI	07/01/2021	B.1.177.75	GV	(N_R195I/Spike_F490L/NSP12_P323L/Spike_D614G/Spike_V1104L/N_A220V/Spike_A222V)	hCoV-19/Italy/CAM-TIGEM-264/2020	EPI_ISL_776946
2021.GSCAM.776947.0107.1	NAPOLI	NAPOLI	07/01/2021	B.1.177.83	GV	(Spike_T859I/NSP2_K500N/Spike_P272L/NSP12_P323L/Spike_A262S/Spike_D614G/N_A220V/NSP2_A26T/Spike_A222V)	hCoV-19/Italy/CAM-TIGEM-260/2020	EPI_ISL_776947
2021.GSCAM.776948.0107.1	NAPOLI	NAPOLI	07/01/2021	B.1.177.83	GV	(Spike_T859I/NSP2_K500N/Spike_P272L/NSP12_P323L/Spike_A262S/Spike_D614G/N_A220V/NSP2_A26T/Spike_A222V)	hCoV-19/Italy/CAM-TIGEM-256/2020	EPI_ISL_776948
2021.GSCAM.776949.0107.1	NAPOLI	NAPOLI	07/01/2021	C.18	GR	(NSP16_S166A/NSP3_T1036I/NSP5_G15S/NSP3_K592E/N_R203K/NSP3_T428I/N_G204R/NSP12_P323L/Spike_D614G/NS3_S171L)	hCoV-19/Italy/CAM-TIGEM-270/2020	EPI_ISL_776949
2021.GSCAM.776950.0107.1	NAPOLI	NAPOLI	07/01/2021	B.1.177	GV	(Spike_P272L/NSP12_P323L/Spike_A262S/Spike_D614G/N_A220V/Spike_A222V)	hCoV-19/Italy/CAM-TIGEM-291/2020	EPI_ISL_776950
2021.GSCAM.778808.0107.1	NAPOLI	NAPOLI	07/01/2021	B.1.1.187	GR	(NSP14_P297L/N_R203K/NSP5_Q69R/N_G204R/NSP5_M276V/NSP12_P323L/Spike_D614G)	hCoV-19/Italy/CAM-TIGEM-514/2020	EPI_ISL_778808
2021.GSCAM.778809.0107.1	NAPOLI	NAPOLI	07/01/2021	B.1.1.187	GR	(N_R203K/NSP3_K1382N/NSP5_Q69R/NSP3_E387D/N_G204R/NSP5_M276V/NSP12_P323L/Spike_D614G)	hCoV-19/Italy/CAM-TIGEM-515/2020	EPI_ISL_778809
2021.GSCAM.778810.0107.1	NAPOLI	NAPOLI	07/01/2021	B.1.1.187	GR	(N_R203K/NSP5_Q69R/N_G204R/NSP5_M276V/Spike_D936E/NSP12_P323L/Spike_D614G)	hCoV-19/Italy/CAM-TIGEM-516/2020	EPI_ISL_778810
2021.GSCAM.778811.0107.1	NAPOLI	NAPOLI	07/01/2021	B.1.1.187	GR	(N_R203K/NSP5_Q69R/N_G204R/NSP5_M276V/Spike_D936E/NSP12_P323L/Spike_D614G)	hCoV-19/Italy/CAM-TIGEM-517/2020	EPI_ISL_778811
2021.GSCAM.778812.0107.1	NAPOLI	NAPOLI	07/01/2021	B.1.1.187	GR	(Spike_H245Y/N_R203K/NSP5_Q69R/NSP3_E387D/N_G204R/NSP5_M276V/NSP12_P323L/Spike_D614G)	hCoV-19/Italy/CAM-TIGEM-518/2020	EPI_ISL_778812
2021.GSCAM.778813.0107.1	NAPOLI	NAPOLI	07/01/2021	B.1.1.187	GR	(N_R203K/NSP5_Q69R/N_G204R/NSP5_M276V/Spike_D936E/NSP12_P323L/Spike_D614G)	hCoV-19/Italy/CAM-TIGEM-519/2020	EPI_ISL_778813
2021.GSCAM.778814.0107.1	NAPOLI	NAPOLI	07/01/2021	B.1.1.187	GR	(N_R203K/NSP3_K1382N/NSP5_Q69R/NSP3_E387D/N_G204R/NSP5_M276V/NSP12_P323L/Spike_D614G)	hCoV-19/Italy/CAM-TIGEM-520/2020	EPI_ISL_778814
2021.GSCAM.778815.0107.1	NAPOLI	NAPOLI	07/01/2021	B.1.1.187	GR	(N_R203K/NSP5_Q69R/N_G204R/NSP5_M276V/Spike_D936E/NSP12_P323L/Spike_D614G/NSP3_A146V)	hCoV-19/Italy/CAM-TIGEM-521/2020	EPI_ISL_778815
2021.GSCAM.778816.0107.1	NAPOLI	NAPOLI	07/01/2021	B.1.1.187	GR	(NSP3_T183I/N_R203K/NSP5_Q69R/N_G204R/NSP5_M276V/NSP12_P323L/Spike_D614G)	hCoV-19/Italy/CAM-TIGEM-522/2020	EPI_ISL_778816
2021.GSCAM.778817.0107.1	NAPOLI	NAPOLI	07/01/2021	B.1.1.187	GR	(NSP3_T183I/N_R203K/NSP5_Q69R/N_G204R/NSP5_M276V/NSP12_P323L/Spike_D614G)	hCoV-19/Italy/CAM-TIGEM-523/2020	EPI_ISL_778817
2021.GSLOM.778860.0107.1	MILANO	MILANO	07/01/2021	B.1.177	G	(Spike_N388H/Spike_T393S/Spike_D398A/Spike_Y380S/Spike_A411S/Spike_V401A/Spike_G381stop/NSP12_P323L/NS3_S162R/Spike_T385P)	hCoV-19/Italy/LOM-UniMI04/2020	EPI_ISL_778860
2021.GSMAR.778868.0107.1	ANCONA	ANCONA	07/01/2021	B.1.1.7	GRY	(Spike_H69del/NS8_Q27stop/NSP3_T183I/Spike_T716I/N_R203K/Spike_A570D/NSP6_G107S/Spike_N501Y/NSP3_I1412T/NS8_R52I/Spike_P681H/Spike_Y144del/NSP3_A890D/NSP6_F108L/Spike_D1118H/NS8_Y73C/N_G204R/NSP6_S104G/Spike_V70del/NSP12_P323L/Spike_D614G/NSP6_L105Y/N_D3L/Spike_S982A/N_A156S/N_S235F/NSP6_S106T)	hCoV-19/Italy/MAR-UNIVPM101-75155/2020	EPI_ISL_778868
2021.GSMAR.778869.0107.1	ANCONA	ANCONA	07/01/2021	B.1.1.7	GRY	(Spike_H69del/NS8_Q27stop/NSP3_T183I/Spike_T716I/N_R203K/Spike_A570D/NSP6_G107S/Spike_N501Y/NSP3_I1412T/NS8_R52I/Spike_P681H/Spike_Y144del/NSP3_A890D/NSP6_F108L/Spike_D1118H/NS8_Y73C/N_G204R/NSP6_S104G/Spike_V70del/NSP12_P323L/Spike_D614G/NSP6_L105Y/N_D3L/Spike_S982A/N_A156S/N_S235F/NSP6_S106T)	hCoV-19/Italy/MAR-UNIVPM100-77710/2020	EPI_ISL_778869
2021.GSCAM.775239.0107.1	NAPOLI	NAPOLI	07/01/2021	B.1	G	(NSP2_M551L/NSP2_G548del/NSP6_W31Y/NSP2_T547del/NSP2_Y537del/NSP2_G535del/NSP2_K534del/NSP2_L550del/NSP2_E545del/NSP2_S543del/NSP6_L33M/NSP2_C540del/NSP2_R538del/NSP2_K542del/NSP2_L549del/NSP6_F34V/NSP2_V541del/NSP2_S533del/NSP2_K539del/NSP12_P323L/NSP6_Q30E/Spike_D614G/NSP6_ins35VL/NSP6_T29P/NSP2_R544del/NSP2_L536del/NSP2_E546del)	hCoV-19/Italy/CAM-INTPas-14/2020	EPI_ISL_775239
2021.GSCAM.775246.0107.1	NAPOLI	NAPOLI	07/01/2021	B.1.1	GR	(N_G238C/NSP6_L33M/NSP2_T531I/N_R203K/NSP2_H532A/NSP6_F34V/NSP6_W31Y/N_G204R/M_T175M/NSP6_Q30E/NSP12_P323L/Spike_D614G/NSP6_ins35VL/NSP6_T29P)	hCoV-19/Italy/CAM-INTPas-18/2020	EPI_ISL_775246
2021.GSCAM.775261.0107.1	NAPOLI	NAPOLI	07/01/2021	B.1.69	G	(NSP6_L33M/NSP6_F34V/NSP6_W31Y/NSP6_Q30E/NSP12_P323L/Spike_D614G/NSP6_ins35VL/NSP6_T29P)	hCoV-19/Italy/CAM-INTPas-21/2020	EPI_ISL_775261
2021.GSCAM.775240.0107.1	NAPOLI	NAPOLI	07/01/2021	B.1	G	(E_L34del/NSP3_D1122del/NSP3_Q1125del/NSP3_T1127del/NSP3_K1131del/NSP3_Y952del/NSP6_W31Y/NSP3_L1123del/NSP3_Y1129del/E_A36del/E_R38del/E_A32stop/NSP6_L33M/NSP3_A1133del/NSP3_D1121del/NSP3_P1132del/E_I33del/NSP3_E948del/NSP3_K1130del/NSP3_A949del/NSP3_L1304F/NSP6_F34V/NSP3_G954del/E_L37del/E_T35del/NSP12_V354A/NSP3_N1124del/NSP3_G1128del/NSP3_L1126del/NSP6_Q30E/NSP12_P323L/Spike_D614G/NSP3_M953del…	hCoV-19/Italy/CAM-INTPas-15/2020	EPI_ISL_775240
2021.GSCAM.775243.0107.1	NAPOLI	NAPOLI	07/01/2021	B.1.105	G	(NSP2_E565K/NSP6_L33M/NSP6_F34V/NSP6_W31Y/Spike_K356R/NSP6_Q30E/NSP12_P323L/Spike_D614G/N_D81Y/NSP6_ins35VL/NSP6_T29P)	hCoV-19/Italy/CAM-INTPas-16/2020	EPI_ISL_775243
2021.GSCAM.775244.0107.1	NAPOLI	NAPOLI	07/01/2021	B.1	G	(NSP2_E565K/NSP6_L33M/E_L39del/E_A36G/NSP13_F291C/NSP6_F34V/NSP6_W31Y/NSP3_T1459A/E_R38del/NSP6_Q30E/NSP12_P323L/Spike_D614G/NSP6_ins35VL/NSP6_T29P)	hCoV-19/Italy/CAM-INTPas-17/2020	EPI_ISL_775244
2021.GSCAM.775257.0107.1	NAPOLI	NAPOLI	07/01/2021	B.1	G	(NSP6_L33M/NSP6_F34V/NSP6_W31Y/NSP6_Q30E/NSP12_P323L/Spike_A694V/Spike_D614G/NSP6_ins35VL/NSP6_T29P/Spike_Y695H)	hCoV-19/Italy/CAM-INTPas-19/2020	EPI_ISL_775257
2021.GSLOM.779709.0108.1	MILANO	MILANO	08/01/2021	B.1	G	(NSP3_I687T/NSP12_P323L/Spike_D614G)	hCoV-19/Italy/LOM-UniMI07/2020	EPI_ISL_779709
2021.GSLOM.779707.0108.1	MILANO	MILANO	08/01/2021	B.1	G	(NS3_F8N/NS3_E19G/NS3_M5I/NSP12_P323L/Spike_D614G)	hCoV-19/Italy/LOM-UniMI06/2020	EPI_ISL_779707
2021.GSLOM.779704.0108.1	MILANO	MILANO	08/01/2021	B.1	G	(Spike_M869V/NSP2_K110E/Spike_F55L/NSP12_P323L/Spike_D614G)	hCoV-19/Italy/LOM-UniMI05/2020	EPI_ISL_779704
2021.GSLOM.779713.0108.1	MILANO	MILANO	08/01/2021	B.1	G	(NSP3_G797C/NSP12_P323L/Spike_D614G/NSP3_T799S)	hCoV-19/Italy/LOM-UniMI09/2020	EPI_ISL_779713
2021.GSLOM.779714.0108.1	MILANO	MILANO	08/01/2021	B.1	G	(NSP13_D466N/NSP12_P323L/Spike_D614G)	hCoV-19/Italy/LOM-UniMI10/2020	EPI_ISL_779714
2021.GSLOM.779712.0108.1	MILANO	MILANO	08/01/2021	B.1.222	G	(Spike_H1159L/NSP12_P323L/Spike_D614G)	hCoV-19/Italy/LOM-UniMI08/2020	EPI_ISL_779712
2021.GSAPU.788943.0108.1	BARI	BARI	08/01/2021	B.1.1.229	GR	(N_D377Y/NSP13_A505V/N_R203K/NSP4_A231V/NS3_W131C/N_G204R/NSP3_I414V/NSP12_P323L/Spike_D614G/NSP3_P340S)	hCoV-19/Italy/APU-PODV-15917816/2020	EPI_ISL_788943
2021.GSAPU.788944.0108.1	BARI	BARI	08/01/2021	B.1.1	GR	(NSP3_A41V/N_R203K/N_G204R/NSP12_P323L/Spike_D614G)	hCoV-19/Italy/APU-PODV-15709786/2020	EPI_ISL_788944
2021.GSAPU.788945.0108.1	BARI	BARI	08/01/2021	B.1.1	GR	(N_R203K/N_G204R/NSP12_P323L/Spike_D614G)	hCoV-19/Italy/APU-PODV-15716050/2020	EPI_ISL_788945
2021.GSAPU.788946.0108.1	BARI	BARI	08/01/2021	B.1.1	GR	(NSP7_M3I/N_R203K/N_G204R/NSP12_P323L/Spike_D614G/Spike_Q677H)	hCoV-19/Italy/APU-PODV-15726195/2020	EPI_ISL_788946
2021.GSAPU.788947.0108.1	BARI	BARI	08/01/2021	B.1.1	GR	(NSP7_M3I/N_R203K/N_G204R/NSP12_P323L/Spike_D614G)	hCoV-19/Italy/APU-PODV-15713145/2020	EPI_ISL_788947
2021.GSAPU.788948.0108.1	BARI	BARI	08/01/2021	B.1.1.229	GR	(N_D377Y/NSP13_A505V/N_R203K/NS3_W131C/N_G204R/NSP3_I414V/NSP12_P323L/Spike_D614G/NSP3_P340S)	hCoV-19/Italy/APU-PODV-15956923/2020	EPI_ISL_788948
2021.GSAPU.788949.0108.1	BARI	BARI	08/01/2021	B.1.1.220	GR	(N_D377Y/N_R203K/NS3_W131C/N_G204R/NSP3_I414V/NSP12_P323L/Spike_D614G/NSP3_P340S)	hCoV-19/Italy/APU-PODV-15965709/2020	EPI_ISL_788949
2021.GSAPU.788950.0108.1	BARI	BARI	08/01/2021	B.1.1.229	GR	(N_D377Y/N_R203K/NS3_W131C/N_G204R/NSP3_I414V/NSP12_P323L/Spike_D614G/NSP3_P340S)	hCoV-19/Italy/APU-PODV-15963317/2020	EPI_ISL_788950
2021.GSAPU.788951.0108.1	BARI	BARI	08/01/2021	B.1.1.229	GR	(N_D377Y/NSP8_E23D/NSP13_A505V/N_R203K/NS3_W131C/N_G204R/NSP3_I414V/NSP12_P323L/Spike_D614G/NSP3_P340S)	hCoV-19/Italy/APU-PODV-15961800/2020	EPI_ISL_788951
2021.GSAPU.788952.0108.1	BARI	BARI	08/01/2021	B.1.1.277	GR	(NSP12_D738Y/N_R203K/NSP3_K1211N/N_G204R/Spike_A626S/NSP12_P323L/Spike_D614G)	hCoV-19/Italy/APU-PODV-15961609/2020	EPI_ISL_788952
2021.GSAPU.788953.0108.1	BARI	BARI	08/01/2021	B.1.258	G	(NSP2_G220D/NSP13_H290Y/NS3_A54S/NSP16_P134S/NSP3_I1683T/NSP3_T1306I/Spike_N439K/NSP12_P323L/Spike_D614G)	hCoV-19/Italy/APU-PODV-15934816/2020	EPI_ISL_788953
2021.GSAPU.788954.0108.1	BARI	BARI	08/01/2021	B.1.1.229	GR	(N_D377Y/N_R203K/NS3_W131C/NS7a_Q76H/N_G204R/NSP3_I414V/NSP12_P323L/Spike_D614G/NSP3_P340S)	hCoV-19/Italy/APU-PODV-15925058/2020	EPI_ISL_788954
2021.GSAPU.788955.0108.1	BARI	BARI	08/01/2021	B.1.1.229	GR	(N_D377Y/NSP13_A505V/N_R203K/NS3_W131C/N_G204R/NSP3_I414V/NSP12_P323L/Spike_D614G/NSP3_P340S)	hCoV-19/Italy/APU-PODV-15943560/2020	EPI_ISL_788955
2021.GSAPU.788956.0108.1	BARI	BARI	08/01/2021	B.1.1.229	GR	(N_D377Y/NSP13_A505V/N_R203K/NS3_W131C/N_G204R/NSP3_I414V/NSP12_P323L/Spike_D614G/NSP3_P340S)	hCoV-19/Italy/APU-PODV-15940388/2020	EPI_ISL_788956
2021.GSAPU.788957.0108.1	BARI	BARI	08/01/2021	B.1.1.229	GR	(N_D377Y/NSP13_A505V/N_R203K/NS3_W131C/N_G204R/NSP3_I414V/NSP12_P323L/Spike_D614G/NSP3_P340S)	hCoV-19/Italy/APU-PODV-15940334/2020	EPI_ISL_788957
2021.GSAPU.788958.0108.1	BARI	BARI	08/01/2021	B.1.36	GH	(NSP2_V381A/N_S194L/NS3_Q57H/NSP12_P323L/Spike_D614G)	hCoV-19/Italy/APU-PODV-15937969/2020	EPI_ISL_788958
2021.GSAPU.788959.0108.1	BARI	BARI	08/01/2021	B.1.177	GV	(Spike_P272L/NSP2_Y242C/NSP12_P323L/Spike_A262S/Spike_D614G/N_A220V/Spike_A222V)	hCoV-19/Italy/APU-PODV-15949439/2020	EPI_ISL_788959
2021.GSAPU.788960.0108.1	BARI	BARI	08/01/2021	B.1.1.229	GR	(N_D377Y/Spike_S151I/NSP13_A505V/N_R203K/NS3_W131C/N_G204R/NSP3_I414V/NSP12_P323L/Spike_D614G/NSP3_P340S/NSP6_L37F)	hCoV-19/Italy/APU-PODV-15949164/2020	EPI_ISL_788960
2021.GSAPU.788961.0108.1	BARI	BARI	08/01/2021	B.1.1.229	GR	(N_D377Y/NSP13_A505V/N_R203K/NS3_W131C/N_G204R/NSP3_I414V/NSP12_P323L/Spike_D614G/NSP3_P340S)	hCoV-19/Italy/APU-PODV-15947913/2020	EPI_ISL_788961
2021.GSAPU.788962.0108.1	BARI	BARI	08/01/2021	B.1	G	(NSP3_T1004I/NSP12_P323L/Spike_D614G)	hCoV-19/Italy/APU-PODV-15705209/2020	EPI_ISL_788962
2021.GSAPU.788963.0108.1	BARI	BARI	08/01/2021	B.1	G	(NSP3_T1004I/NSP12_P323L/Spike_D614G)	hCoV-19/Italy/APU-PODV-15705294/2020	EPI_ISL_788963
2021.GSAPU.788964.0108.1	BARI	BARI	08/01/2021	B.1	G	(NSP3_T1004I/NSP12_P323L/Spike_D614G)	hCoV-19/Italy/APU-PODV-15711018/2020	EPI_ISL_788964
2021.GSAPU.788965.0108.1	BARI	BARI	08/01/2021	B.1.1	GR	(N_R203K/N_G204R/NSP12_P323L/Spike_D614G)	hCoV-19/Italy/APU-PODV-15723523/2020	EPI_ISL_788965
2021.GSAPU.788966.0108.1	BARI	BARI	08/01/2021	B.1	G	(NSP3_T1004I/NSP12_P323L/Spike_D614G)	hCoV-19/Italy/APU-PODV-15697372/2020	EPI_ISL_788966
2021.GSAPU.788967.0108.1	BARI	BARI	08/01/2021	B.1.1	GR	(NSP7_M3I/N_R203K/Spike_L5F/N_G204R/NSP12_P323L/Spike_D614G)	hCoV-19/Italy/APU-PODV-15732017/2020	EPI_ISL_788967
2021.GSAPU.788968.0108.1	BARI	BARI	08/01/2021	B.1.177	GV	(NSP13_D260Y/NSP12_P323L/Spike_D614G/N_A220V/Spike_A222V)	hCoV-19/Italy/APU-PODV-15956183/2020	EPI_ISL_788968
2021.GSAPU.788969.0108.1	BARI	BARI	08/01/2021	B.1.1.229	GR	(N_D377Y/NSP13_A505V/N_R203K/NS3_W131C/N_G204R/NSP3_I414V/NSP12_P323L/Spike_D614G/NSP3_P340S)	hCoV-19/Italy/APU-PODV-15972516/2020	EPI_ISL_788969
2021.GSAPU.788970.0108.1	BARI	BARI	08/01/2021	B.1.416	G	(NSP2_L274F/NS3_S165F/N_S187L/NSP5_A260V/NSP12_P323L/Spike_D614G/NS3_V225F)	hCoV-19/Italy/APU-PODV-15931010/2020	EPI_ISL_788970
2021.GSAPU.788971.0108.1	BARI	BARI	08/01/2021	B.1.1	GR	(NS3_S166L/N_R385I/N_R203K/NS8_S67F/N_G204R/NSP12_M463I/NSP15_V9F/NSP12_P323L/Spike_D614G/N_A125V)	hCoV-19/Italy/APU-PODV-15930297/2020	EPI_ISL_788971
2021.GSAPU.788972.0108.1	BARI	BARI	08/01/2021	B.1.177	GV	(NSP3_S1807F/Spike_P272L/NSP12_P323L/Spike_A262S/Spike_D614G/N_A220V/Spike_A222V)	hCoV-19/Italy/APU-PODV-15921572/2020	EPI_ISL_788972
2021.GSAPU.788973.0108.1	BARI	BARI	08/01/2021	B.1.177	GV	(N_H145Y/Spike_P272L/NSP12_P323L/Spike_A262S/Spike_D614G/N_A220V/Spike_A222V)	hCoV-19/Italy/APU-PODV-15937706/2020	EPI_ISL_788973
2021.GSAPU.788974.0108.1	BARI	BARI	08/01/2021	B.1.367	GH	(N_D377Y/NSP7_M3I/NSP8_V195F/N_S186Y/NSP3_T749I/NSP4_A231V/NSP5_Q83K/NSP12_P264T/NS3_Q57H/NSP3_T127I/NSP2_T85I/NS7a_R80I/NSP12_P323L/Spike_D614G/NSP5_V212F/Spike_D80Y)	hCoV-19/Italy/APU-PODV-15934631/2020	EPI_ISL_788974
2021.GSAPU.788975.0108.1	BARI	BARI	08/01/2021	B.1	GH	(NSP14_A119V/N_S194L/NSP15_K334N/Spike_T723I/NS3_Q57H/NSP15_D335F/NSP12_P323L/NSP3_Q1884H/Spike_D614G)	hCoV-19/Italy/APU-PODV-15943174/2020	EPI_ISL_788975
2021.GSAPU.788976.0108.1	BARI	BARI	08/01/2021	B.1.1.229	GR	(N_D377Y/NSP13_A505V/N_R203K/NS3_W131C/N_G204R/NSP3_I414V/NSP12_P323L/Spike_D614G/NSP3_P340S)	hCoV-19/Italy/APU-PODV-15940386/2020	EPI_ISL_788976
2021.GSAPU.788977.0108.1	BARI	BARI	08/01/2021	B.1.1.229	GR	(N_D377Y/N_R203K/NS3_W131C/NS7a_Q76H/N_G204R/NSP3_I414V/NSP12_P323L/Spike_D614G/NSP3_P340S)	hCoV-19/Italy/APU-PODV-15948498/2020	EPI_ISL_788977
2021.GSAPU.788978.0108.1	BARI	BARI	08/01/2021	B.1.1.229	GR	(N_D377Y/N_R203K/NS3_W131C/NSP3_E189D/N_G204R/NSP3_I414V/NSP12_P323L/Spike_D614G/NSP3_P340S)	hCoV-19/Italy/APU-PODV-15950754/2020	EPI_ISL_788978
2021.GSLOM.780381.0108.1	MILANO	MILANO	08/01/2021	B.1	G	(M_D3G/NSP12_P323L/Spike_D614G)	hCoV-19/Italy/LOM-UniMI14/2020	EPI_ISL_780381
2021.GSLOM.780411.0108.1	MILANO	MILANO	08/01/2021	B.1.1	GR	(NSP16_A188T/N_R203K/NSP5_Q69stop/N_G204R/NSP12_P323L/Spike_D614G)	hCoV-19/Italy/LOM-UniMI15/2020	EPI_ISL_780411
2021.GSLOM.780412.0108.1	MILANO	MILANO	08/01/2021	B.1.1	G	(NSP2_I251T/NSP10_T49I/NSP12_P323L/Spike_D614G/NSP14_Q246R/NSP13_I20T/NSP13_V456G)	hCoV-19/Italy/LOM-UniMI16/2020	EPI_ISL_780412
2021.GSLOM.780413.0108.1	MILANO	MILANO	08/01/2021	B.1.1	GR	(N_R203K/N_G204R/NSP12_P323L/Spike_D614G)	hCoV-19/Italy/LOM-UniMI17/2020	EPI_ISL_780413
2021.GSLOM.780375.0108.1	MILANO	MILANO	08/01/2021	B.1	G	(NSP3_L198F/NSP16_D179Y/NSP16_P37T/NSP3_K902R/NSP12_P323L/Spike_D614G)	hCoV-19/Italy/LOM-UniMI11/2020	EPI_ISL_780375
2021.GSLOM.780376.0108.1	MILANO	MILANO	08/01/2021	B.1	G	(NSP3_V752M/NSP12_T394M/M_D3G/NSP15_E260K/M_H125Y/NSP12_P323L/Spike_D614G/NSP3_V1583A)	hCoV-19/Italy/LOM-UniMI12/2020	EPI_ISL_780376
2021.GSLOM.780378.0108.1	MILANO	MILANO	08/01/2021	B.1	G	(NSP12_P323L/Spike_D614G)	hCoV-19/Italy/LOM-UniMI13/2020	EPI_ISL_780378
2021.GSAPU.794745.0111.1	BARI	BARI	11/01/2021	B.1.1	GR	(N_R203K/N_G204R/NSP8_T93I/NSP12_P323L/Spike_D614G)	hCoV-19/Italy/APU-IZSPB_169APT/2020	EPI_ISL_794745
2021.GSAPU.794746.0111.1	BARI	BARI	11/01/2021	B.1.177.33	GV	(N_P365S/NSP2_P91S/Spike_D215H/NSP3_S284G/E_Y42C/NSP3_T1456I/NSP8_T145I/N_S194L/Spike_G639S/M_D3G/M_M84I/NSP12_P323L/N_A254V/Spike_D614G/N_A220V/NSP2_Q376K/NSP4_T492I/Spike_S640F/Spike_A222V)	hCoV-19/Italy/APU-IZSPB_404PT/2020	EPI_ISL_794746
2021.GSAPU.794747.0111.1	BARI	BARI	11/01/2021	B.1.1.7	GRY	(Spike_H69del/NS8_Q27stop/NSP3_T183I/NSP2_K142N/Spike_T716I/NSP6_S106del/N_R203K/Spike_A570D/NSP13_K460R/Spike_N501Y/NSP3_I1412T/NS8_R52I/Spike_P681H/Spike_Y144del/NSP6_G107del/NSP3_A890D/Spike_D1118H/NSP6_F108del/NS8_Y73C/N_G204R/Spike_V70del/NSP12_T26I/NSP12_P323L/Spike_D614G/N_D3L/Spike_S982A/N_S235F)	hCoV-19/Italy/APU-IZSPB_405PT/2020	EPI_ISL_794747
2021.GSAPU.794748.0111.1	BARI	BARI	11/01/2021	B.1.1.7	GRY	(Spike_H69del/NS8_Q27stop/NSP3_T183I/NSP3_T459A/Spike_V289I/Spike_T716I/NSP6_S106del/N_R203K/Spike_A570D/Spike_N501Y/NSP3_I1412T/NS8_R52I/Spike_P681H/Spike_Y144del/NSP6_G107del/NSP3_A890D/Spike_D1118H/NSP6_F108del/NS8_Y73C/N_G204R/Spike_V70del/NSP12_P323L/Spike_D614G/N_D3L/Spike_S982A/N_S235F)	hCoV-19/Italy/APU-IZSPB_406PT/2020	EPI_ISL_794748
2021.GSAPU.794749.0111.1	BARI	BARI	11/01/2021	B.1	G	(Spike_D215H/NSP3_S284G/E_Y42C/Spike_H655Y/M_D3G/M_H125Y/E_S68F/NSP12_P323L/Spike_D614G/Spike_A688V/Spike_S640F)	hCoV-19/Italy/APU-IZSPB_407PT/2020	EPI_ISL_794749
2021.GSAPU.794750.0111.1	BARI	BARI	11/01/2021	B.1.1.7	GRY	(Spike_H69del/NS8_Q27stop/NSP3_T183I/NSP2_K142N/Spike_T716I/NSP6_S106del/N_R203K/Spike_A570D/NSP13_K460R/Spike_N501Y/NSP3_I1412T/NS8_R52I/Spike_P681H/Spike_Y144del/NSP6_G107del/NSP3_A890D/Spike_D1118H/NSP6_F108del/NS8_Y73C/N_G204R/Spike_V70del/NSP12_T26I/NSP12_P323L/Spike_D614G/N_D3L/Spike_S982A/N_S235F)	hCoV-19/Italy/APU-IZSPB_408PT/2020	EPI_ISL_794750
2021.GSAPU.794751.0111.1	BARI	BARI	11/01/2021	B.1.1.7	GRY	(Spike_H69del/NS8_Q27stop/NSP3_T183I/Spike_T716I/NSP6_S106del/N_R203K/Spike_A570D/Spike_N501Y/NSP3_I1412T/NS8_R52I/Spike_P681H/M_A2S/Spike_Y144del/NSP6_G107del/NSP3_A890D/Spike_D1118H/NSP6_F108del/NS8_Y73C/N_G204R/Spike_V70del/NSP12_P323L/Spike_D614G/N_D3L/Spike_S982A/N_S235F)	hCoV-19/Italy/APU-IZSPB_409PT/2020	EPI_ISL_794751
2021.GSAPU.794752.0111.1	BARI	BARI	11/01/2021	B.1.1.204	GR	(Spike_H49Y/N_R203K/N_G204R/NSP2_S36P/NSP3_I385T/NSP2_V577F/NSP12_P323L/NSP2_Y242H/NSP3_R1341W/NSP3_N1785D/Spike_D614G/NSP6_V149F)	hCoV-19/Italy/APU-IZSPB_411PT/2020	EPI_ISL_794752
2021.GSAPU.794753.0111.1	BARI	BARI	11/01/2021	B.1.177	GV	(NSP3_T1456I/NSP6_A54S/Spike_L938I/NSP12_P323L/Spike_D614G/Spike_Q675H/NS8_P30L/N_A220V/NSP2_Q376K/Spike_A222V)	hCoV-19/Italy/APU-IZSPB_412PT/2020	EPI_ISL_794753
2021.GSAPU.794754.0111.1	BARI	BARI	11/01/2021	B.1.177.33	GV	(N_P365S/NSP2_P91S/NSP3_T1456I/NSP8_T145I/Spike_G639S/NSP12_P323L/Spike_D614G/N_A220V/NSP2_Q376K/NSP4_T492I/Spike_A222V)	hCoV-19/Italy/APU-IZSPB_413PT/2020	EPI_ISL_794754
2021.GSAPU.794755.0111.1	BARI	BARI	11/01/2021	B.1	G	(Spike_D215H/NSP3_S284G/E_Y42C/Spike_H655Y/M_D3G/M_H125Y/NSP12_P323L/Spike_D614G/Spike_S640F)	hCoV-19/Italy/APU-IZSPB_414PT/2020	EPI_ISL_794755
2021.GSAPU.794756.0111.1	BARI	BARI	11/01/2021	B.1.160	GH	(NSP3_A1766V/NSP1_R24C/N_M234I/NSP3_T73I/Spike_S477N/NSP4_M324I/NSP12_A185S/NSP14_P412L/NSP3_P1867T/NS3_Q57H/NS3_L140F/NSP13_E261D/NSP12_P323L/Spike_D614G/N_A376T/NSP12_V776L/NSP13_K218R/NSP4_T295I)	hCoV-19/Italy/APU-IZSPB_415PT/2020	EPI_ISL_794756
2021.GSAPU.794757.0111.1	BARI	BARI	11/01/2021	B.1.160	GH	(NSP1_R24C/N_M234I/NSP3_T73I/Spike_S477N/NSP4_M324I/NSP12_A185S/NSP14_P412L/NSP3_P1867T/NS3_Q57H/NS3_L140F/NSP13_E261D/NSP12_P323L/Spike_D614G/N_A376T/NSP12_V776L/NSP13_K218R)	hCoV-19/Italy/APU-IZSPB_417PT/2020	EPI_ISL_794757
2021.GSAPU.794758.0111.1	BARI	BARI	11/01/2021	B.1.177.87	GV	(Spike_L176F/N_H145Y/Spike_P272L/Spike_A1020S/NSP12_P323L/Spike_A262S/Spike_D614G/N_A220V/NSP12_N158D/NS3_H182R/Spike_A222V)	hCoV-19/Italy/APU-IZSPB_418PT/2020	EPI_ISL_794758
2021.GSAPU.794759.0111.1	BARI	BARI	11/01/2021	B.1.177	GV	(NSP6_A54S/NS3_T89I/NSP12_P323L/Spike_D614G/Spike_Q675H/NS8_P30L/N_A220V/Spike_A222V)	hCoV-19/Italy/APU-IZSPB_423PT/2020	EPI_ISL_794759
2021.GSAPU.794760.0111.1	BARI	BARI	11/01/2021	B.1.177.75	GV	(NSP3_H1702Y/NSP12_P323L/Spike_D614G/N_A220V/Spike_A222V)	hCoV-19/Italy/APU-IZSPB_424PT/2020	EPI_ISL_794760
2021.GSAPU.794761.0111.1	BARI	BARI	11/01/2021	B.1.177.75	GV	(NSP1_R171H/NS7a_T61I/NSP12_P323L/Spike_D614G/N_A220V/N_M317I/Spike_A222V)	hCoV-19/Italy/APU-IZSPB_425PT/2020	EPI_ISL_794761
2021.GSAPU.794762.0111.1	BARI	BARI	11/01/2021	B.1.177.75	GV	(NSP12_P323L/Spike_D614G/N_A220V/Spike_A222V)	hCoV-19/Italy/APU-IZSPB_426PT/2020	EPI_ISL_794762
2021.GSAPU.794763.0111.1	BARI	BARI	11/01/2021	B.1.177.75	GV	(NSP3_H563Y/NSP2_L274F/NSP3_Q995H/NSP12_P323L/Spike_D614G/NSP9_K86N/N_A220V/Spike_A222V)	hCoV-19/Italy/APU-IZSPB_431PT/2020	EPI_ISL_794763
2021.GSAPU.794764.0111.1	BARI	BARI	11/01/2021	B.1.177	GV	(NSP3_T936I/Spike_P272L/NSP12_S607I/NSP12_P323L/Spike_A262S/Spike_D614G/N_A220V/Spike_P521S/Spike_A222V)	hCoV-19/Italy/APU-IZSPB_432PT/2020	EPI_ISL_794764
2021.GSAPU.794765.0111.1	BARI	BARI	11/01/2021	B.1.177.75	GV	(NSP12_P323L/Spike_D614G/N_A220V/Spike_P521S/Spike_A222V)	hCoV-19/Italy/APU-IZSPB_433PT/2020	EPI_ISL_794765
2021.GSAPU.794766.0111.1	BARI	BARI	11/01/2021	B.1.177.75	GV	(NSP3_H1702Y/NSP12_P323L/Spike_D614G/N_A220V/Spike_A222V)	hCoV-19/Italy/APU-IZSPB_434PT/2020	EPI_ISL_794766
2021.GSAPU.794767.0111.1	BARI	BARI	11/01/2021	B.1.177.83	GV	(NSP3_T1189I/NSP13_A505V/NSP3_D135Y/Spike_P272L/NSP12_P323L/Spike_A262S/Spike_D614G/N_A220V/Spike_A222V)	hCoV-19/Italy/APU-IZSPB_435PT/2020	EPI_ISL_794767
2021.GSAPU.794768.0111.1	BARI	BARI	11/01/2021	B.1.177.75	GV	(NSP3_H1702Y/NSP12_P323L/Spike_D614G/N_A220V/Spike_A222V)	hCoV-19/Italy/APU-IZSPB_436PT/2020	EPI_ISL_794768
2021.GSAPU.794769.0111.1	BARI	BARI	11/01/2021	B.1.177.75	GV	(NSP12_P323L/Spike_D614G/N_A220V/Spike_A222V)	hCoV-19/Italy/APU-IZSPB_437PT/2020	EPI_ISL_794769
2021.GSAPU.794770.0111.1	BARI	BARI	11/01/2021	B.1.177.75	GV	(NSP14_M72I/Spike_L5F/NSP12_P323L/Spike_D614G/N_A220V/Spike_A222V)	hCoV-19/Italy/APU-IZSPB_438PT/2020	EPI_ISL_794770
2021.GSAPU.794771.0111.1	BARI	BARI	11/01/2021	B.1.177.33	GV	(N_P365S/NSP3_E1863G/NSP3_T1456I/N_R385I/NSP3_K412N/Spike_M1050I/Spike_G639S/NSP12_P323L/Spike_D614G/NSP9_K36R/N_A220V/Spike_A222V)	hCoV-19/Italy/APU-IZSPB_443PT/2020	EPI_ISL_794771
2021.GSAPU.794772.0111.1	BARI	BARI	11/01/2021	B.1.177.75	GV	(NSP3_A1798T/NSP12_P323L/Spike_D614G/NSP8_Q24H/N_A220V/Spike_A222V)	hCoV-19/Italy/APU-IZSPB_444PT/2020	EPI_ISL_794772
2021.GSAPU.794773.0111.1	BARI	BARI	11/01/2021	B.1.177.75	GV	(Spike_A27V/NS8_I121L/NSP3_K945T/NSP3_I388V/NSP3_L1035F/NSP12_P323L/Spike_D614G/NSP2_S305N/N_A220V/Spike_A222V)	hCoV-19/Italy/APU-IZSPB_445PT/2020	EPI_ISL_794773
2021.GSAPU.794774.0111.1	BARI	BARI	11/01/2021	B.1.177.75	GV	(NSP12_P323L/Spike_D614G/N_A220V/Spike_A222V)	hCoV-19/Italy/APU-IZSPB_447PT/2020	EPI_ISL_794774
2021.GSAPU.794775.0111.1	BARI	BARI	11/01/2021	B.1.177.75	GV	(NSP14_M72I/NSP1_Y118H/Spike_L5F/NSP12_P323L/Spike_D614G/N_A220V/Spike_A222V)	hCoV-19/Italy/APU-IZSPB_448PT/2020	EPI_ISL_794775
2021.GSAPU.794776.0111.1	BARI	BARI	11/01/2021	B.1.177	GV	(Spike_T859I/NSP6_A54S/NSP3_S1682F/NSP12_P323L/Spike_D614G/NSP2_S138L/Spike_Q675H/NS8_P30L/N_A220V/Spike_A222V)	hCoV-19/Italy/APU-IZSPB_449PT/2020	EPI_ISL_794776
2021.GSAPU.794777.0111.1	BARI	BARI	11/01/2021	B.1.177.75	GV	(NSP8_T187I/NSP1_G49D/NSP13_P53L/NSP12_P323L/Spike_D614G/N_A220V/N_T16M/Spike_A222V)	hCoV-19/Italy/APU-IZSPB_450PT/2020	EPI_ISL_794777
2021.GSAPU.794778.0111.1	BARI	BARI	11/01/2021	B.1.1.39	GR	(N_P364S/N_P199S/NSP13_R392C/N_R203K/N_G204R/NSP5_H64Y/N_V72I/NSP2_K618N/NSP12_P323L/Spike_D614G/NSP5_K61R/NSP9_D47G)	hCoV-19/Italy/APU-IZSPB_451PT/2020	EPI_ISL_794778
2021.GSAPU.794779.0111.1	BARI	BARI	11/01/2021	B.1.416	G	(Spike_V382L/NS8_Q27stop/NSP2_L274F/NS8_V49L/N_S187L/NSP12_P323L/Spike_D614G/NSP6_L37F/NSP14_D41Y)	hCoV-19/Italy/APU-IZSPB_452PT/2020	EPI_ISL_794779
2021.GSAPU.794780.0111.1	BARI	BARI	11/01/2021	B.1.177	GV	(NSP6_A54S/NSP12_P323L/Spike_D614G/Spike_Q675H/NS8_P30L/N_A220V/Spike_A222V)	hCoV-19/Italy/APU-IZSPB_453PT/2020	EPI_ISL_794780
2021.GSAPU.794781.0111.1	BARI	BARI	11/01/2021	B.1.177.75	GV	(NSP12_P323L/Spike_D614G/N_A220V/Spike_A222V)	hCoV-19/Italy/APU-IZSPB_454PT/2020	EPI_ISL_794781
2021.GSAPU.794782.0111.1	BARI	BARI	11/01/2021	B.1.177.75	GV	(NSP12_P323L/NS3_G172C/Spike_D614G/NSP12_P627S/Spike_V1176F/N_A220V/Spike_A222V)	hCoV-19/Italy/APU-IZSPB_455PT/2020	EPI_ISL_794782
2021.GSAPU.794783.0111.1	BARI	BARI	11/01/2021	B.1.177	GV	(NSP5_I78S/NSP3_S315R/NSP1_D33N/Spike_P272L/NSP15_H14Y/NSP12_P323L/N_Q9H/Spike_A262S/Spike_D614G/N_A220V/NSP3_P395L/Spike_A222V)	hCoV-19/Italy/APU-IZSPB_456PT/2020	EPI_ISL_794783
2021.GSAPU.794784.0111.1	BARI	BARI	11/01/2021	B.1.177.33	GV	(N_P365S/NSP3_T1456I/NSP8_T145I/Spike_G639S/NSP12_V637I/N_V270L/NSP12_P323L/Spike_D614G/N_A220V/NSP4_T492I/Spike_A222V)	hCoV-19/Italy/APU-IZSPB_457PT/2020	EPI_ISL_794784
2021.GSAPU.794785.0111.1	BARI	BARI	11/01/2021	B.1.177.75	GV	(NSP12_P323L/NS3_G172C/Spike_D614G/NSP12_P627S/Spike_V1176F/N_A220V/Spike_A222V)	hCoV-19/Italy/APU-IZSPB_458PT/2020	EPI_ISL_794785
2021.GSAPU.794786.0111.1	BARI	BARI	11/01/2021	B.1.177.75	GV	(NSP12_P323L/Spike_D614G/N_A220V/Spike_A222V)	hCoV-19/Italy/APU-IZSPB_459PT/2020	EPI_ISL_794786
2021.GSAPU.794787.0111.1	BARI	BARI	11/01/2021	B.1.177.75	GV	(NSP12_A185V/NSP12_P323L/NS8_Q72H/Spike_D614G/N_A220V/Spike_A222V)	hCoV-19/Italy/APU-IZSPB_460PT/2020	EPI_ISL_794787
2021.GSAPU.794788.0111.1	BARI	BARI	11/01/2021	B.1.160	GH	(N_M234I/Spike_S477N/NSP4_M324I/NSP12_A185S/NS3_Q57H/NSP13_E261D/NSP12_P323L/Spike_D614G/N_A376T/NSP12_V776L/NSP13_K218R)	hCoV-19/Italy/APU-IZSPB_461PT/2020	EPI_ISL_794788
2021.GSAPU.794789.0111.1	BARI	BARI	11/01/2021	B.1.177.75	GV	(NSP12_P323L/Spike_D614G/N_L230F/N_A220V/Spike_A222V)	hCoV-19/Italy/APU-IZSPB_462PT/2020	EPI_ISL_794789
2021.GSAPU.794790.0111.1	BARI	BARI	11/01/2021	B.1.416	G	(NSP10_A104V/NSP2_L274F/NS3_S165F/NSP12_H725Y/NSP3_H1274Q/N_S187L/NSP4_T439M/NSP5_A260V/NSP12_P323L/Spike_D614G/N_A90V)	hCoV-19/Italy/APU-IZSPB_463PT/2020	EPI_ISL_794790
2021.GSAPU.794791.0111.1	BARI	BARI	11/01/2021	B.1.177.33	GV	(N_P365S/NSP3_T1456I/N_R385I/NSP3_K412N/Spike_M1050I/Spike_G639S/NSP12_P323L/Spike_D614G/NSP9_K36R/N_A220V/Spike_A222V)	hCoV-19/Italy/APU-IZSPB_464PT/2020	EPI_ISL_794791
2021.GSAPU.794792.0111.1	BARI	BARI	11/01/2021	B.1.177.75	GV	(Spike_A27V/NS8_I121L/NSP3_K945T/NSP3_I388V/NSP3_L1035F/NSP12_P323L/Spike_D614G/NSP2_S305N/N_A220V/Spike_A222V)	hCoV-19/Italy/APU-IZSPB_465PT/2020	EPI_ISL_794792
2021.GSAPU.794793.0111.1	BARI	BARI	11/01/2021	B.1.177	GV	(NSP6_Q208H/NS3_T12I/NSP2_P624S/Spike_P272L/Spike_T385I/NSP15_V320L/NSP12_P323L/Spike_A262S/Spike_D614G/Spike_V1104L/N_A220V/Spike_A222V)	hCoV-19/Italy/APU-IZSPB_466PT/2020	EPI_ISL_794793
2021.GSAPU.794794.0111.1	BARI	BARI	11/01/2021	B.1.177	GV	(NSP15_V38F/NSP6_A54S/NSP12_P323L/Spike_D614G/NS8_P30L/N_A220V/Spike_A222V)	hCoV-19/Italy/APU-IZSPB_467PT/2020	EPI_ISL_794794
2021.GSAPU.794795.0111.1	BARI	BARI	11/01/2021	B.1.177	GV	(Spike_T859I/NSP6_A54S/NSP3_S1682F/NSP12_P323L/Spike_D614G/NSP2_S138L/Spike_Q675H/NS8_P30L/N_A220V/Spike_A222V)	hCoV-19/Italy/APU-IZSPB_468PT/2020	EPI_ISL_794795
2021.GSAPU.794796.0111.1	BARI	BARI	11/01/2021	B.1.177.75	GV	(NSP8_T187I/Spike_K1073N/NSP1_G49D/NSP12_P323L/Spike_D614G/N_A220V/Spike_A222V)	hCoV-19/Italy/APU-IZSPB_469PT/2020	EPI_ISL_794796
2021.GSAPU.794797.0111.1	BARI	BARI	11/01/2021	B.1.177	GV	(Spike_T859I/NSP6_A54S/NSP3_S1682F/NSP12_P323L/Spike_D614G/NSP2_S138L/Spike_Q675H/NS8_P30L/N_A220V/NSP3_A534T/Spike_A222V)	hCoV-19/Italy/APU-IZSPB_470PT/2020	EPI_ISL_794797
2021.GSAPU.794798.0111.1	BARI	BARI	11/01/2021	B.1.177.75	GV	(NSP14_M72I/Spike_L5F/NSP12_P323L/Spike_D614G/N_A220V/Spike_A222V)	hCoV-19/Italy/APU-IZSPB_471PT/2020	EPI_ISL_794798
2021.GSAPU.794799.0111.1	BARI	BARI	11/01/2021	B.1.416	G	(NSP2_L274F/NS3_S165F/Spike_S359R/NSP12_H725Y/NSP7_S26F/N_S194P/NS7a_A8V/NSP3_H1274Q/N_S187L/NSP4_T439M/NSP5_A260V/NSP12_P323L/Spike_D614G/N_A90V)	hCoV-19/Italy/APU-IZSPB_472PT/2020	EPI_ISL_794799
2021.GSAPU.794800.0111.1	BARI	BARI	11/01/2021	B.1.177.75	GV	(NSP12_P323L/Spike_D614G/N_A220V/Spike_A222V)	hCoV-19/Italy/APU-IZSPB_473PT/2020	EPI_ISL_794800
2021.GSAPU.794801.0111.1	BARI	BARI	11/01/2021	B.1.416	G	(NSP2_L274F/NS3_S165F/Spike_S359R/NSP12_H725Y/NSP7_S26F/N_S194P/NS7a_A8V/NSP3_H1274Q/N_S187L/NSP4_T439M/NSP5_A260V/NSP12_P323L/Spike_D614G/N_A90V)	hCoV-19/Italy/APU-IZSPB_474PT/2020	EPI_ISL_794801
2021.GSAPU.794802.0111.1	BARI	BARI	11/01/2021	B.1.177	GV	(NSP15_V38F/NSP6_A54S/NSP12_P323L/Spike_D614G/NS8_P30L/N_A220V/Spike_A222V)	hCoV-19/Italy/APU-IZSPB_475PT/2020	EPI_ISL_794802
2021.GSAPU.794803.0111.1	BARI	BARI	11/01/2021	B.1.177	GV	(NSP3_S692F/N_T417I/NSP13_E261D/NSP12_P323L/Spike_D614G/N_A220V/Spike_A222V)	hCoV-19/Italy/APU-IZSPB_476PT/2020	EPI_ISL_794803
2021.GSAPU.794804.0111.1	BARI	BARI	11/01/2021	B.1.177.75	GV	(NSP14_M72I/Spike_L5F/NSP12_P323L/Spike_D614G/N_A220V/Spike_A222V)	hCoV-19/Italy/APU-IZSPB_477PT/2020	EPI_ISL_794804
2021.GSAPU.794805.0111.1	BARI	BARI	11/01/2021	B.1.177.75	GV	(NSP12_P323L/Spike_D614G/N_L230F/N_A220V/Spike_A222V)	hCoV-19/Italy/APU-IZSPB_478PT/2020	EPI_ISL_794805
2021.GSAPU.794806.0111.1	BARI	BARI	11/01/2021	B.1.177	GV	(M_V70L/NSP12_T248I/NSP12_P323L/Spike_D614G/NSP3_L1791F/N_A220V/Spike_A222V)	hCoV-19/Italy/APU-IZSPB_479PT/2020	EPI_ISL_794806
2021.GSAPU.794807.0111.1	BARI	BARI	11/01/2021	B.1.177	GV	(NSP6_A54S/NSP12_P323L/Spike_D614G/NS8_P30L/N_A220V/Spike_A222V)	hCoV-19/Italy/APU-IZSPB_480PT/2020	EPI_ISL_794807
2021.GSAPU.794808.0111.1	BARI	BARI	11/01/2021	B.1.177.75	GV	(NSP3_T350I/NSP12_P323L/Spike_D614G/N_A220V/NSP4_A307V/NSP14_G114C/Spike_A222V)	hCoV-19/Italy/APU-IZSPB_481PT/2020	EPI_ISL_794808
2021.GSAPU.794809.0111.1	BARI	BARI	11/01/2021	B.1.416	G	(NSP2_L274F/NS3_S165F/Spike_S359R/NSP12_H725Y/NSP7_S26F/N_S194P/NSP3_H1274Q/NS7a_A8V/N_S187L/NSP4_T439M/NSP5_A260V/NSP12_P323L/Spike_D614G/N_A90V)	hCoV-19/Italy/APU-IZSPB_482PT/2020	EPI_ISL_794809
2021.GSAPU.794810.0111.1	BARI	BARI	11/01/2021	B.1.177	GV	(NSP5_I78S/NSP3_S315R/NSP1_D33N/Spike_P272L/NSP15_H14Y/NSP12_P323L/N_Q9H/Spike_A262S/Spike_D614G/N_A220V/NSP3_P395L/Spike_A222V)	hCoV-19/Italy/APU-IZSPB_483PT/2020	EPI_ISL_794810
2021.GSAPU.794811.0111.1	BARI	BARI	11/01/2021	B.1.177	GV	(NSP6_A54S/NSP12_P323L/Spike_D614G/Spike_Q675H/NS8_P30L/N_A220V/Spike_A222V/NS3_I47V)	hCoV-19/Italy/APU-IZSPB_484PT/2020	EPI_ISL_794811
2021.GSAPU.794812.0111.1	BARI	BARI	11/01/2021	B.1.416	G	(NSP2_L274F/NS3_S165F/Spike_S359R/NSP12_H725Y/NSP7_S26F/N_S194P/NSP3_H1274Q/NS7a_A8V/N_S187L/NSP4_T439M/NSP5_A260V/NSP12_P323L/Spike_D614G/N_A90V)	hCoV-19/Italy/APU-IZSPB_485PT/2020	EPI_ISL_794812
2021.GSAPU.794813.0111.1	BARI	BARI	11/01/2021	B.1.177.75	GV	(NSP12_P323L/Spike_D614G/N_A220V/Spike_A222V)	hCoV-19/Italy/APU-IZSPB_486PT/2020	EPI_ISL_794813
2021.GSAPU.794814.0111.1	BARI	BARI	11/01/2021	B.1.1.39	GR	(N_P364S/N_P199S/NSP13_R392C/N_R203K/N_G204R/NSP5_H64Y/N_V72I/NSP2_K618N/NSP12_P323L/Spike_D614G/NSP5_K61R/NSP9_D47G)	hCoV-19/Italy/APU-IZSPB_487PT/2020	EPI_ISL_794814
2021.GSAPU.794815.0111.1	BARI	BARI	11/01/2021	B.1.177	GV	(NS3_T12I/NSP2_P624S/Spike_P272L/Spike_T385I/NSP15_V320L/NSP12_P323L/Spike_A262S/Spike_D614G/Spike_V1104L/N_A220V/Spike_A222V)	hCoV-19/Italy/APU-IZSPB_488PT/2020	EPI_ISL_794815
2021.GSAPU.794816.0111.1	BARI	BARI	11/01/2021	B.1.177.75	GV	(NSP12_P323L/Spike_D614G/N_A220V/Spike_A222V)	hCoV-19/Italy/APU-IZSPB_489PT/2020	EPI_ISL_794816
2021.GSAPU.794817.0111.1	BARI	BARI	11/01/2021	B.1.177.75	GV	(NSP12_P323L/Spike_D614G/N_A220V/Spike_A222V)	hCoV-19/Italy/APU-IZSPB_490PT/2020	EPI_ISL_794817
2021.GSCAM.778712.0107.1	NAPOLI	NAPOLI	07/01/2021	B.1.177.83	GV	(NSP2_K500N/Spike_P272L/NSP12_P323L/NSP7_E50G/Spike_A262S/Spike_D614G/N_A220V/Spike_A222V)	hCoV-19/Italy/CAM-TIGEM-418/2020	EPI_ISL_778712
2021.GSCAM.778713.0107.1	NAPOLI	NAPOLI	07/01/2021	B.1.177.83	GV	(NSP2_K500N/Spike_P272L/NSP12_P323L/Spike_A262S/Spike_D614G/N_A220V/NSP2_A26T/Spike_A222V)	hCoV-19/Italy/CAM-TIGEM-392/2020	EPI_ISL_778713
2021.GSCAM.778714.0107.1	NAPOLI	NAPOLI	07/01/2021	B.1.177.83	GV	(NSP2_K500N/Spike_P272L/NSP12_P323L/Spike_A262S/Spike_D614G/N_A220V/NSP2_A26T/Spike_A222V)	hCoV-19/Italy/CAM-TIGEM-419/2020	EPI_ISL_778714
2021.GSCAM.778715.0107.1	NAPOLI	NAPOLI	07/01/2021	B.1.177.83	GV	(NSP2_K500N/Spike_P272L/NSP12_P323L/Spike_A262S/Spike_D614G/N_A220V/NSP2_A26T/Spike_A222V)	hCoV-19/Italy/CAM-TIGEM-404/2020	EPI_ISL_778715
2021.GSCAM.778716.0107.1	NAPOLI	NAPOLI	07/01/2021	B.1.177.83	GV	(NSP2_K500N/Spike_P272L/NSP12_P323L/Spike_A262S/Spike_D614G/N_A220V/NSP2_A26T/Spike_A222V)	hCoV-19/Italy/CAM-TIGEM-399/2020	EPI_ISL_778716
2021.GSCAM.778717.0107.1	NAPOLI	NAPOLI	07/01/2021	B.1.177.75	GV	(NSP14_L157F/NSP12_P323L/Spike_D614G/N_A220V/Spike_A222V)	hCoV-19/Italy/CAM-TIGEM-408/2020	EPI_ISL_778717
2021.GSCAM.778718.0107.1	NAPOLI	NAPOLI	07/01/2021	B.1.177.75	GV	(NSP14_L157F/NSP12_P323L/Spike_D614G/N_A220V/Spike_A222V)	hCoV-19/Italy/CAM-TIGEM-407/2020	EPI_ISL_778718
2021.GSCAM.778719.0107.1	NAPOLI	NAPOLI	07/01/2021	B.1.177.83	GV	(NSP2_K500N/Spike_P272L/NSP12_P323L/Spike_A262S/Spike_D614G/N_A220V/NSP2_A26T/Spike_A222V)	hCoV-19/Italy/CAM-TIGEM-406/2020	EPI_ISL_778719
2021.GSCAM.778720.0107.1	NAPOLI	NAPOLI	07/01/2021	B.1.177.83	GV	(NSP3_T749I/NSP2_K500N/Spike_P272L/NSP12_P323L/Spike_A262S/Spike_D614G/N_A220V/NSP2_A26T/Spike_A222V)	hCoV-19/Italy/CAM-TIGEM-420/2020	EPI_ISL_778720
2021.GSCAM.778721.0107.1	NAPOLI	NAPOLI	07/01/2021	B.1.177.33	GV	(NSP12_A97V/N_P365S/NSP3_T1456I/Spike_G639S/NSP12_E894D/NSP12_P323L/NSP15_M218I/Spike_D614G/N_A220V/Spike_A222V)	hCoV-19/Italy/CAM-TIGEM-413/2020	EPI_ISL_778721
2021.GSCAM.778722.0107.1	NAPOLI	NAPOLI	07/01/2021	B.1	G	(NSP12_P323L/Spike_D614G/NSP12_L707P)	hCoV-19/Italy/CAM-TIGEM-561/2020	EPI_ISL_778722
2021.GSCAM.778723.0107.1	NAPOLI	NAPOLI	07/01/2021	B.1	G	(N_V246I/NSP12_P323L/Spike_D614G)	hCoV-19/Italy/CAM-TIGEM-553/2020	EPI_ISL_778723
2021.GSCAM.778724.0107.1	NAPOLI	NAPOLI	07/01/2021	B.1	G	(N_V246I/NSP12_P323L/Spike_D614G)	hCoV-19/Italy/CAM-TIGEM-548/2020	EPI_ISL_778724
2021.GSCAM.778725.0107.1	NAPOLI	NAPOLI	07/01/2021	B.1	G	(E_V24M/NSP5_A94V/NSP12_P323L/Spike_D614G/NSP13_S74P/Spike_W258L)	hCoV-19/Italy/CAM-TIGEM-557/2020	EPI_ISL_778725
2021.GSCAM.778726.0107.1	NAPOLI	NAPOLI	07/01/2021	B.1	G	(N_V246I/NSP12_P323L/Spike_D614G/Spike_Y144del)	hCoV-19/Italy/CAM-TIGEM-554/2020	EPI_ISL_778726
2021.GSCAM.778727.0107.1	NAPOLI	NAPOLI	07/01/2021	B.1	G	(NSP12_P323L/Spike_D614G/NS7a_T120I)	hCoV-19/Italy/CAM-TIGEM-574/2020	EPI_ISL_778727
2021.GSCAM.778728.0107.1	NAPOLI	NAPOLI	07/01/2021	B.1	G	(NSP5_L282F/NSP4_H313Y/NSP12_P323L/Spike_D614G)	hCoV-19/Italy/CAM-TIGEM-575/2020	EPI_ISL_778728
2021.GSCAM.778729.0107.1	NAPOLI	NAPOLI	07/01/2021	B.1	G	(NSP3_P1159S/M_T208del/M_N207del/NSP12_P323L/Spike_D614G)	hCoV-19/Italy/CAM-TIGEM-545/2020	EPI_ISL_778729
2021.GSCAM.778730.0107.1	NAPOLI	NAPOLI	07/01/2021	B.1	G	(NSP3_P1159S/NSP12_P323L/Spike_D614G)	hCoV-19/Italy/CAM-TIGEM-552/2020	EPI_ISL_778730
2021.GSCAM.778731.0107.1	NAPOLI	NAPOLI	07/01/2021	B.1	G	(NSP3_P1159S/NSP12_P323L/Spike_D614G)	hCoV-19/Italy/CAM-TIGEM-551/2020	EPI_ISL_778731
2021.GSCAM.778732.0107.1	NAPOLI	NAPOLI	07/01/2021	B.1	G	(NSP3_P1159S/NS8_C83Y/NSP12_P323L/Spike_D614G)	hCoV-19/Italy/CAM-TIGEM-550/2020	EPI_ISL_778732
2021.GSCAM.778733.0107.1	NAPOLI	NAPOLI	07/01/2021	B.1	G	(NSP3_P1159S/NSP12_P323L/Spike_D614G)	hCoV-19/Italy/CAM-TIGEM-555/2020	EPI_ISL_778733
2021.GSCAM.778734.0107.1	NAPOLI	NAPOLI	07/01/2021	B.1	G	(NSP3_P1159S/NSP12_P323L/Spike_D614G)	hCoV-19/Italy/CAM-TIGEM-547/2020	EPI_ISL_778734
2021.GSCAM.778735.0107.1	NAPOLI	NAPOLI	07/01/2021	B.1.1	GR	(N_R203K/N_G204R/NSP12_P323L/Spike_D614G/N_L394F)	hCoV-19/Italy/CAM-TIGEM-558/2020	EPI_ISL_778735
2021.GSCAM.778736.0107.1	NAPOLI	NAPOLI	07/01/2021	B.1.1	GR	(N_R203K/N_G204R/NS7a_R80I/NSP12_P323L/Spike_D614G)	hCoV-19/Italy/CAM-TIGEM-562/2020	EPI_ISL_778736
2021.GSCAM.778737.0107.1	NAPOLI	NAPOLI	07/01/2021	B.1.1.187	GR	(N_R203K/NSP5_Q69R/N_G204R/NSP5_M276V/NSP12_P323L/Spike_D614G)	hCoV-19/Italy/CAM-TIGEM-421/2020	EPI_ISL_778737
[truncated: 15,202 more rows]
